# Supplementary material for: Proteomic Dynamics of Breast Cancer Cell Lines Identifies Potential Therapeutic Protein Targets
Source: Mol Cell Proteomics. 2023 Jun 19;22(8):100602. doi: 10.1016/j.mcpro.2023.100602 (PMC10392136; doi:10.1016/j.mcpro.2023.100602)
Supplement: Supplemental Table S1 [file mmc1.xlsx]

## Sheet: A_cell_type
Cell_line	Subtype
184a1	basalb
184b5	basalb
600mpe	luminal
au565	her2
bt20	basala
bt474	her2
bt483	luminal
bt549	basalb
cal120	basalb
cal148	luminal
cal51	basalb
cama1	luminal
du4475	basalb
efm19	luminal
efm192a	her2
evsat	luminal
hbl100	basalb
hcc1143	basala
hcc1187	basala
hcc1395	basalb
hcc1419	her2
hcc1428	luminal
hcc1569	basalb
hcc1599	basala
hcc1806	basala
hcc1937	basala
hcc1954	basala
hcc202	her2
hcc2185	luminal
hcc2218	her2
hcc2688	luminal
hcc3153	basala
hcc38	basala
hcc70	basala
hdqp1	basala
hs578t	basalb
jimt1	basala
kpl1	luminal
ly2	luminal
macls2	basala
mb157	basalb
mcf10a	basalb
mcf12a	basalb
mcf7	luminal
mdamb134vi	luminal
mdamb157	basalb
mdamb175vii	luminal
mdamb231	basalb
mdamb330	her2
mdamb361	her2
mdamb415	luminal
mdamb436	basalb
mdamb453	luminal
mdamb468	basala
mfm223	luminal
mx1	basalb
ocubm	her2
skbr3	her2
skbr5	luminal
skbr7	basalb
sum102	basala
sum149	basala
sum159	basalb
sum185	luminal
sum190	her2
sum225	basala
sum229	basala
sum44	luminal
sum52	luminal
sw527	basalb
t47d	luminal
uacc3199	basalb
uacc893	her2
zr751	luminal
zr7530	her2
zr75b	luminal

## Sheet: B_protein_matrix
UniprotID	GeneName	184a1_1	cal148_1	hcc1599_2	hcc1806_2	hcc1937_2	hcc1954_2	hcc202_2	hcc2185_2	hcc2218_2	hcc2688_2	hcc3153_2	hcc38_2	cal51_1	hcc70_2	hdqp1_2	hs578t_2	jimt1_2	kpl1_2	ly2_2	macls2_2	mb157_2	mcf10a_2	mcf12a_2	cama1_1	mcf7_2	mdamb134vi_2	mdamb157_2	mdamb175vii_2	mdamb231_2	mdamb330_2	mdamb361_2	mdamb415_2	mdamb436_2	mdamb453_2	du4475_1	mdamb468_2	mfm223_2	mx1_2	ocubm_2	skbr3_2	skbr5_2	skbr7_2	sum102_2	sum149_2	sum159_2	efm19_1	sum185_2	sum190_2
A0AV96	RBM47		11.3962	14.8665		23.1314	27.3886			32.7452	18.7893		19.3622	10.2895	33.2547				8.94277	9.11764	17.6182		2.16983		23.8163	19.5018	16.7165		26.9474	2.43088		31.3404	37.1017		11.8905			6.61507		43.0695	15.4068	23.9236		3.12763			12.4994	17.814	17.8621
A0AVT1	UBA6	13.7158	62.2443	74.9893	24.3564	23.8761	27.67	33.537	50.2762	67.5711	37.3959	63.0215	59.4178	20.571	28.5517	14.2504	21.1482	55.9098	17.9708		18.2458	26.4912	6.86048	11.1217	44.1738	25.5967	37.4265	11.6174	32.6185	42.6085	38.6083	31.8572	99.2985	68.9405	17.7553	92.7579	20.2381	16.2921	20.8696	44.7764	33.9544	44.909	19.4878	37.182	92.8416	114.572	48.8793	33.2558	197.278
A0FGR8	ESYT2	38.3157	7.54967	30.952	43.6493	32.9827	31.405	16.7188	53.7094	15.8607	49.1559	40.0072	29.8939	6.31202	43.082	57.3737	46.2251	22.9839	57.4804	28.5273	19.0563	41.8139	161.92	32.4464	2.98587	14.8903	33.3316	28.2193	15.486	16.3433		12.9088	30.6582	14.1492	9.52519	32.2352	10.4058	10.8929	62.8499	10.2217	16.5744	7.89288	36.6957	202.807	125.88	13.249	32.3635	8.51361	24.235
A0MZ66	SHTN1		31.8314	35.2268	13.7121	4.58101	19.2722	41.2856	19.1908	26.6799	45.0054	15.9931	16.1405	2.89411	34.4904	2.44739		4.4107	17.7466	8.09798	14.3419		1.72996	4.24126	34.0092	25.3302	11.5252	4.71754	20.7925	6.62093	38.8098	76.1673	59.8746	40.9058	14.8819	34.8726	12.074	15.1579	3.84018	32.6213	33.6268	26.32	8.32853	13.115	22.2078	14.866	6.45223	29.9274	23.711
A0PJW6	TMEM223												11.8437						16.9713		10.2969		9.2032				24.2725				3.70467													8.79267	31.0209			4.90026	4.33002
A1L0T0	ILVBL		4.34349	10.7993	23.3685	20.0313	9.27892	28.3902	18.8026	24.424	17.6651	17.7248	65.4053			10.2891	6.5962		29.2353	8.26084	6.77095	6.90203	27.1052		2.64877	10.1324	43.1321	7.11814	13.1349	1.51489	17.7162	8.28987	5.97066	12.6434	7.34956	21.5283		12.213	15.3691		3.15103	6.50721		26.2301	28.994	9.8681	4.26646	43.9009	17.6903
A1L390	PLEKHG3	12.0241		7.69869	18.1051	16.8115			25.8006						10.2222	9.34258		14.9776	3.77689	14.3942	11.9576	15.2196			9.543																				32.4942				6.05055
A1X283	SH3PXD2B		5.31872	77.2446	17.9177	4.4566	5.27819			5.51587	13.3052	14.0966	19.7751	4.18802	25.275		26.5502	8.33321				12.5607	5.29945		5.45134		3.41017	10.4801		16.7407			10.5087	19.852			21.0595		24.6484	21.2476			21.7436	15.195		34.139			29.9307
A2RRP1	NBAS	12.0109	6.89759	9.43528	7.32378	9.94062	9.33895	16.4284	18.6871	10.4798	11.3606	7.39492	13.619	12.1822	10.3408	16.2187	18.7899	8.62905	8.14156	7.471	10.156	13.6551	10.0095	2.10776	4.3545		14.8953	9.51947	8.832	1.72089	3.07583	6.35784	7.6649	9.47982	3.05011	3.23738	4.14212	7.64099	3.7098	10.4326	7.90632	12.465	9.24114	46.0212	29.6094	14.5801	15.3746	25.4406	21.1304
A3KMH1	VWA8	30.7564	1.61165	19.4478	32.6599	21.224	14.2001	16.6476	12.8271	10.4006	37.976	7.77081	22.8847	8.8471	21.3609	13.9238	3.9422	5.42774	16.1021	22.8653	16.1607	9.92896	35.7296	18.3862	15.0524	12.3512	31.3579		13.1631		8.77721	19.3591	16.6374	15.0231	9.66257	11.2085	8.00637	10.7224	6.13027	8.32183	19.8979	6.03168	22.1635	49.5355	41.7378	28.9905	12.9851	17.4177	45.1337
A3KN83	SBNO1			15.8537				7.39666			9.26594		11.8768	4.36413				4.88304	4.07508					6.73855			6.88283			2.31104		8.51938	3.99941											12.5086		9.10383	6.72124
A4D1E9	GTPBP10	14.3821	17.4237	9.76821	14.5347	21.2981	12.1291	12.4295	9.37754	5.16133	8.4925	13.8996	29.7273	7.74437	10.2066		5.24414	6.89244	14.4957	21.7778	15.0773	10.5156	19.3457	21.1566	9.62878		15.7113	4.83955	7.66564	2.21805		4.09086	8.77887	0.711559	5.3069	11.7444		5.02565	5.65323	18.8073	9.17924	6.74277	13.2055	28.3008	45.8054	23.8278	10.0582	29.545	18.1618
A4D1P6	WDR91	6.62972	9.49547	87.512		34.8374				142.989		90.3688	8.89902	49.3275	10.1469		35.8968	3.61309			3.2369		4.30069	13.945		21.0439		64.2824								9.66374										9.50618	8.71121	117.609	7.00409
A4D1S0	KLRG2									26.1393															3.36856							10.5418	9.60829		0.391523					2.62286	4.59934						3.97892		17.2576
A4D1U4	DENND11							8.28636	7.09006						11.3747												4.22091		8.03896			7.33612														9.3439		11.5503
A5A3E0	POTEF	1105.58	569.295	1152.02	1099.78	1471.32	1227.08	1324.17	1372.8	1106.91	885.539	1402.7	1371.7	644.482	1338.41	1052.98	1391.24	820.948	1035.89	900.766	1043.45	1122.37	1272.84	1039.95	848.108	536.22	741.424	1149.94	838.717	848.864	769.703	810.355	1184.98	1255.25	473.929	1023.36	949.855	565.302	813.137	853.137	789.84	931.162	1152.39	1156.07	1083.82	677.783	1064.56	506.349	737.545
A5D8V6	VPS37C		11.5852			8.72472		19.2191	6.57929	12.8484	5.84038	6.09826							7.42578							13.2761				7.9661	8.34791	3.34804			8.22583			2.6061	3.16549	7.16995	3.6584					14.6997		8.52586
A5PLN9	TRAPPC13																															2.69141									6.56758							4.58639
A5YKK6	CNOT1	14.5416	15.9061	33.4338	16.5105	18.6411	22.3563	26.873	34.6191	27.063	18.0059	23.0765	23.2651	9.53205	38.0611	11.1515	13.9998	21.6505	17.5787	4.4608	19.1382	16.1669	6.87795	9.10892	16.5195	23.5988	11.126	6.7273	18.5046	9.19239	27.5034	25.8647	26.2267	30.7326	13.6144	18.3783	13.6567	12.6077	9.46943	17.8359	15.2221	11.4641	22.3367	25.4169	50.4715	42.4758	23.6327	33.2408	18.4048
A6NCS6	C2orf72		2.28801																								5.41942		4.57824																				7.35145
A6ND36	FAM83G	1.40473											3.71641								12.5072																							9.67939	10.34
A6NDG6	PGP		21.0135	47.4775	21.0755		27.0388	25.0353	46.6282	99.9596	45.9934	39.5164	30.0518	37.9275	82.4213		2.98747	24.1412	41.785	6.59585	46.4354				25.7423	58.7292	34.8044	19.0641	18.48	30.9063	19.0045	91.8738	63.8788	45.5373	76.8085	13.2796	10.4713	59.982	18.9713	19.005	32.3673	10.0112			37.676	83.8118	5.72284	34.1485	31.4235
A6NDU8	C5orf51		8.73354	16.287				2.57036	13.3431	12.1851	13.5341		15.9089		11.426		8.99422				7.03691				7.3865	12.1312			3.46961	5.58429	4.7801	26.6091	10.8127			11.614		16.4173		8.96269	4.83793					14.2053	6.36831	8.74466
A6NGQ2	OOEP									5.41817											2.92783																							10.5191	5.58746	7.76727		4.90215
A6NHR9	SMCHD1	33.9002	23.1078	65.4592	32.526	82.9299	39.5873	38.9601	3.33245	11.0431	26.7905	46.7645	49.824	36.9936	28.2162	44.43	22.3546	32.6377	15.1728	59.2959	47.2148	51.5821	8.52438	14.114	12.2637	6.1813	18.1675	18.5822	11.4704	16.2243	17.5903	11.2721	8.50171	28.7978		45.4754	34.5417	0.809668	6.70705	11.5049	6.06335	12.2173	30.1891	50.5271	107.38	20.8499	12.6564	20.4609	5.64432
A6NIH7	UNC119B					4.19041																					4.73891		4.00826			3.87946				8.94749								1.16255		19.0745
A6NJ78	METTL15				7.60305			8.03189			6.8952	9.42228							3.64665	7.71767			3.218	8.13171			1.48919							2.62018		1.08101	6.33282						10.4712	2.03824	5.56648				0.831618
A6NKD9	CCDC85C										2.32809	5.43014																														2.85883						3.73052
A6NL28		158.281	141.857	435.701	233.311	256.902	106.034	272.994	285.619	570.15	171.206	525.598	350.959	84.7384	443.386	216.072	214.995	144.833	190.955	119.68	160.685	111.03	342.128	249.564	388.937	224.939	172.089	258.672	293.997	296.593	168.937	185.083	331.007	672.106	132.498	102.091	354.592	111.606	227.908	277.264	271.602	484.787	377.51	780.452	318.971	313.54	316.187	167.181	188.408
A7E2V4	ZSWIM8																																	2.21199
A7KAX9	ARHGAP32		19.2994		3.14687		42.7028		21.9841			27.5025	24.2737	10.9386	79.94		6.05858					4.44619		16.2531				29.7651	3.00791												40.852	16.7277	31.8283	3.8577	7.97833
A8MXV4	NUDT19	58.6767	34.6451	262.087	79.2064	60.6181	119.418	66.3241	68.7347	46.864	98.3039	38.1053	4.01922		28.3487	25.6006	22.3972	27.4542		50.1624	29.3741	45.979	91.3469	39.8565	40.7184		67.0192	11.4223	49.8351	27.0127	47.4895	41.3106	33.7287	55.5171	10.0486	2.20837	6.18803		31.8559	6.98152		25.3948	51.4118	113.457	20.2622	36.2031	24.2597	93.658	20.9513
C9JI98	TMEM238	1.39141													7.13243											4.49052																						12.1822	11.6391
C9JLW8	MCRIP1		5.18669	42.2161	6.24479				26.4992	12.5369	15.5374	34.8101	22.3899	11.3177	18.7406	4.36719	18.7581	15.8555			6.98726					10.858		11.4887	7.78229	25.866	11.0038	10.0681	5.38425	13.3505	4.84119			11.5477	3.69189	9.47854		9.98299			29.4348	32.1203	8.03538	7.02871
O00115	DSE2	49.0221	128.17	215.764	142.838	157.545	61.6148	334.041	100.978	142.902	84.4416	72.209	110.012	24.1968	196.981	164.07	147.684	121.431	132.003	130.087	54.6813	45.6135	53.1348	56.0627	72.0676	50.852	100.207	75.7466	100.846	28.4658	48.0449	54.3895	77.4264	69.8858	58.2199	56.7774	138.65	105.887	104.489	148.325	79.5033	96.6749	31.1199	111.193	213.737	66.4858	140.832		105.781
O00116	AGPS	43.6282	10.6428	28.3497	145.227	60.3315	35.7094	13.4898	39.1774	9.07604	22.8816	27.7023	67.4274	14.5093	26.5221	26.9091	25.6358	19.6172			41.3022	46.2213	48.4845	39.4877	12.7925		40.5687	25.3993	10.1245	31.0127	22.6407	1.61365	20.8979	26.2376	1.6204	21.7579	22.0831	9.7296	8.75878			7.76822	36.4591	76.5958	159.868	50.2681	25.1874	1.1909	8.76514
O00139	KIF2A	8.83017	24.827	20.7934	10.1745	16.9679	2.89568	2.91357	11.2409	23.3633	13.9393	11.468	25.354	18.7947	12.575	14.2495	11.3165	13.7636	7.95569		7.56981	26.8969	10.3964	11.4517	16.5437	13.2331	26.0154	4.8038	11.9081	10.3361		7.54872	20.0478	26.5088	6.76326	51.3117	5.43647	8.51865	7.59188	6.50296	3.56314	6.75658	20.8815	14.0507	18.4378	41.2945	14.3639	23.4914	8.60003
O00142	TK2							37.8913	6.35659		24.5008				17.3438	11.7039		11.7957			6.77298			7.56656					15.9689	6.57685	3.1437					7.07299						18.1061		49.084	54.9348	16.0171		26.5263	12.8042
O00148	DDX39A	23.117	81.1848	151.934	61.7148	107.666	37.0755	102.914	51.5782	92.2542	16.2046	58.7753	75.4378	11.9701	40.9037	53.7699	49.5877	9.49154	49.3079	97.0372	22.3807	88.5952	52.9171	59.3684	35.0346	44.2737	63.9107	30.9074	22.6861	21.0431	17.8776	25.9854	2.48154	71.0757	38.6212	67.5913	21.2752	44.2556	11.7611	47.3975	28.7535	22.1665	7.5111	101.71	205.07	116.764	62.884	86.1451	14.0842
O00151	PDLIM1	73.1956	83.6752	53.8843	339.172	95.827	115.452		360.717	56.555	21.4964	36.59	57.2552	58.7455	218.505	74.283	48.6288	54.7438	21.6168		58.5589	52.6561	35.9695	65.3101		41.76		72.8134	39.4481	152.255	15.9934	71.9237	6.45434	80.6723		2.75204	68.9437	16.2024	72.2077	21.0529	59.3101	44.906	62.0753	228.774	182.8	574.578	43.1079		29.0396
O00154	ACOT7	215.47	31.7255	82.7497	89.0219	168.788	149.091	146.53	137.64	84.4777	82.3716	287.857	154.74	74.6436	175.424	117.371	133.892	210.978	123.97	33.0361	218.124	137.275	260.192	352.936	186.949	143.335	312.838	100.493	49.3821	230.566	111.156	130.712	278.208	459.204	88.3407	433.971	94.483	174.92	78.0446	178.649	244.185	347.712	132.814	1167.61	227.497	386.933	31.3587	178.014	154.252
O00159	MYO1C	70.1416	65.7824	34.8987	79.9399	113.049	80.4786	77.4957	126.438	58.524	77.1836	50.3307	75.5546	39.6532	73.7198	166.481	227.267	66.9344	90.2494	18.0108	75.9865	72.4643	131.9	73.0123	37.416	51.9698	42.5802	69.6555	98.3392	53.603	46.7171	44.8307	87.9568	120.926	27.1251	29.1118	49.088	26.0481	34.097	53.6696	109.837	42.7248	126.745	256.25	603.683		61.4387	141.716	78.3588
O00161	SP23	6.55525	27.5878	8.46141	29.3421	9.55637	14.5795	8.13397	15.0482	17.9905	23.0975	12.8244	15.8728	8.03185	12.0362	23.6913	22.308	7.99738	13.8017	20.3784	13.2156	15.136	17.6848	6.68367	19.4349	4.45105	9.51419		13.9406	1.47362	5.66266	9.25985	21.5374	19.4368	9.32393		3.63085	15.1498	3.68371	5.49257		5.62268	3.37541	60.7126	53.7885	43.1381	16.1204	23.0948	16.4123
O00165	HAX1	13.9102	22.1326	25.8096	15.4566	23.203	9.8029	35.4125	35.1448	8.33206	23.2714	23.094	42.2106	3.03715	38.6156	28.389			35.6237	28.7644	13.2149	27.0944	31.9071	16.009	16.9518	33.0408	30.1343	4.53864	11.2791	6.90322	14.6334		2.5658	12.3116	8.33475	27.5109	13.3525	16.5336	32.7253	14.5252	9.41863	29.6001	24.1868	75.7665	116.541	17.173	21.2143	11.5727	14.5915
O00170	AIP	18.835	40.3795	73.4053	31.075	42.7429	31.3084	77.3564	86.2177	74.867	45.3282	60.1749	128.487	32.5131	69.9482	35.5485	58.2405	31.8099	51.5886	19.6004	35.5776	21.8003	6.25497	13.4526	126.085	82.8413	152.422	35.1413	48.1566	78.5392	27.6296	68.3502	69.9795	62.3545	51.5536	105.053	110.686	277.609	55.9	63.2306	27.7056	32.5498	26.9708	19.6524	190.635	148.289	43.7606	61.6184	34.3898
O00178	GTPBP1		8.49627	13.2482	1.06522	2.73612		9.91762	5.36378	9.72874	2.3281	6.14958	9.33279	2.90319	14.6461		2.57105	8.52073					2.77067		9.45493		7.41875		6.46619			9.53336	13.4397	4.45193	8.32748	8.81518	7.21884	4.20704	7.5321	2.85191					11.6629	42.7609	3.41348	14.0178	10.2427
O00186	STXBP3	54.5907	22.4404	34.6988	37.8274	76.2397	44.2797	34.4223	29.3585	31.2219	35.8574	43.6563	51.1908	6.14822	61.1305	43.7425	25.7148	17.6226	30.5546	38.5008	39.5862	21.4271	29.1763	32.1357	26.235	43.442	19.7154	11.9022	4.69542	8.87838	12.0542	22.8548	26.8364	19.0918	3.1382	9.29684	11.9018	12.5008	12.6609	11.121	13.0466	6.39062	50.228	114.899	96.6372	32.4658	33.1501	25.5597	27.1837
O00192	ARVCF		9.20294	10.4084	4.58689		1.6483	12.5199			8.88346	10.741		2.77098	11.2315				4.88424							9.02434			3.18161			11.8986																30.8165	133.02
O00193	SMAP		5.47206	23.0644	13.1613	11.8154	11.8504	12.3663	14.629	32.9326	11.5622	27.2909	27.1979	9.38163	5.0006	4.06562	15.1526	11.9881	13.3754	3.41392	12.8384	5.19642		15.8395	1.4872	30.7101	32.6677	5.12383	16.2019	25.8511	29.411	27.5572	32.9354	13.2045	7.97219	4.73405	14.0098	12.9079	10.6371		27.1077	19.1049	16.3746	12.8739	20.3931	61.8495	31.0213	9.89138
O00194	RAB27B	65.7894	26.555					62.5852	29.294	150.465	34.2093		24.7814		44.3758	19.738	27.7863		89.3723			15.1296	86.4225		17.0156		99.2919		60.0617			35.7565	92.9995		35.6751			11.3203		6.47951	3.58996	9.02304	33.3501	221.71				53.633	67.8465
O00203	AP3B1	25.494	35.1959	60.4661	29.6039	26.3909	62.0029	20.8312	54.1303	108.255	31.706	46.5579	52.2583	26.3673	58.4887	18.7652	46.1483	12.1981	43.1101		10.2	27.8467	6.25371	25.4531	42.092	30.3977	21.1295	9.13817	52.7123	47.012	47.3224	48.0451	70.9523	41.7172	22.3692	20.3894	35.7295	29.799	22.9235	65.0413	37.9249	47.7436	23.1368	37.9689	70.6142	125.409	34.5464	66.5841	44.8458
O00214	LGALS8	18.0921	12.9935		27.1481	25.9963	19.1767	19.7563	25.7766	23.1818	24.108				4.29628	12.907		5.34394	32.8112	7.20606	11.4089	12.5895	39.9742	6.83591	24.8899		21.5842		13.5225		2.78089	11.5254	10.6077	21.0908	13.9006	11.1639			8.46823			11.6672		42.226	70.9636	10.798	37.2589		4.76664
O00217	NDUFS8	14.065	17.5033	37.6166	25.5267	36.9969	31.7546	75.5635	22.749	46.9983	14.3948	25.2923		2.67137	39.0733		17.3118	9.62554	18.0857	22.1779	20.0057	27.4149	44.1677	32.9993	6.39182	7.22765	64.4263	13.3794	27.2365	19.0163	3.76671	20.3609	48.3447	77.1345	13.6113		77.4981	14.6903	16.7775	17.2369	28.5465	16.5197	27.2323	191.797	255.066	60.3776	9.0382	58.2701	54.7748
O00220	TNFRSF10A	6.29791					7.64709					2.14888						3.34838			3.84743		9.98707	5.62977						1.13416														2.58784	37.23
O00231	PSMD11	49.3096	62.9932	145.124	79.6963	125.437	103.281	59.0525	94.5333	105.086	47.9977	79.3694	106.986	66.8549	77.8216	52.0502	50.0844	84.8897	61.235	70.5007	76.0399	55.1316	42.097	54.8094	78.8131	67.8875	38.4436	27.0646	59.375	74.7758	58.4504	76.9298	73.4245	99.5779	42.3658	80.3194	67.3298	48.0123	38.534	63.3414	38.8003	54.8574	82.0449	124.406	187.804	219.745	73.0424	75.7795	118.222
O00232	PSMD12	50.7721	31.3509	75.8434	45.1417	68.2155	73.2387	54.6952	74.2934	81.0301	63.3054	72.7137	105.173	48.2358	76.4736	47.7302	48.0547	69.4935	56.8822	73.7659	99.4608	54.444	58.6988	47.2587	64.8614	75.4896	57.8269	38.1092	57.2798	55.9894	65.5261	76.1733	79.0676	74.671	45.9942	79.9287	65.8492	62.1321	61.394	103.645	42.4554	69.8958	26.6984	152.198	190.757	229.387	52.6836	89.179	57.98
O00233	PSMD9		11.0726	48.9249	27.0734	20.5253	29.5253	35.0728	39.0815	44.6936	28.0704	49.9536	66.8168	23.3037	34.1414		22.7305	15.1909	35.3972		34.3507	11.266		4.55671	7.57224	54.0188	28.093	25.1189	31.6476	59.6015	28.5959	47.6532	48.358	85.371	35.2463	18.2889	33.6117	40.1614	22.6973	45.4904	8.89266	65.6374	14.0273	11.8639	49.153	82.3637	13.3532	26.3553	19.7421
O00244	ATOX1	6.0949	25.3225	89.8701	25.1318	11.0114	17.5461	26.7951	33.4385	234.831	79.2505	47.7869	40.3315	9.4292	30.22	11.262	26.304	55.9573	35.9263		33.8356	14.0907		9.20625	36.93	11.6054	42.1175	40.9389	47.2983	64.9416	24.2777	63.0789	136.114	52.3432	80.5036	13.2353	46.8549	70.8409	24.0517	52.8583	85.2626	90.5769		23.6008	17.5062	140.971	7.89112	32.2023	26.3712
O00255	MEN1		3.35714	10.0917	8.65853	11.2871		7.9611	5.00465	6.71904	5.03876	5.98742	14.1215	2.59209	4.91053	5.85849		11.4754	2.31269	9.23336	8.61653	5.82329		4.11271	2.15071	6.30037		1.6397				4.5019	2.54411	2.69121		2.3017	3.01012		5.97843	0.996965				5.38716	13.8063	6.56477	3.42841	0.533771
O00257	CBX4							4.16268			4.53578									3.36812																											5.45752
O00264	PGRMC1	69.4561	90.5657	129.105	117.697	106.085	236.189	110.971	107.276	193.911	423.069	201.697	693.915	28.3332	138.718	94.6043	108.579	110.913	328.212	79.2804	114.251	178.448	150.83	48.9045	18.4406	76.0257	357.446	10.163	65.2243	36.2639	127.642	90.7106	74.1294	63.8159	39.4726	70.6187	131.579	71.3922	404.356	108.239	62.3208	91.1156	71.3901	137.165	169.315	91.8699	94.1238	209.311	372.999
O00267	SUPT5H	21.5747	15.8236	91.2464	37.4699	36.5294	32.507	21.8583	33.1548	30.2944	24.126	53.2028	32.1356	15.0411	51.7896	26.4413	16.7036	42.213	15.037	42.285	36.1324	28.7614	17.4393	31.3143	26.3802	28.1059	25.0318	13.7466	16.0098	19.7565	15.0227	25.6323	34.908	24.7743	14.4819	13.5188	22.0463	32.3161	21.439	32.0076	24.3179	16.8308	16.596	69.8495	72.0629	39.6935	27.9445	17.9878	16.894
O00268	TAF4	8.0327	7.62087	3.92307	11.1533	5.82342		4.83931	5.90575			6.29468		1.97981	1.44833	4.57848		5.86453	4.08273	12.785	5.53267	4.42475		3.00127	3.69133	1.88902	6.57059					7.2563				3.72287			9.12219				3.43036	18.0844	11.96	4.55934	7.58209	5.38388
O00273	DFFA		10.8568	26.0888	15.0312	22.2305	29.1496	8.61073	28.3475	11.9958	5.24878	53.7494	24.1614	18.2555	38.939		25.696	25.2856	17.245		21.0955	10.1554		18.4104	26.9849	16.1683	10.6633	22.6461	6.66732	11.1423	10.9908	7.9025	9.58015	36.0494	8.29373	13.8016	20.2177	29.8707	13.8491	43.3796	35.9516	25.6618		15.7032	60.2208	235.063	6.2182	12.4703	14.1526
O00291	HIP1	1.82001	9.97302	4.94775	6.7007	6.17237		15.0473			8.41632	4.88891		6.20312		8.32579	10.7721	8.3313	2.36239	4.89323	9.35472	18.384	5.64121		9.76957	11.1102	4.72109	1.81581			1.23588		2.93069	15.0315		6.19491	1.05554		1.31328					47.4742	22.1135	18.4486	6.56506	21.8349
O00299	CLIC1	58.384	367.359	984.605	396.653	267.815	420.579	318.162	575.797	729.791	251.167	764.486	631.108	338.801	939.134	154.608	421.806	322.54	351.564	64.8478	491.505	132.057	49.8224	159.656	581.456	464.458	336.311	352.04	278.007	1256.27	491.817	351.781	1103.21	458.915	252.373	1151.33	798.889	532.124	342.188	397.115	299.307	474.445	261.811	234.679	874.991	1238.74	228.114	524.027	216.854
O00303	EIF3F	82.3017	53.3882	179.876	93.3054	99.9611	147.631	102.079	101.655	156.534	71.1272	128.106	129.003	85.0868	116.449	78.1738	95.3362	83.2931	59.01	43.2778	97.3662	84.5491	108.49	75.7213	89.7108	112.091	64.366	89.5817	80.392	175.887	73.7397	116.168	118.673	133.797	57.1225	53.8895	109.312	74.925	63.9958	112.196	87.7146	103.995	76.5187	384.42	349.826	688.752	60.04	131.151	70.3075
O00308	WWP2							13.4233													8.32143																							9.11493			6.40145
O00330	PDHX	35.7881	39.9292	31.7511	95.6385	31.7	33.1801	42.7402	25.9458	58.3486	31.3677	38.9579	24.978	23.1495	29.5625	28.8599	17.198	38.3764	10.3169	51.6471	30.1556	25.8757	37.0983	33.71	19.1661	5.59072	34.9459	21.3808	15.7472	16.3182	15.1591	22.0731	16.3852	28.2668	16.4842	31.0676	49.3659	12.184	16.7646	18.7962	39.2001	47.1683	40.814	97.6481	112.332	43.2543	14.9884	84.0832	34.3138
O00391	QSOX1		2.09395	9.45354	5.66835	10.8638	5.49092	5.71308	27.0939	34.4878		7.4924	8.21786	2.25184	43.8762		3.09996	4.87534		4.48669		4.45871	5.72744	6.15958			4.09496	2.35843	15.2666	4.96153		23.5154	45.3866	5.06052	6.76564	26.4016		2.77634			4.2081			14.2045	15.3536		2.17619	15.4734
O00401	WASL		11.2236	22.8518		9.55994			43.478	32.5096		14.7578	16.8262		11.387		14.6441		13.4955		6.66121				12.7416	19.0634	6.44403	6.8032	41.8548	21.3294	16.725	14.7642	17.7612	2.7502				15.275		13.5174	63.5294	15.5287	1.9904			60.8262		12.5572	7.11583
O00410	IPO5	13.5871	39.8289	56.4819	27.4315	96.8163	43.6933	42.0325	39.6361	117.02	23.4437	60.2376	88.7563	45.804	29.5937	28.8099	33.1289	35.8946	20.7333	9.8855	61.6532	34.426	10.0898	11.9918	69.1307	24.5341	26.7068	22.4801	58.19	31.6268	45.9239	54.0169	32.811	95.513	12.2491	23.3997	51.601	32.907	16.7426	18.2118	33.4307	34.5084	54.0341	32.8592	149.977	328.09	39.2463	103.158	20.9425
O00411	POLRMT	4.79413	4.34963		16.3222	5.54679	8.47897	18.6498	10.6042	22.8421		10.0526	13.167	11.379				8.70137	8.5778	22.8179	11.0922	17.869	8.1776	2.46361	5.54235		9.2092	6.78839			2.83288					8.05266			6.17585	13.1662					18.7487	16.3225			32.7169
O00418	EEF2K		3.84208	3.88967					7.56605	6.29746			9.10925	3.5118												6.79883						8.46664		6.84737	4.54638			13.8152		4.82416	12.0174					7.34959
O00422	SAP18	58.5044	66.1016	62.4709	60.5464	84.3292	99.3859	59.9033	81.1301		45.8338	60.0132	51.3262	58.1976	125.128	54.811	45.465	68.7283	45.6264	2.26108	77.143	98.6747	64.7686	14.8788	36.6692	3.29184	65.1919	54.7728	46.2233	48.5877	50.4495	3.75266	96.5095		68.0593	46.4689	71.6613	58.1003	70.4398	73.7022	58.3451		59.4656	239.935	274.414	168.092	66.9726	84.1355	5.12816
O00425	IGF2BP3	43.0135		84.9492	55.4716	22.0294					6.13625		34.542	39.1268	44.28	46.3897	10.0283				33.331	27.2858	7.64485	42.9229				13.2297		6.20512				40.6281			31.6269						19.7386
O00429	DNM1L	32.2875	36.3331	76.4577	51.0703	29.2894	16.3198	27.046	63.1046	67.9204	30.8319	71.8434	77.3947	34.0117	48.2364	17.0688	31.8157	88.4589	17.9987	3.27267	38.875	19.9103	5.92986	20.992	38.7792	31.025	45.2182	27.427	36.8167	52.2711	44.133	36.231	48.5026	131.658	22.799	101.525	26.6073	62.7355	82.7253	40.1648	44.8499	50.1006	32.0921	51.1147	130.936	205.133	39.023	50.14	25.5723
O00442	RTCA		8.24593	41.1065	18.9007	27.5893	20.8111	30.6038	32.4063	60.4417	89.3314	27.6923	59.8369	9.01678	26.5388	9.00007	13.4601	19.9602	7.27883		7.73779	8.21369	6.50724	5.01654	30.3742		45.0699	11.8163	8.9296	14.1104	8.30769	17.2367	36.5253	21.7167	7.32924	69.3629	34.4562	25.0403	4.83271	8.47249	21.0144	9.19674	10.6443	18.9209	50.8553	37.8767	25.3792	25.512	28.8513
O00443	PIK3C2A	4.27463			15.3356	1.69619	12.0326	2.7228		10.8096	5.7609	17.8841	18.9488	3.28553			4.81067			7.75955		8.37525	6.99527				1.50165		3.55015		3.43477	7.2557		2.77916		6.72073								5.27991	10.6877	20.2263		10.4599
O00459	PIK3R2			7.82285						6.70889															8.99588					2.2674	3.5212	0.316473					5.33208	2.3261		11.5201
O00461	GOLIM4	6.80456	12.6008	7.84418	37.7969	12.2489	8.96978	26.6085		14.4984	26.2869	5.36214	18.0819	18.9135	12.6598	16.6563	36.3881	10.873	9.55885	17.6961	24.8816	16.1226	6.55561	5.98704	3.49488		4.32657	6.51393	8.39407				7.36126			51.3112		10.984	2.93125	17.5731			8.29254	20.3052	37.9944	22.4286		10.0098	11.4582
O00462	MANBA	2.30066		9.06308	18.0094	14.2473	12.2134	16.7152	38.3942	12.1843	14.2085	2.51992			15.2097		3.46538		6.59173	5.7497	5.78594			12.5648	8.15703		5.49722		15.3679		7.77197	12.2252	9.8977		4.98928	7.51565		2.36503	8.8244			15.5563				15.7282	12.7159	25.421	22.2486
O00468	AGRN	19.0752	43.1411	11.1276	17.2864	20.603	13.3465	4.61333	6.15291	8.50442	18.7429	20.5942	17.2089	15.0864	48.3228	12.2504			6.10073	2.41146	10.5427	19.7314	9.586		6.52489	5.41859		12.8799		1.71403			12.3675				4.57421	3.34679	4.4324	7.34811	1.91108	3.62257	5.08044	45.0297	15.5688		2.01994	19.4355	25.7147
O00469	PLOD2	100.937	2.44424	34.411	18.3678	108.309	28.3093	14.6457			5.07332	110.994	165.406		16.6137	6.0074	170.879	75.2617	19.6061	8.62854	23.1642	51.132	84.2167	42.0532	5.49958	17.8592	1.69414	98.9383		17.6896	7.32794	5.8178	16.3825	8.67247			21.4066	6.39435	5.0447				236.097	48.0343	119.247	7.94466	16.3189
O00471	EXOC5	3.02315	16.0128	29.7783			25.2624	73.0671	29.3907	25.2044			23.7684	8.64146	16.4548	9.03633	7.11385	8.35396	15.7004	10.7269	17.0788	9.23606			6.04281		14.8193	6.82599	54.0001	8.23136	19.5916	20.7274	17.6731	18.4787	3.82557	19.2082	15.3017	6.88484	12.989	11.8735	16.3588		4.02349		32.911	27.5513		26.9446	14.4369
O00479	HMGN4										4.39041	3.69284	1.963	0.256235	6.14774	2.30871	2.48674	7.39959	0.881093	1.95109			12.622	2.95403			25.0727	4.75359		7.99796	0.777328		1.12397		1.84183		8.44911	8.43745	9.23734					37.0221	43.3071	19.255	2.12627	4.54644	6.71769
O00483	NDUFA4	55.2936	90.7577	69.6801	135.046	76.4418	84.9184	190.875	82.9675	102.54	146.817	26.7822	129.066	48.0483	133.945	67.2898	57.823	16.5731	203.171	79.5824	86.7141	72.6276	271.179	192.859	65.9978	93.9851	116.755	19.7116	182.555	23.84	89.3061	74.8426	94.6223	87.4134	45.4475	34.3368	95.241	36.0757	77.0339	68.2485	67.2367	44.9318		263.07	231.015	118.986	56.4532	163.389	76.5358
O00487	PSMD14	68.3743	41.7136	146.359	76.3801	122.75	139.503	83.4091	126.021	108.117	74.4576	101.188	128.028	72.1801	126.564	82.7936	86.5314	114.415	83.1985	132.919	127.557	84.4851	63.7472	88.1524	85.3652	104.097	62.7689	52.6759	94.6547	116.491	86.4764	116.644	78.2638	149.92	70.5713	135.563	92.4181	33.2244	63.8368	93.1789	64.8626	113.453	127.223	209.836	271.344	355.743	99.8116	92.6248	93.5997
O00488	ZNF593	7.54507		3.6819	5.02497	16.8749	1.30674	4.83698		4.78527		14.9799	5.89367	6.15758	4.6185		5.09982	6.3839	8.43595		4.36502	6.83387	18.6431	11.8076	3.51583		2.47154				7.2781		8.69738	9.07334			8.94527	27.7232		4.56044				64.1721	40.8839	30.0907		14.049	3.59852
O00499	BIN1												10.5832	5.61644			1.64873	4.73313			9.00626							0.477096		9.46665				42.1267		10.8824						5.40646				20.0028
O00505	KP3	21.5405	17.9597	51.3685	57.3545	13.1313	29.2098	29.5167	57.2985	27.3948	19.042	36.3944	48.2443	22.1098	38.5981	20.9655	27.5285	25.7988	19.0724	19.8901	33.6627	17.4151	33.018	32.1691	34.1207	34.2346	10.6251	8.42945	17.5937	23.2747	27.5621	50.7897	23.7011	31.1362	18.5605	10.6238	10.5157	22.4534	6.61125	12.1442	25.4263	5.52766	25.2696	74.153	101.303	128.367	44.6189	23.7202
O00515	LAD1	106.308	11.5669	21.6589	103.384	46.661	42.9413	55.769	43.7248	123.91	5.92242	31.9139	29.8573		104.55	17.6508		32.4112	53.9656	35.438	63.6329	44.6658	114.203	61.6752	13.0106	26.2212	13.7021		34.1024			12.815	38.7186		7.2141	9.06217	39.5481	41.471		15.3582	27.0004	53.6708		707.253	206.874		34.4581	66.0556	24.2082
O00519	FAAH							12.5156			3.61886																50.2004				6.72834											4.19409
O00534	VWA5A								3.53706		16.757				10.4711														3.21841
O00541	PES1	61.9803	16.9499	132.672	69.1425	43.962	49.4236	46.4525	28.9331	111.95	33.0498	53.6122	51.6348	42.737	45.355	52.5279	54.515	66.8713	49.6342	40.7527	70.8316	48.1331	71.0554	55.1518	23.8535	25.8182	56.2148	37.8055	13.5817	14.3329	11.4012	37.3997	15.359	57.2761	23.7444	23.4447	36.6363	19.6755	44.589	25.307	23.603	21.0438	41.627	157.785	223.081	139.4	27.5883	59.3512	30.0451
O00559	EBAG9	6.01562			8.00726	11.16	6.28661	15.7076	19.7859	11.1498			17.9087		6.7418	3.01167	3.93611		14.4892	7.41168	15.0259		2.23219					3.7503	5.18711		8.15099									6.47945							5.68057		10.3467
O00560	SDCBP	214.143	13.8902	100.869	34.7138	69.6304	48.1414	13.5393	11.937	46.1578	30.7548	21.5139	19.3753	4.5198	75.7824	24.1095	61.721	45.9702	3.66678		42.0994	5.66294	50.6909	50.4775	8.22036	23.812		63.7586	9.29981	67.9247		6.9296	3.11169	81.3567		17.2235	4.06702	9.05878	6.16943	2.71529		17.241	44.4281	42.0882	53.4407	70.6074			22.7393
O00562	PITPNM1	0.926423							1.60381	5.82841																	4.96024		4.62579							5.51195	1.78366			2.29195		0.553121		13.5821
O00566	MPHOSPH10	25.2597	6.96836	57.5216	34.7565	19.5136	14.7952	12.7045	11.5684	13.5705	2.09524	13.2739	15.2108	13.2771	9.83529	15.6197	12.3942	10.5386	10.8479	15.7217	14.256	20.1566	22.3497	22.2876	10.8415	12.8816	7.17564	9.37677	2.37166	2.70205		3.41669		13.937	0.668231		10.1686		3.65329	7.71899	5.14796	3.95649	19.5521	89.2368	55.9368	34.7041	12.4181	15.6835	12.4654
O00567	NOP56	54.8202	17.4004	42.9131	56.4245	58.3105	36.7293	34.6753	38.5808	31.3099	42.8261	52.5351	145.812	16.3527	66.8445	32.502	52.8796	42.5348	57.3443	36.9142	39.2187	37.4769	116.23	75.7858	23.5892	27.0745	105.637	17.5255	16.8395	17.6321	8.66788	37.5194	16.2412	25.7287	26.3622	27.2749	33.3953	48.6058	58.1948	17.9651	15.5663	19.6216	54.9169	177.101	173.397	95.9735	34.6524	69.741	39.5133
O00571	DDX3X	82.4739	177.128	207.562	157.181	187.825	223.15	171.135	153.798	264.328	97.3172	130.95	174.943	192.514	186.023	53.1424	101.745	130.036	121.319	30.8263	102.839	118.149	169.331	81.2014	176.708	126.808	47.1354	66.7137	83.3509	94.6105	74.2901	153.48	134.621	330.367	54.7813	229.325	133.165	78.3221	94.436	147.069	113.993	97.1944	183.733	283.212	357.38	360.761	149.035	229.461	135.734
O00584	RSET2	1.82339	43.0423	43.718	39.847	13.8227	7.54684	74.0935	48.8119	116.054	18.6372		7.03377	16.2612	33.5664	7.35694	6.13121	21.7924	38.0101	34.1645	40.5039	1.18671	10.8109	9.26974	7.79404	26.001	52.2369	2.87647	56.2384	1.6217	18.2731	63.9807	16.9288		13.3041	7.50369		17.1436	5.95237		33.1002	26.9498	7.43269		23.3928	4.20546	53.3534	55.555	42.9231
O00592	PODXL		33.1286	40.4107	49.4655	240.611	24.7821			7.68136		63.8316	10.3577	36.7408	17.2505	571.698	10.3604	159.847	48.6062	28.5523	95.6642	238.028	15.4096		6.67118	7.5025	44.6084	15.5576	3.6654	59.6341	13.7683	79.6071	9.40178	40.9061		29.8552	21.1296	16.4271	26.3547	13.6445			16.1195		186.662			20.888	14.1054
O00622	CCN1											18.6618	21.0657				10.2948				10.4543		2.81013							12.4772									13.1685						10.8375
O00625	PIR										34.0891	11.144	39.021	7.94144	9.66525						23.1487				3.9114			3.48731		2.22502		35.2651	45.53		4.95006	4.85048		42.9937		8.91551		7.34746	23.1965	128.506		62.3389		7.6147
O00629	KP4	12.7174	3.83544	7.49577	11.7902	27.525	14.3166	20.584	21.8259	9.96467	8.60669	23.836	23.472	5.18539	26.7393	23.558	20.4158	20.7698	7.11982	7.88474	27.2759	24.0709	10.6313	12.4124	9.47473	14.6515	6.2817	10.6249	13.6562	6.15462	5.0423	9.04167	17.3805	9.10921		2.35729	5.50753	8.50057	5.344	19.3587	22.0387	15.5318	1.89124	20.1459	43.7286	34.1587	6.60852	3.549	6.11127
O00712	NFIB	8.56941	28.3607	84.535			38.7695	1.07548	22.8428		19.4923	15.5835	29.5608		63.093			6.93449	11.6773		8.01586	9.09603		2.38395	32.5897										3.33331				45.6409	1.21785					91.4671				3.46171
O00743	PPP6C		26.962	44.4486	5.99171	22.7979	26.7651	16.8859	47.5977	40.7721	29.231	32.7204	33.532	17.6847	31.6101	2.99254	14.0971	17.2913	22.0784	8.46604	20.8323	28.6561		9.15894	49.9568	29.194	30.252	14.4619	53.2585	25.1498	15.224	26.7615	36.9767	33.3972	16.7291	42.0346	31.7734	16.5007	16.9126	27.3916	19.9985	23.2768	9.58187	13.431	39.1866	48.8708	28.453	22.5308	15.5078
O00746	NME4		22.64		31.0504								3.34697		39.5891													2.55351	2.36072			52.7824		1.22334	4.45936			7.67445					58.574				25.6168		30.2803
O00748	CES2	249.908						2.72622													9.58223	6.60523	7.33845	39.6596																				103.218					1.53997
O00754	MAN2B1	23.1007	23.9351	16.811	73.6874	75.5516	19.3679	75.2887	28.9034	20.1229	36.6982	42.7092	40.5211	11.6138	36.1043	22.3277	37.0609	19.9524	21.0921	21.5893	11.4796	26.8177	19.2805	11.8778	27.738	13.4283	17.1267	18.4055	25.2971	8.19595	20.1664	38.4343	27.0446	24.3023	10.1432		6.7627	8.46135	2.46001	28.8424	6.84824	21.0639	9.00515	45.1935	50.9293	27.1602	17.203	43.0293	23.4563
O00757	FBP2		50.5429			63.7539		41.9019							107.767				125.285	29.5982					9.73267	192.096	173.031		290.462		584.865	210.607	195.329			22.4976		82.6785			33.3061	238.713					58.3607	233.769
O00762	UBE2C		14.2397	78.0613	17.4594	36.7555	33.6764		35.1785	51.4087	7.81993	35.687	65.1213	10.7174	36.2162			52.2307	2.37618		25.9299	19.0462			47.495	19.6888	12.3265	13.1998	12.401	62.6494		10.5626	7.88683	62.8878	28.5304	26.2747	44.6467	11.0157	9.9855	41.5343	40.2833	13.1486	8.41175		121.469	99.5644	11.65	15.3272	5.74339
O00764	PDXK	11.1624	7.59048	137.379	37.649	15.9724	27.5618	77.4009	52.0342	64.9112	59.5461	44.8773	18.3962	31.4539	56.5521	11.7996	21.0375	22.5982	30.1065		23.9005	15.865			13.3161	65.9204	22.4176	13.6624	122.338	28.4086	20.8018	21.9389	85.0042	23.3171	12.8441	71.8267	72.0422	51.7179	37.3246	55.7566	45.7565	75.715	31.7786	21.592	40.381	72.8211	23.0703	39.1631	74.5778
O00767	SCD	50.9073	14.7038	16.6346	27.3049		147.531	45.0766		22.4331	58.2914	7.33571	274.923	25.1549	16.3309		29.5244		104.226	72.4968	123.997		39.4564	19.6726		30.4033	60.2302		29.7399			77.0288	14.798		6.84875	10.4945			15.4541	14.3247		48.3701	39.1883	11.0679	67.1024	13.0112		31.3485	72.0503
O14497	ARID1A	43.7565	37.5233	59.9803	32.9048	35.275	44.456	15.2883	27.0323		10.7892	37.0097	20.9736		49.6586	37.2818	28.6476	31.9744	8.28396	52.4746	23.6971	54.5526	18.9277	21.6026	22.865	20.2082	13.7297	27.5307		2.32169	3.57239	11.0226	17.5805	34.7565	6.35556	9.23243	30.1482	3.0453	15.9186	22.4712		5.34872		33.6253	30.7987	29.6779	14.1955	2.6667	19.9287
O14524	NEMP1										2.90422		28.8531				9.24766		3.82998				12.0765				34.8802				4.62424							3.99191	7.66669									8.43216
O14530	TXNDC9	9.36136	25.8165	61.1282	13.7294	23.1998	25.2019	14.0147	28.7524	24.4307	23.9761	27.8211	32.521	4.68734	20.6671	7.35775	12.2172	33.1329	13.9582		19.8527	15.4819	7.57788	15.1916	28.3885		7.21198	7.42	13.6597	30.7314	9.18495	9.68705	26.4293	66.4322	9.06638	35.3786	29.8064	27.9269	8.81233	19.8417	26.3055	21.2216	27.6509	36.8817	62.2934	153.548	14.1098	43.1474	11.0778
O14531	DPYSL4																8.21619										4.97309							11.7515
O14545	TRAFD1						5.15902				4.11398							10.1137							1.52762	0.612632			0.393741		5.73115									12.5269
O14548	COX7A2L	12.1529		8.01068	13.8511	12.5901	6.18162	19.2449	12.6076	14.2715	5.34544	13.6406	12.833	6.16746	19.462	9.24865		8.95443	14.2223	9.18987	11.4273	11.7064	25.061	22.5418	5.4032	19.6712	26.168		3.16364		9.50815	14.1437	8.99989	13.9872	2.39528		9.58869	3.03763	2.63569	15.5205	1.02287		9.63692	17.4735	24.7042	6.39409	13.3751	21.5146	14.3438
O14561	NDUFAB1		64.2709	29.64	15.6618	44.9576	29.1556	42.9155	39.5285	38.3272	18.8162	34.588	33.8929	24.0665	42.8882	35.6805	12.3314	42.7261	53.7493	107.294	20.8435	42.2599	41.0331	52.2582	41.3021		49.5452	21.8855	24.757	12.2419	14.622	34.2416	45.5947	25.5015	11.7043	22.7024	10.9852	13.3428	21.7256	32.3753	33.3646	29.8825	53.4454	44.933	54.5303	22.0204	52.5455	24.4726	69.3224
O14562	UBFD1		0.900921	10.5478		4.26302						5.89931			1.40954				10.131		1.1669				1.00851	16.3741	9.64152		10.4666			26.8524	17.581		2.85332	9.42603		20.8992		5.21636	3.22144	2.89285	2.48814			28.1436	10.865
O14578	CIT		0.663655	8.6958	10.5025		3.60346		4.61318			5.39657	7.27936	3.06413	1.71356			5.1164	0.771851	3.57604	5.68125			4.31277			3.63585		1.8047			6.23816	5.04283	11.7216				1.52122		2.91399					7.58314			3.47851
O14579	COPE	59.8092	80.6263	116.728	66.6944	83.4741	122.559	183.012	157.847	214.901	111.082	138.913	179.922	56.6077	170.17	54.2149	83.5347	51.3866	88.5833	14.385	45.3117	31.5594	7.81307	35.4302	60.528	120.102	47.7425	63.9289	101.233	103.925	59.707	125.213	149.843	115.259	45.6188	75.0459	57.7363	93.3494	54.8006	93.2841	78.1224	108.387	62.2316	68.5479	147.667	260.65	98.4939	95.2836	126.608
O14617	AP3D1	8.68224	13.9736	18.4809	11.232	9.23705	27.0544	25.6268	40.9369	53.9611	20.8721	19.178	28.356	19.5888	13.4183	8.08948	36.0926	10.724	16.1844		16.3161	10.6154	5.05809		17.491	32.8054	22.7588	6.03845	21.2933	18.4589	12.1856	24.6491	33.1019	21.1611	8.48389	20.2978	11.521	13.3241	12.108	27.9021	12.9006	13.6196	10.9795	16.4708	23.7041	32.6801	12.9484	30.462	23.0545
O14618	CCS		7.95972	30.9377	5.15345	6.00405		19.4861	25.4976	19.4349	22.833	13.3735	14.1897		18.5619	9.7943	3.36316		5.30814		8.91638	5.01956			19.7322	16.3875			19.419	14.0423	10.2284	26.7413	70.327	19.789	25.1686	11.985	14.4651	9.18916	16.5119	31.0326	3.43755	32.8329	14.2015			31.8067			11.6507
O14639	ABLIM1	16.3098	2.84251		10.9507	1.51508	3.32635	1.67676	5.72675	5.7327	3.28261	2.64488		7.65077	5.59672	6.58452					9.02347		7.99915		4.95103				5.51527	2.2961			12.4155		1.32241		7.62239	2.68272		6.73726				106.498	7.06597	3.42045			14.099
O14646	CHD1	7.97787		3.33932	12.0924		8.2529				2.79032			4.94135		4.44914	3.35108	12.0503			3.09108	9.93307	12.3077	8.64011			5.14929	2.14599	0.786629					5.40611										31.0101	21.8511	10.0699	3.05588	6.63069
O14647	CHD2	5.50574				23.4129	3.04124	4.78016	7.49309			4.48308	5.76068	3.06224	3.8787	3.82493			9.37381				5.86996			4.55974	18.9761	4.16827		2.35787			1.5577			6.66256			6.74843			3.20811		29.635					10.2855
O14653	GOSR2	5.60175			4.08364	9.912	10.1297	13.7723	8.70799	10.9651		13.124	16.5284		2.38565		15.0164	10.5039	10.8753	4.77753	4.9493	8.45003	10.6685			7.77209	8.22921	5.37748	9.65648		5.49032		3.91173											34.2301	42.2874			4.76027	7.08192
O14654	IRS4								6.09228	14.2195								15.9783			17.1423				7.43004							18.7359						6.25254	3.55909			10.5228				5.03421			6.69069
O14656	TOR1A	3.80223	6.99011	24.1201	16.5463	21.4562	25.4002	23.0264	13.5541	4.08875	9.67929	17.4283	15.6817	11.2492	16.892	6.46467	24.0407	10.7752	27.2518	11.6261	16.6424	38.6395	17.8047	17.1662		19.9066	25.5019	5.40178	12.3625	5.20251		9.44001		24.7921		18.9528		3.36016	3.71757	12.6945	3.06795	11.7112	23.1802	54.3687	25.5621	18.603	17.787	42.1446	8.37173
O14657	TOR1B	21.0557	13.4877	21.359	14.6564	13.6114	17.1752	18.6828	18.739	13.1942	11.1994	16.8432	11.8441	7.92528	14.8033	2.64743	24.9184	14.7526	17.3782	15.6279	19.926	29.2048	10.5398	18.5066	12.2916	11.0723	4.49269	6.48882	8.9637	9.28926			6.4758	13.2902		27.6741	9.30592		10.1902	11.7306		9.67248	21.0789	64.0412	34.6239		5.15979	9.68959	20.1977
O14662	STX16	6.87315	3.87447	6.46349	6.13971	9.35651	15.3439	16.6399	6.64701	14.3998		11.5967	12.8745		6.67774	8.07582	6.76683	9.93261	45.3772	18.2629		5.30277	8.61191	3.00907		15.4451	9.75769	2.24432	11.7236		9.52831	2.51946	0.279486		2.09659			2.7209	2.62094		3.05234	4.25685	3.46335	20.3205	27.9008	4.84195	17.9942	15.726	13.9568
O14672	ADAM10	25.7616	26.5733	9.78654	14.2282	21.2127	26.6268	19.7107	38.0231	36.2711	35.8653	7.33787	33.3127	22.8689	48.1694	28.3301	11.0203		15.9975		19.5028	16.8531	14.5735	2.28287	14.5166	11.1687	10.0621			8.62692	8.78607	16.8634	18.3321		4.72315	19.3523		7.08828	1.46994	7.2987	8.97528		18.8897	21.5216			18.3261	26.3433	39.6538
O14681	EI24	36.5298			13.1992				14.5921		40.9645	19.7442	13.6496					6.9881		4.98159			27.1432															16.9865	15.5762					37.6176				18.493	14.7674
O14683	TP53I11		18.1147			13.638	12.7132	11.9478	28.519	10.9391	46.5064	27.3661			14.0204		68.5162		30.2428	12.7209	5.31638				5.49469		63.6607		18.8288		7.45875	67.0399	29.2069		3.01062			14.9486				112.637						63.7655	21.7276
O14686	KMT2D								0.445001											0.446553							4.6294			1.84225
O14727	APAF1		6.90038	2.08482					9.13077		3.86269				4.83828												8.97215					8.94738	9.15602			13.4462				1.91352		9.37098						8.31823
O14732	IMPA2		12.1435	16.3765		7.31158	12.7107			8.96686	49.2343	19.0502	44.6496	1.43551	20.6079						10.3555							7.59223				5.95209					42.2388			5.46189		2.95537	8.49953			18.6196			5.83914
O14734	ACOT8	22.136	14.6609		12.1873	46.12		13.2658	15.7426	32.4458	22.2703	15.5253	21.7558		18.7874	8.94615		31.2885	4.769			17.3281	6.8789	8.87661			24.9965	20.1097	15.1715	17.0166	6.64832		20.3556		9.09538		14.3478	21.9187	8.78507	14.1818	32.6287	20.9909		61.9182	51.2229	15.3496	13.106		10.6322
O14735	CDIPT					5.2442		1.21192					22.6288				26.9976		18.2762	1.26176			6.19284				58.8611						8.24092					23.5418	6.83166					5.83546				2.25233
O14737	PDCD5	6.3464	63.705	495.517	93.8638	38.5853	105.994	33.0834	90.1327	117.225	53.1639	108.475	58.2333	59.9374	72.5265	19.7587	32.2029	63.8168	29.768	13.2543	38.7597	28.031	17.1767	29.1001	106.218	50.6564	34.21	90.2579	36.8483	104.04	44.01	35.9	75.9762	131.549	41.132	28.6905	87.0582	37.9328	41.8282	70.032	84.513	38.3543	36.3492	64.9176	191.741	475.362	70.8732	40.121	22.3824
O14744	PRMT5	11.3624	24.3021	77.0494	29.4057	58.4469	50.4338	41.6423	40.3431	81.7278	10.1981	104.385	39.0938	49.5121	50.7188	8.84757	14.6316	14.1814	46.8801	21.2086	53.0252	23.2878	41.0132	32.5348	45.0513	36.7413	16.9087	6.41901	22.9826	24.968	34.5398	45.3696	57.1015	47.7037	16.3314	36.1789	22.2319	7.3657	19.5701	31.4931	41.3638	57.8974	34.5997	83.5758	98.6245	184.037	35.6225	23.3829	26.9556
O14745	SLC9A3R1	3.98565	34.1937	184.689	93.07	84.6506	108.954	150.251	188.297	2454	129.439	61.5646	108.407	23.3988	208.551	50.2518	6.82448	93.0251	143.698	141.198	40.0704	19.3594		25.0156	342.167	352.753	204.24	6.12614	85.8995	51.6614	378.506	947.987	194.215	29.9465	427.83	9.38855	114.209	71.0991	28.9827	406.325	208.441	447.459	8.53367	21.4727	24.424	38.1177	109.817	256.214	249.82
O14757	CHEK1			9.00365		2.71567								1.37353	0.692363								24.0015													0.691906									5.95955	16.34
O14763	TNFRSF10B	13.5172										3.50746											4.33385																				19.6187	10.3434
O14773	TPP1	60.453	43.1834	31.2022	105.256	48.1782	42.0888	102.939	101.227	33.2759	35.7255	20.895	43.971	18.8282	32.9308	41.5418	76.7043	48.0548	10.0813	49.9885	17.9063	51.4084	47.1253	50.4843	29.6657	22.3055	101.751	32.9277	54.8276	29.1113	97.8993	64.1114	87.6274	44.6267	16.9845	12.4294	5.65284	29.1782	39.8554	19.1606	35.7497	4.28753	41.6844	186.545	59.3288	128.583	24.2185	297.881	143.28
O14776	TCERG1	56.8141	41.2515	80.2889	84.446	95.4176	84.3154	87.1018	49.5499	38.4295	26.3431	39.4833	55.6145	35.7522	97.8256	67.0878	47.2969	67.3301	40.8049	111.628	64.3996	75.5733	94.764	136.144	67.2905	65.5613	74.0185	74.0663	35.7594	40.4693	17.7059	41.8741	38.7592	55.3405	25.0984	37.0447	76.8121	18.2719	42.0619	27.4523	39.7644	34.5299	45.1975	251.036	198.252	164.834	75.803	48.1518	42.9848
O14777	NDC80					17.0074						3.81491	8.11372		4.31137															5.76916														4.435
O14786	NRP1	5.17073		10.757	5.72126	13.0217			13.5913		6.03712		48.2054	3.69688	5.83024	3.61771	60.2786	9.58883	16.3367	2.99561	5.19739	0.986267	8.65316						1.79408	9.46496						11.8608							25.6342		11.6066	21.2877
O14787	TNPO2		3.96203	13.5823	6.81981	8.65148		12.0665	5.11088	11.1769		8.36652	7.70041		3.45174	2.58625	2.19566		2.73271		2.38291	2.32313		3.79442		5.3439	2.37451	2.01628	4.9577	0.855461	6.76484	7.83417	2.55804	6.55494	2.40199	10.6205	2.35576	5.61758	4.38595	10.5774				3.3258	7.63505		3.04608	6.83801	2.44616
O14802	POLR3A			6.25513		3.81295				7.66607		8.77327	7.44801		6.44388					10.5928			22.4327	12.5768	5.4563				2.53414			6.26364	3.27108			9.42247		8.47085			2.60149		5.53173	24.4033	18.243	17.4874	9.09193	8.61556
O14815	CAPN9																								32.6579							3.96635															4.74319
O14818	PSMA7	85.3087	149.773	330.942	205.318	288.971	229.507	221.019	227.738	323.193	173.739	338.95	404.792	123.555	275.353	175.774	166.023	234.192	188.401	214.024	252.607	145.333	119.261	193.374	199.803	258.25	156.246	194.003	184.635	335.341	183.963	317.353	430.017	350.266	122.372	109.708	283.478	140.373	144.934	204.952	231.667	308.426	216.219	363.183	597.586	751.3	177.663	221.237	185.173
O14828	SCAMP3	50.1535	60.9346	99.3242	73.0793	31.8295	84.3155	149.605	75.2617	186.495	65.8638	109.651	126.765	25.0987	84.1071	54.0363	38.1672	25.1029	65.197	51.986	50.896	30.3762	69.5643	26.5382	51.3277	50.9478	36.7651	46.0395	50.8865	22.0991	33.22	18.4444	62.6152	49.7963	16.5744	39.2984	33.7961	61.0947	39.195	57.349	23.9294	39.1652	82.421	42.274	52.2564	48.2697	19.607	29.5158	100.396
O14832	PHYH	5.80559	26.4894		6.69652	20.772	5.06395	16.9044	5.37171		19.6387		14.6037		12.1248	18.2443		12.8274		5.96359	6.86956						6.75849	15.8506	3.86692							21.664
O14841	OPLAH			17.2386	4.69083	4.37625		7.03156	16.1216	37.5329			10.5493	1.95137	29.9874	6.24558	2.98676	5.78639			6.73382				29.8337	4.39658			7.79132				37.8929	52.4972	4.52403	15.2107			7.80741	6.05299			5.98518		8.61838	9.93472	5.52514	5.34665	10.9768
O14874	BCKDK	8.34691	9.81621	17.2637	25.5397	69.2321	15.4606	50.4507		25.6491	8.07322	15.8939	26.5508	2.76274	26.8875	4.43818	24.2267		6.05341	10.0873	7.35883	10.7986	8.61629	9.98967	8.88955	12.403	21.9947	5.88878	10.8412		4.31175	13.1502	19.5454	7.23109	5.63478	4.88283	6.07788		7.46343	13.6165	5.84581	6.17364	6.35873	33.421	7.48922	29.2413	6.88116	13.9269	22.4439
O14879	IFIT3							9.89763	10.6748				18.8509	0.732458		9.91222				2.21867	3.952							1.66465		11.0861				9.38827			3.31605
O14880	MGST3	4.34745	19.0828	70.9995	30.3717	38.5482	20.864	19.3372	30.5868	85.3124	65.5277	21.354	25.6648		51.2243	34.593	31.4396	12.3781	9.26022		11.6869	18.7178	45.3506	15.3271	6.12456		70.2436	8.54746	14.56	0.5306	6.7053	7.51059	37.5139	6.70522	6.7159	26.2034		31.2588	34.7875		3.00818	2.7008	3.8292	135.379	50.4824	9.6927		78.7473	14.595
O14896	IRF6	2.59813			3.68893	2.07371			1.42742						3.39258							1.8243		7.42116									9.22444					2.92044						5.22351
O14907	TAX1BP3	9.3848	15.3703	29.1724	14.4722	15.3313	11.5405	8.84121	26.4612	13.959		26.8982	5.06866	3.6564	77.0664	5.47	36.9154	14.1732	22.27		7.00721	17.8125	5.74259	10.3894		16.5954		2.37649	10.2002	38.7245	2.13884	5.43138		12.9928	7.47273		3.89293	1.15514	3.24356	8.0401	11.5575	21.8896	7.03267	36.5392	57.4838	51.5686	9.72838	4.85243	15.007
O14908	GIPC1	14.4931	11.0717	26.8874	38.1369	42.2644	25.3672	25.0114	65.591	66.9638	18.3593	56.454	32.1593	15.9862	99.971	33.0647	27.7387	36.6072	54.0439	10.7309	27.7073	16.3218	7.86295	6.54442	31.244	74.4236	6.56723	12.4828	76.6399	44.1244	9.49233	23.9372	37.2337	58.2553	23.7636	8.1932	73.2032	10.3975	12.7622	20.3653	40.9926	57.0692		78.7078	99.9463	47.0499	52.7187	53.2938	30.1564
O14920	IKBKB		8.61127	5.47767						5.28953		3.94796					4.01072								9.21819					0.673495	8.21264		7.44542					3.32933								19.2013
O14929	HAT1		6.13108	19.2253	6.19549	15.0285	18.7236	5.18094	13.7441	6.32314	4.02218	14.6166	26.9629	9.00056	16.5126		18.7089	3.76959	11.2761		5.15295			7.38206	9.75792	16.4201	20.1416	3.43111	6.40213	4.04513		18.0334	17.0977	22.8197	13.2952	26.0998	9.77254	7.91648	9.07422	10.8799	3.70025		9.26992		14.309	37.247	9.30368	9.12033	4.22065
O14933	UBE2L6			17.5823	17.5643	33.2796		50.3909			12.228		36.1611		25.5088		12.0678	17.7546			41.6262				5.82878		22.4699	20.7598		23.4061			12.4179	26.1765	19.3885		44.9463					30.0071				36.8547		9.39068	35.5526
O14936	CASK	10.2731	6.36336	5.9281	11.8044	26.4901	15.9108	6.27634	6.82442	7.71497	4.60401	10.1832	18.7162	6.0963	31.4363	5.90061	14.7901	8.25309	14.9757	4.2034	4.82294	6.36708	11.4445	8.28508	2.59384	8.93919			31.6023	7.38885	1.35364	30.3556	24.7259	17.0399	9.12388	9.93367	4.39488	19.7972	5.61938	6.67515	1.08344	18.4447	4.56224	48.489	22.5896	3.49896	15.4166	36.2574	0.423055
O14939	PLD2	1.8681	3.51389		8.62213		1.90619					2.14811			3.6371	4.06996	4.76948						1.0451		0.502559																			4.64383			0.722736	2.47879
O14949	UQCRQ	70.4184	29.0964	70.1109	46.661	71.7708	19.7622	77.5869	57.3677	70.4103	56.9869	51.0984	41.455	29.4608	86.2793	39.3383	29.7274	28.379	110.15	18.1297	19.7018	61.044	122.869	86.7834	28.6138	33.6375	262.885	9.54769	59.0496	11.7176	63.0348	77.7146	77.2046	57.2185	23.1227	22.5975	14.6869	12.2038	27.7461	31.3857	38.9233	71.0437	41.4719	205.364	219.495	73.9918	47.7004	152.821	68.4525
O14957	UQCR11			27.6294	11.1319	17.268	12.259	19.2896	21.2277	15.6988			21.5682		15.5131				14.3217	11.4989		24.4561	55.9532	16.8632	13.7682	12.5401	84.5407		12.2381		16.0159	22.7264	44.2385	19.4611			3.96339				9.58322	8.31595	4.80859	80.8117	79.3128	10.0857		36.464	19.9128
O14964	HGS	33.5949	29.1272	57.4147	44.7488	35.7396	39.9404	48.5779	47.9592	50.0715	47.3806	52.0351	56.7718	11.5218	75.3758	18.4732	40.1956	38.5875	27.134	21.4532	20.6491	20.8698	2.12801	16.0334	35.8973	52.4308	14.3232	46.7649	37.9074	64.452	42.3767	31.58	41.3531	49.433	25.4435	15.2592	48.2886	7.82349	10.2552	62.8439	24.1398	57.4496	40.8289	94.746	95.7119	173.801	35.5927	56.1602	38.1013
O14965	AURKA	11.9587	7.73284	12.5699	23.2073	35.4743	13.7904		22.7548		9.40831	16.9205	6.90212	0.997951			1.64225	12.8447				11.4833	3.83307	1.65163	4.48184	6.37332		17.9745		8.80257				17.5857					4.73771		10.3326				39.6322	19.4445	6.98121	1.24551
O14966	RAB29		8.47341	6.58235	9.32613			15.3267		7.93136	12.4727					8.03305			7.47757	10.3911			26.8289																					28.518	18.6866	5.44057		32.4488
O14972	VPS26C			3.55661				1.67037				3.24383	4.01754	4.30206													1.71439			2.62723		2.35754	3.3056	5.4206	1.16031	3.77052										3.70893			2.24225
O14974	PPP1R12A	21.0818	16.5559	13.2764	22.8275	31.4483	26.7212	39.7453	89.3486	33.256	28.3412	53.0479	27.5002	38.1244	20.7395	38.6301	46.3064	19.511	40.1339	17.2745	37.2457	30.1105	19.6729	14.4502	50.0017	52.9492	16.5803	35.787	35.0153	59.4448	38.7721	30.9051	42.0877	90.8563	16.2327	26.8599	37.1541	36.5268	44.4349	53.0304	14.3084	26.6435	34.1637	111.408	75.0736	122.498	35.4061	30.9294	35.2956
O14975	SLC27A2					8.6531													43.2221			26.4865	7.30577				49.1004						15.243			27.3338		5.60528										5.46007
O14976	GAK		10.5723	32.1024			9.7973	11.2565	15.9176	18.0094	6.46898	6.79676	14.3364	5.70588	13.5315				11.6108		4.12176	1.71142			12.4386	15.7661	12.8352		8.00898		9.05253	14.174	9.96426	17.5314	4.1465	11.1533	5.57587	7.4291	2.26547	17.2198	4.56309	14.1376		3.39538	18.0024	25.4194	6.90242	18.7396	17.0699
O14979	HNRNPDL	457.092	164.591	364.893	583.712	345.063	338.421	237.816	463.456	175.712	246.795	161.421	305.667	323.692	277.704	547.988	311.424	632.111	164.17	202.224	403.414	492.134	344.275	242.047	195.9	207.399	322.749	307.048	207.083	273.591	66.7957	260.702	228.539	260.451	162.508	199.882	356.843	112.481	247.658	242.547	152.107	155.807	521.675	1002.61	924.182	716.213	514.215	403.236	81.2965
O14980	XPO1	34.8898	65.5734	280.204	87.4739	68.6538	76.9423	101.958	124.414	32.0957	127.347	107.471	146.226	53.6471	108.318	57.8854	79.777	76.1102	59.0673	26.6471	75.7862	81.0024	27.4965	89.7397	74.6242	96.4654	64.6574	63.1149	67.5828	57.6611	151.148	95.8964	116.313	164.751	58.3165	86.2161	101.406	83.7692	111.77	102.35	111.285	45.6559	25.993	144.547	205.493	196.644	94.0571	83.2787	80.0712
O14981	BTAF1					13.167		4.88789	6.92733	6.90323	7.07255		2.9822	2.19004					3.62442				5.08811	3.77796	0.835317		6.43097		1.76919	2.22764		6.83332				9.30386	3.75263		2.30551					7.70188	7.3104	7.29498		2.77459
O15013	ARHGEF10													2.57763			3.34268								1.13148														3.72125							11.4983
O15020	SPTBN2	8.61118	7.09443	22.7962	11.0096	22.6735	19.4191	39.2255	41.1478	18.2478	7.31607	15.3782	21.8073		27.5338	66.6046		15.5675	20.6296	17.9829	24.3518	11.9502	12.8748	2.98002	12.3528	14.7964	5.55818		23.7447		2.1203	29.8062	15.3771	4.05057		13.0044	15.499		6.05104	43.7274	20.0085	17.6024	2.6444	15.087	31.421	10.634	32.5262	24.649	7.63373
O15027	SEC16A	4.39131	42.9525	63.4366	24.5198	34.6493	59.2291	113.861	81.8511	171.7	37.822	43.6787	24.5198	12.5512	34.3634	4.1106	8.66862	30.6431	32.2767	8.51029	13.9683	8.3255	15.1326	13.0083	82.7659	51.2349	36.3375	6.66055	86.9095	3.37338	49.3374	81.1794	44.768	56.1828	52.4187	27.1673	20.4621	21.5995	9.52436	102.135	15.5703	68.8799	20.258	33.6807	28.107	25.6362	80.3126	63.9817	121.873
O15031	PLXNB2	54.0613	16.5468	34.345	62.6316	54.5976	63.9408	21.6083	91.7946	29.4552	34.7603	29.5789	55.0695	13.9744	85.9084	53.8433	23.9922	25.6813	23.8234	8.07539	29.0873	28.909	26.0832	20.4255	19.1959	13.7623	24.1974	10.6921	32.247	15.4021	18.9485	17.8125	48.3258		11.2472	3.01384	40.9379	16.0451	19.0422	29.2442	22.029	43.7628	31.0261	86.4423	40.9489	7.6446	17.251	41.4003	58.4011
O15042	U2SURP	33.6052	15.5371	51.1206	44.6198	45.9875	30.1501	32.5038	25.2212	11.4348	9.30243	35.9748	36.1154	22.9087	36.3602	32.7233	23.2707	40.7304	21.4982	39.4431	28.1554	38.4879	33.0164	30.9513	22.8244	21.8734	40.2468	26.1669	10.9371	13.365	16.0597	31.5893	24.4302	20.1176	9.68477	22.9803	19.0672	25.2495	12.8722	22.8768	18.8706	18.4291	17.1406	77.3399	106.565	59.4253	36.233	15.3731	15.235
O15047	SETD1A	8.15296	10.3457	11.0393	6.80365	10.8105	2.69319	20.8127	8.66212		6.77144	10.4455	7.1489	2.16544	16.6512	10.9379		5.57012	7.56494	20.3123	12.7872	4.7654	5.80619	9.88667	3.84027	11.4982	7.59104					7.25725		9.17428	3.20665	8.31163		6.38653		3.23036			4.05105	24.2847	35.1142		5.6
O15049	N4BP3									2.22324									6.50393	1.05786																					1.50346	0.608268
O15056	SYNJ2									6.14572	8.22785						4.74667													5.20809				154.626								4.96103			20.7914	16.4135
O15061	SYNM			2.38342								8.27524	6.16298				16.7239								5.57432			18.5814		4.91921									43.8853	3.58006						2.05004
O15066	KIF3B		13.2199	4.22656						4.13756		2.22707	12.6072													2.93383		0.490359	6.0636	2.03304						6.35185		4.40262						7.93554		4.53283		8.06669
O15067	PFAS	2.18958	24.305	12.829	14.9819	10.521	14.0266	16.0637	42.3453	37.441	1.15996	29.0414	22.9008	31.7334	11.6084		17.3121	4.77734	22.1847	6.70523	10.8955	9.46391		1.72802	19.3683	17.7269		10.2932	5.4743	14.1078	14.8398	9.34133	21.8842	76.7788	7.99049	9.79982	8.13214	11.7168		13.9137	26.7825	11.1692	16.537		41.3766	92.6646	11.9419	16.7295	2.82914
O15075	DCLK1		17.5922										7.72418				15.9588				7.84394
O15083	ERC2												5.61102		4.64255		2.01298				39.3999													6.11589										9.91778		37.8336
O15084	ANKRD28			16.5814					12.6112	3.87899	4.99781	2.75624	14.1021		13.351			10.9565											2.73531		3.56281			6.73615		9.28805		4.68791							7.30824	19.5277	4.25594	7.88446
O15091	PRORP	8.98917	19.1709	3.84785	15.3904	18.2954	19.9588	19.4558	12.8822	7.53001	13.6422	9.85721	12.0039	10.3118	6.6465	8.65279		7.85812	31.0074	49.7598	6.30738	12.0907	48.4381	31.4217	6.12674	7.84457	23.6115	1.47797	7.29175		2.06895	11.8148	7.22683		3.8444	6.95201	0.535391	7.92285		4.68977			21.7245	24.5106	9.88593	26.1192	7.7677	18.093	9.1742
O15111	CHUK		18.496	27.7197			5.26475	6.2342		15.5612		6.04572	4.32646	6.40691								0.703935				6.33026	3.76975		4.95328	3.20067		6.07138	6.58993	5.26953		11.0719								15.3597
O15116	LSM1		3.06839	17.6954					12.3706	7.9944		21.8218		5.60056			8.48993	8.9379			11.3979				22.8831		14.3888		4.6152		32.5735		8.04878		4.46216	2.96983		31.6488		19.98		17.3735				26.6784		4.75557	8.96931
O15118	NPC1	23.6985	6.76556	14.4998		10.8162	9.41674	9.86588	22.8556	5.91772	9.43674	23.8348	54.8064	3.36622	21.054	16.5559	22.7495	23.3515	13.8985		18.9157	11.6927	52.0313	41.2894	5.42238	8.70674	10.6463			9.7741				12.0168					4.33391				6.66906	51.0338	17.2801		8.93417
O15120	AGPAT2																																															11.8046
O15121	DEGS1	4.27937	21.3434	6.01366				28.3947		20.0509	28.8184	7.00135	36.7749	2.45042	4.19578	4.95896	41.802	4.7906	9.69382			8.32222	48.9296	6.09749				4.37437				1.75688	7.93298			5.70448			23.6491						16.7607	3.97404		13.3282
O15126	SCAMP1	30.8874	34.581	32.079	13.5842	24.8848	23.7259	47.3667	18.8263	51.7236	24.4017	18.3134	32.5128	8.30394		28.3156	28.7515	10.0267	35.8722	15.269	7.09097	33.0038	42.5217	16.1079	24.2263	23.4239	45.55	6.84272	24.4803		28.5068	3.63818	52.2826	14.9446	5.71793	19.1022	5.79101	19.2162	15.2549	9.2126			11.9159	38.2932	36.9298	24.5733	25.5782	60.447	38.2501
O15127	SCAMP2	27.7572	18.7947	31.0437	13.5046	31.9931	31.2425	17.008	27.7352	36.5201	32.7205	25.857	99.0355	10.2	29.0732	17.6142	13.996	25.424	45.8388	17.1586	4.26856	13.3625	21.2486		12.0081	27.9757	40.8229		28.8905		19.1966	12.2611	27.4539					6.27873	5.1497	22.969		18.1279	8.8559	41.3125	66.5528	10.9195	15.0443	30.678	52.3986
O15143	ARPC1B	42.6731		85.8872	56.1717	78.7448	92.4924	31.8387	86.2711	19.9119	103.695	39.3121	127.571	27.0583	150.37	88.8826	74.6456	78.5356	80.4172	48.9688	64.7237	44.3644	34.0558	48.2386	45.0524	63.0064	36.7618	56.1765	67.3417	56.2804	40.8739	18.584	91.5718	93.3564		84.2668	73.9011	20.6358	2.02867		80.8324	57.3769	75.5826	237.82	205.205	128.22	36.8146	36.4849	30.723
O15144	ARPC2	77.5082	36.2309	215.802	115.035	160.45	155.047	104.588	163.629	126.1	214.622	212.907	182.277	67.7088	225.376	126.34	188.093	131.574	119.342	63.2975	111.403	89.4039	54.2107	71.244	69.4149	83.8739	59.7312	98.5306	164.59	130.207	58.9832	121.52	120.591	112.992	59.2286	139.446	107.632	91.8985	106.702	73.2035	106	137.801	134.022	571.694	344.889	386.488	76.8667	192.903	83.2164
O15145	ARPC3	97.8788	59.6732	218.588	121.884	168.251	155.771	134.835	183.367	160.761	139.127	243.895	209.472	75.1575	248.361	129.579	178.057	135.391	121.83	71.7366	169.53	102.46	68.6633	100.622	83.8104	143.176	81.331	116.611	158.432	142.834	121.197	130.359	145.075	134.678	86.0628	162.843	139.983	61.4567	64.1967	137.417	161.794	193.725	145.142	405.733	242.257	281.277	92.3488	147.822	105.01
O15155	BET1	7.1344	5.22606								24.8785	8.41844	26.2948	7.85346	8.73203	15.9544	28.1719				4.32175	3.53237	15.5525										5.55502															5.21773	18.0614
O15156	ZBTB7B										6.25115				6.49056								8.342	9.74001	7.08742		3.83353													4.12973				13.0941				1.31782	6.52706
O15160	POLR1C	41.7288	19.4577	35.0219	39.1443	46.1707	42.8936	23.7882	45.6644	32.6583	23.4398	58.2881	33.1752	25.0427	27.05	30.6112	18.7099	47.1827	21.8989	58.1449	43.9086	67.0624	43.0836	74.8237	37.2566	24.2557	9.79051	23.6101	22.1031	37.8669	14.8611	24.0445	15.8377	52.9725	15.5721	16.3823	28.5718	17.4549	10.6911	33.78	33.9206	14.1099	30.4059	147.339	63.6747	57.0593	38.1232	52.7483	6.798
O15164	TRIM24		6.14245			2.91183	2.5578	10.3627	11.5579						3.0325		3.66188	6.64197	8.3256	7.21382					3.24189	4.80265	4.10076		5.06835			1.04376	1.35043			5.18897			2.81437								9.88822	2.84136
O15173	PGRMC2	62.9091	22.3271	31.5992	61.4137	26.1183	95.3959	108.907	43.8711	70.0955	202.942	75.2673	168.428	35.0619	37.865	56.2223	136.185	41.6234	91.0884	27.9195	58.4601	40.946	145.118	19.7685	53.3986	49.36	160.478	27.2134	18.3216	14.6069	50.7543	28.1209	36.6299	18.0261	21.0002	31.3062	4.87041	82.1565	112.53	7.54173	7.5631	26.338	103.4	113.949	105.193	63.9857	21.7093	189.986	107.008
O15211	RGL2		2.6079							3.49577	2.52036				5.71484																		1.72849														2.60024	0.688236
O15212	PFDN6	3.29309	55.487	139.731	92.9791	89.4186	78.379	82.6883	93.3942	86.1236	68.3341	100.712	113.442	31.1213	116.362	31.2195	41.2096	65.8713	49.9566	13.1416	52.0453	28.7201	8.72062	34.0095	88.2787	86.4268	34.3087	73.3543	50.9135	102.387	90.0464	86.5331	131.906	129.541	42.9888	32.6758	97.0942	81.8034	59.5386	100.838	85.6626	101.567	58.0964	94.3572	226.402	360.475	54.7836	94.1718	19.2313
O15213	WDR46	15.6587	6.80689	21.4662	24.9551	7.48186	16.1149	10.9248	19.9177	20.6515	14.5325	21.7043	21.1994	13.6271	11.333	25.1592	29.5735	17.8548	24.333	17.9545	11.5849	18.2124	26.5427	12.7601	14.7673		27.4186					4.59387		9.34883		8.94272	12.93	17.2799	11.1169	2.81375	3.42496	6.62703	18.5998	29.6342	51.2721	41.3713	15.4157	26.4017	6.80486
O15226	NKRF	14.0761	6.83671	6.35552	26.1856	19.3913	13.9942	6.52049	17.302	10.355		24.391	22.2702	8.09894	21.2135	30.6625	1.0656	32.1263	35.5042	35.2901	22.8259	25.3264	33.1477	14.404	12.981	9.74741	10.8082			6.98349			10.7594	18.0914		17.6905	30.6617	6.40913	13.8778	30.9538	7.15573		24.2479	44.9529	62.7415	17.2397	33.0812	15.2824	7.07561
O15228	GNPAT		4.40039	11.0384	16.6954	3.50126				10.7081	11.9063		22.2034	1.64774	16.6701		4.31426				5.47423	17.2028	17.727		4.23749		11.1197	16.0393	1.93588				8.64126		6.13383	7.7174			5.60212	2.08259				24.0402	44.0265	6.18701
O15229	KMO							98.8918		12.5686	21.9305		22.5077																2.54617						2.60789														14.4286
O15230	LAMA5	18.8264	11.387		19.4338	13.2599	3.63405	10.0155	5.89372	5.02856	8.04937	9.45543	14.7127	7.87403		13.217	11.4082	3.61502	7.34153	2.4408	8.67723	19.8583	9.11209	0.912248			6.0931	10.0546	6.76678	5.44842	2.02139	6.89826	4.99404			4.07044		3.60731	4.30251	14.387	2.11217	5.07973	15.1555	30.5764			11.312	41.894	7.30414
O15231	ZNF185	10.0323	2.06376	3.81774	9.03116	31.0309	9.09298		50.4957	4.86821	11.8149	44.3963		7.30611	29.7059	31.5215		28.0708	8.16061	1.37877	9.88419	2.81196	5.01072	19.9077	6.30845	39.9432	2.43326		22.5113	22.6549		0.741699	11.5881	9.68706			19.1465		10.0997	14.6499	7.38242	20.8264		108.495	38.7807		23.8359	11.7491	10.9572
O15240	VGF																			12.3244																120.503
O15254	ACOX3	11.2825	10.3496	3.0153		8.49601	10.8242	40.7227	32.3161	23.7381	9.64871		9.32034		10.7101		14.1322	7.09481	15.6729	8.74175			8.92377	13.8758	17.3159	3.8869	8.72421	1.11694	4.687	0.877989			2.25192	12.4964				6.81246	6.14389	17.4297			11.3618	14.9978		1.4721	3.62413		14.3705
O15258	RER1	9.30317			39.2926		50.7213	41.1742			58.4553	55.3039	76.4324				36.0295		48.367		31.3716		43.2607				1.90998				23.1183							21.5768	18.143		21.6509	34.79		38.6888	22.3982			15.1159	71.32
O15260	SURF4	9.4676	2.62834	14.7623	27.0499	25.6545	28.0207	31.4853	8.55032	35.8199	24.7862	12.0805	107.179	3.58567			113.329	7.54023	65.2251	5.99303		14.2456	35.9208	20.4799		53.5326	222.296		45.4508		12.5095	58.1717	59.4091	9.04742		22.6737		68.2576	33.3275			15.3892	28.6371	77.1514	38.8373	20.1463	15.3073	45.3716	67.5919
O15264	MAPK13		9.80086		11.2198			10.8453	10.0311	4.4521			13.1278		21.4677			9.57854							10.1844		18.3082		10.9529	2.94919	5.02203	30.3089	50.1073		15.5067	26.7906	13.4174	2.21944				9.36546					12.8654	25.0339
O15269	SPTLC1	32.8956	16.3606	13.2453	25.4339	77.5596	32.7903	19.0114	14.0038	27.5229	29.3473	49.8131	69.928	9.44966	26.0785	22.4451	24.1966	27.0463	43.0656	23.5817	16.3066	37.997	48.3132	16.9095	10.6309	33.3634	25.3817	29.6712	27.6589	7.12342	11.501	23.5072	14.1177	15.6764		6.04118	7.02448	1.76896	24.2986	7.6701	13.4633	31.2322	8.65044	60.8407	89.6245	10.7119	9.82584	40.0537	44.0561
O15270	SPTLC2	19.7177	15.1177	2.43836	19.8944	26.9152	19.7293	34.1377	7.43244	44.1156	24.2377	20.7961	36.6448	8.46624	19.1387	13.3325	5.25704	20.9065	42.8983	11.5221	9.64884	32.6009	19.1103	11.2154	12.4977	18.0981	15.5551	4.7543	32.6519	0.703644	14.2298	22.4485	11.5323		7.39272	3.0147	2.87155	2.10823	9.26003		13.0559	38.8129	3.171	31.6506	84.2763	5.36397	5.21837	37.499	40.2339
O15294	OGT	8.71133	13.0566	49.6937	27.6578	29.9927	34.2231	30.4322	36.7456	24.1469	14.8144	23.7244	32.6794	23.5903	25.9401	16.7122	17.459	29.8383	23.9267	36.7501	42.1857	26.345	20.9397	21.9078	25.7366	16.8087	15.9377	5.62648	26.3027	10.1036	8.07696	16.561	19.8786	32.6091	8.92707	35.6251	28.8318	9.296	7.8988	13.3683	8.72836	6.77187	10.8426	29.8711	35.9739	38.4307	32.7873	27.1058	11.2036
O15305	PMM2	2.20282	42.112	56.5222	19.5965	13.2901	32.1968	13.3736	41.9721	85.0918	35.6865	12.5797	21.8171	11.9357	63.8703	3.70309	19.8365	40.1767	23.1057	3.01187	28.097	7.02343		9.92944	26.6709	41.4146	6.81187	29.3421	24.4416	18.4202	9.98538	68.7995	70.5228	23.0732	27.8163	14.3542	12.9145	34.4952	15.9881	44.0894	50.2838	27.3705	9.0287	25.5836	28.4342	96.0123	26.0843	117.76	50.3437
O15320	MIA2						6.58262	8.08665		2.56493	19.912		19.6229			3.67219	4.76249	3.38132	14.2163		2.28893		5.06378				5.63092		2.84011		23.0641		1.09953		6.55647			5.46517	7.32113					4.42503				10.119	14.3439
O15321	TM9SF1	4.2485	1.06417		15.4481	21.2033	31.8509	42.2845	14.7548	21.3298	23.6655	14.6683	24.1914	0.859937	18.9246	20.0187	13.282	6.29427	50.4766	25.9616	20.6337	5.6358	20.0484	10.9124	9.38673	29.4962	31.7775	6.7205	13.1485		36.1798	22.2978	49.1263		1.63685	3.09296			8.22207	6.69111	5.46785	1.09071		14.2308	23.6876	12.3742	10.4587	7.27091	31.1279
O15327	INPP4B					8.13033				16.7754					4.33206	4.55089			31.8339	11.0757		6.5723			28.4746	21.8432			54.2004	3.11635	39.8424	24.2869	19.1204						0.782618			6.85051			5.42396		45.0536
O15344	MID1								56.0815		10.1879	21.3242			10.0265													6.80922		15.9586									16.3129				10.3869
O15347	HMGB3		35.9403	236.111	56.0227	13.7365	162.096	156.95	127.182	241.839	144.498	124.149	132.665	34.9279	66.9999	22.6148	34.8945	50.1331	102.791	16.81	25.9406	27.8036	9.53577	27.8102	44.2756	98.731	86.6442	23.1779	50.7067	67.7761	115.779	82.7789	52.5024	143.876	65.4714	30.1989	131.747	41.7218	180.995	107.282	41.8844	203.615	28.3492	44.646	253.699	116.11	82.923	105.813	173.997
O15355	PPM1G		23.437	99.1563	57.3056	24.2723	20.0233	55.8229	40.6512	47.7879	33.496	82.3363	53.7748	25.6545	43.1545	23.8425	32.674	53.9934	52.4995	19.1262	36.794	22.1808		37.8042	20.6997	50.447	23.5704	37.0023	19.3423	25.0906	6.89652	40.9838	21.7693	28.8775	28.4412	57.0127	27.8632	25.9982	24.3805	53.5787	42.6031	33.8519	16.6147	85.8644	90.2445	95.1834	19.0257	96.1553	29.8175
O15357	INPPL1		6.50143	11.9449		2.48329	1.16364		13.5544	16.9077	10.6521	8.62853	10.4076	11.2499	5.9504				16.8475		9.26825			9.38056		17.1845			9.19261	7.80264	9.07098			18.1155	5.4752	5.49253			3.81931	3.7684	9.89701	22.6955				14.6636		6.49152	19.8881
O15371	EIF3D	56.0746	26.8756	76.4396	49.2585	41.913	45.2749	53.2852	47.7439	71.4602	48.7299	75.4502	98.5926	40.0904	68.4969	38.2504	68.4827	48.6955	58.9189	28.8195	48.8651	31.4734	80.0581	53.4822	48.9884	48.1883	43.0246	19.0861	38.3141	49.8819	38.3875	76.2962	54.3409	58.289	40.2671	53.2103	50.384	47.3146	62.1319	70.3139	49.9997	48.8266	34.6845	130.82	139.125	225.364	27.0495	77.0106	51.1626
O15372	EIF3H	71.0247	15.1451	125.953	93.1165	66.5974	121.692	96.1314	121.754	92.2987	48.2063	100	122.624	44.937	106.66	50.4765	71.1639	53.2751	36.9964	18.8832	90.1347	47.2758	76.8011	40.7546	59.7266	63.1104	28.8775	27.9003	31.3762	86.0669	40.1777	87.731	70.726	139.788	21.9311	19.8745	80.4214	45.3379	45.0861	55.9025	50.8285	35.5424	53.5249	80.4034	81.1269	182.078	20.7427	37.1802	42.4116
O15379	HDAC3				7.76333	9.7407					16.1352					2.91456		11.4193		8.12586	5.18009	5.27504										1.98605	4.12955			13.9766				2.83761			4.19975	32.1246	21.4457	16.8676		5.22587
O15381	NVL	5.97315	21.9652	9.06881	10.7847	12.1882	10.3159	20.5039	20.6911	29.3434	5.23143	4.75821	3.8399	8.76422	16.1715	3.79241	1.39056	7.46364	13.5097	6.08706	9.78158	9.92792	15.92	10.6054	4.27851	5.50084	5.83975	7.59271	14.4773		3.58768	7.15735	8.98845	8.67925	10.8202	4.85409			8.25523	1.68295	11.1176		9.16123	26.7818	50.498	10.1015	7.07157	21.3849	2.12704
O15382	BCAT2	40.573	80.9696	31.4725	45.5716	43.7457	42.3258	42.9513	25.3032	54.7061	48.9445	17.8387	52.6752		53.1108	19.2408	30.3442		34.1663	67.7319	21.7819	38.9785	50.7493	53.8339	66.1382	24.6249	30.8309	11.1664	34.7542	25.308	46.7631	53.7206	41.2032		12.3374	30.0418	34.027		15.6142	28.0985	43.0712	32.6085	25.0504	35.4649	54.9931	61.9326	60.901	29.1382	30.1722
O15392	BIRC5			2.64257	5.74688	6.51415												3.05476			4.73962																								28.268	13.8516
O15394	NCAM2																			14.067					22.185	18.1433							15.2268		7.57705			11.7212
O15397	IPO8		19.6378	17.6791	6.67592	9.39636		8.99403	6.64163	16.766		16.9247	16.3924	10.2255	6.25377		6.41435		5.8198	6.24036	4.39712			4.60957	13.9566	10.7517	9.54544	1.72868		4.90401	6.45527		7.29415	15.4908	8.74568	6.48404	4.08779	7.20524	15.3419	20.5197	5.62198	4.90302	14.418	4.61691	30.9022	23.0099	6.60917	6.68563	4.24157
O15400	STX7	31.0889	16.5542	65.3272	52.3495	55.7064	59.4686	35.9567	96.8521	54.589	91.3926	56.7203	38.07	19.6646	25.6049	81.3312	57.8815	44.8712	40.5498	32.1329	31.756	54.6485	82.7279	33.0058	5.43332	24.2627	9.14498	9.86044	29.6608	20.2811	19.8129	52.2312	59.6926	43.847	5.69539	28.3869	24.0771	17.5062	15.951	46.445	30.5257	25.5022	54.9912	63.6459	75.836	29.1497	22.083	22.1614	18.7156
O15427	SLC16A3	76.5051			16.4853	22.5105	12.0941						41.2754		8.022	12.2117	3.45576	35.8774				25.8305	84.1356	30.2141				8.82805		14.5588				12.6762	0.94125						8.94771		29.1922	125.167	375.918	11.048		7.1427
O15438	ABCC3	3.50455				22.5878		25.3921			8.80531		21.3802		11.6784	5.87665			8.79511				27.5695	1.35734					13.6341		4.01256		3.9957							1.60915		6.35916	6.06668		14.7107	9.52296
O15439	ABCC4						2.6736		7.01803			18.5132	7.10315	5.15535		2.52827	1.54325				5.7984	4.35182	13.2255															3.10629	3.08823	2.44451					15.3977			10.1388
O15446	POLR1G	41.0557		18.2325	22.1904	18.2067	14.5615	12.196	38.2387	13.7168	13.7741	38.5653	7.22136	14.9126		5.24812	5.78367	11.2704	22.0349	50.1882	31.404	37.68	25.4126	38.6222	14.2129	8.185	20.1763		3.70185	13.8757				22.1234	3.07891		11.1111	12.4724	11.2339	14.8453			15.5725	90.8701	54.5132	109.627	8.84984	12.8581
O15460	P4HA2	90.558		16.0691	38.958	105.25	39.3969	9.44884	22.3166	10.1363	5.43967	55.5119	97.4516	9.77361	19.1788	40.7488	405.307	64.711	16.0928	8.57734	31.8032	87.1431	53.1318	22.5398	23.908	6.03561	22.722	192.588	4.6144	33.259	8.48856	5.28808	46.1417	33.6019	5.74942	15.6902	11.3976	13.9541	3.07369		10.3932	14.1648	49.2205	155.459	100.851	43.4421	9.1275	19.641	16.9853
O15484	CAPN5					9.75432							14.9092				13.3475										27.0185		10.459
O15498	YKT6	6.02674	20.3179	28.2266	18.8407	11.6432	11.5742	38.217	35.0251	34.0793	43.7548	26.2527	32.6728	8.58902	30.2774	6.17671	31.0254	17.4792	16.3416	5.68941	37.4515	18.0561	161.742	9.65966	9.53307	31.6375	25.7545	165.119	23.1525	147.186	35.469	22.1255	59.8239	12.6746	9.10812	18.3545		27.146	484.005	16.4177	9.17061	13.1004		39.2026	34.6469	51.4541	15.2741	21.7469	44.8522
O15504	NUP42	1.94104	3.39416		10.805	5.8538	4.66317					5.41331			8.10765	11.9188	7.59292	7.57423			6.13891	13.9467	5.37931	7.99967	3.95677			5.55311		1.69059			6.64679	10.412			4.36723	0.515937	5.88536					25.689	21.4454	11.8794	4.78766
O15511	ARPC5	97.1929	71.3956	183.307	96.761	111.365	117.976	86.8898	142.255	81.7499	169.408	205.763	190.281	79.8952	261.01	149.479	187.661	98.5497	99.8472	50.1933	107.528	77.6862	53.2237	70.4036	95.6401	102.966	58.4235	131.042	115.112	185.395	78.9617	82.68	147.886	156.607	70.0879	155.198	169.215	115.653	69.4574	73.8601	117.027	165.864	154.558	450.79	360.007	590.364	67.4601	178.215	71.7494
O15514	POLR2D					6.97773																10.9255		11.3678																				27.4561	20.3282	4.54561	6.94744
O15525	MAFG												2.0683									0.587188														2.94951									41.2302			1.98425
O15530	PDPK1		9.34564	5.87798		3.88813		5.73701		7.94372	2.00542													3.28232	7.81051							9.60721			4.18461	10.1175								13.3618	15.6627				14.1821
O15533	TAPBP				25.369	24.6284	33.4643	14.1489			18.6987	24.0587	144.441		26.6782	24.6823	24.7298	19.8655				5.38547	39.1273	6.89411			13.9754	12.7986		8.1997			48.2136			5.3724			19.3578				3.94317	5.10455	14.9681
O15540	FABP7			72.1793																					925.275										328.404				88.395	35.4031		52.2404
O15541	RNF113A																																		6.202		14.5469
O15551	CLDN3		0.9726	12.6885	3.71146			7.74076		3.77369									15.2424	14.0677	29.6162				1.78559	16.3519	1.50343						9.238					0.810494				5.17855
O15554	KCNN4	37.5201					26.3207						7.64284		17.2295	2.84085		1.50406				3.11669	10.5077														5.83535						0.922531	16.8236	6.87749				9.61671
O43143	DHX15	80.129	102.802	314.089	190.143	163.348	97.3856	139.323	125.201	106.112	81.9868	116.292	106.528	79.3884	137.413	95.8448	68.7769	77.5253	118.248	107.571	113.889	149.761	187.217	120.461	113.201	78.0429	208.127	104.463	80.6954	95.0218	65.8071	102.711	62.918	162.213	75.5209	119.754	124.739	85.5717	122.636	121.901	93.0935	90.538	109.643	271.634	274.472	189.445	87.9121	108.172	68.9144
O43148	RNMT	19.672	25.3025	71.3067	32.1597	33.3873	15.0557	72.7771	30.571	29.285	32.1699	42.1465	36.5102	11.5517	30.0593	96.2874	29.3284	30.0339	18.9376	47.2335	33.9264	27.911	29.0497	32.0157	16.2324	9.10464	17.7251	20.607	6.13759	16.3809	14.483	21.2729	13.9501	12.8612	3.64185	20.1545	43.2697	8.14761		16.415	9.3944	12.761	13.8264	93.9881	100.419	60.4906	31.5225	46.5226	5.66012
O43149	ZZEF1		7.88138	18.9256				12.0643	11.2801			7.75119	7.17223						8.3133		13.154			3.79194				6.38737					4.00548		2.68721				3.67341					25.0766
O43150	ASAP2																1.44679														2.04698			2.55349
O43156	TTI1		5.91598	17.2949		6.46668	4.30054			12.3397		10.5517	16.8539	4.3549				4.03838				3.93287			3.55322				3.9702					5.15687		7.9731		4.23768		13.5195	5.41198	5.36802				6.31206		5.78874	3.58919
O43159	RRP8	21.1323	11.4932	7.10839	32.1012	13.1308	7.76327	13.9126	10.7284	9.69846	1.65537	8.3184	11.2324	8.95691		4.17309	9.75861	9.74667	11.4992	19.0534	6.70983	18.1386	38.3548	24.4218	9.88553	5.85982	15.5074	6.34296	8.60192	2.36951	3.31139		13.8642	7.14547			3.45702	7.53561		12.2083	12.1495		9.18507	38.9404	18.4153	21.3907	9.27789		10.5872
O43166	SIPA1L1	3.70773					3.38541	7.14285					2.75612						5.43448			3.12012	4.67056						3.32047			2.97513		20.288							3.51798			16.0227	22.2072		7.51152		2.32206
O43169	CYB5B	33.6875	1.88015	15.8212	24.8739	32.8925	34.243	29.5764	11.401	10.583	92.2612	14.908	157.072	6.56071	28.8393	33.767	39.0737	11.3165	153.927	17.013	19.7107	33.4609	69.4394	18.3407	16.7389	17.3438	20.8933	4.79371	1.65551	2.71249	15.2978	4.88564	22.4317		4.08633	24.5677		21.3723	41.8846			5.30553	11.8904	119.472	53.9867	28.8044		28.0346	20.0222
O43172	PRPF4	39.5404	35.8858	95.6411	61.1227	55.0069	56.6399	44.6854	55.1368	34.1544	21.3896	49.5108	29.3747	28.7952	57.087	40.6126	22.5755	53.3757	39.163	87.0683	60.4167	47.3191	42.8089	61.4055	40.3064	58.9914	30.4142	30.0723	18.2693	30.0941	16.6964	22.8751	20.3728	59.7872	9.03711	32.9236	36.953	19.4659	22.8671	52.1059	22.0878	12.6622	60.9304	148.247	165.162	88.2525	51.0768	27.144	35.1178
O43175	PHGDH	16.3922	163.984	1546.62	350.276	174.913	375.796	647.944	93.1766	238.85	133.842	58.9329	538.731	99.5177	1549.25	49.7814	303.461	59.354	83.4743	42.1179	166.62	116.399	25.8834		44.9341	90.1057	3.69686	106.471	24.5409		88.1456	330.814	338.195	603.162	200.552		920.291	223.736	649.107	621.586	29.7064	429.976	36.1276	62.5123	298.275	398.723	157.986	558.152	869.431
O43181	NDUFS4	74.2027	44.4357	44.2897	42.2506	22.9642	54.7411	80.1829	18.3048	39.7852	33.128	6.94997	35.9423	20.86	46.4099	37.8697	17.4469	26.2439	30.9207	31.888	17.5804	69.8471	62.5165	74.1527	31.7112	10.332	112.274	18.1029	42.5869	24.7376	8.31232	36.2732	30.7792	29.586	12.1775	25.2709	34.5384	28.1088	14.9551	20.797	15.3774	4.94557	36.9085	224.854	121.366	52.4641	14.5762	41.4091	23.3425
O43237	DYNC1LI2	21.5044	23.0541	60.2833	32.2763	47.9184	58.5462	30.8007	50.0896	35.1504	51.731	69.1158	81.6261	14.5625	83.4215	27.9194	23.6698	8.96932	28.9422		33.8919	22.6228	13.4156	12.8053	25.5898	28.6063	14.5199	25.1083	31.9328	25.4033	28.4519	52.6808	83.1236	35.2385	9.51072	54.5476	46.8964	4.72529	12.4841	19.7231	12.9949	72.1811	11.6254	52.9374	93.1478	127.087	19.136	44.3109	61.1109
O43242	PSMD3	38.3761	34.5453	94.5586	56.3297	73.1433	69.1196	50.3427	69.603	57.0306	50.0602	59.4369	89.2099	44.3932	64.1122	46.7111	53.7389	99.2693	47.6891	63.1805	61.2166	38.8115	45.5256	42.6869	54.2154	57.0123	50.1613	24.8341	50.3831	47.0361	61.2776	64.9492	48.0636	254.294	31.96	74.09	380.973	39.5196	30.8884	49.8341	46.2182	50.9032	48.2344	87.7028	129.647	139.675	52.2609	50.5272	79.2171
O43251	RBFOX2				27.8572	9.11308					9.02971	8.2917	8.97395	8.42053	22.6006		27.5124	7.99934			13.8651	16.5497	5.36726	5.30139				14.7902		5.67185							6.57587			8.23853				33.977	63.5822	77.7807	9.71935
O43252	PAPSS1		37.7515	65.1243	23.7305	17.2242	48.7563	29.5269	52.3036	27.6648	50.6018	49.5953	50.1742	17.0213	50.1242	6.19885	39.8803	18.3118	13.2023		30.95	16.4271		11.3287	15.9733	19.8539	39.935	29.2793	12.2451	20.0415	11.627	33.5813	46.1094	48.1576	20.2278	32.1364	38.5192	18.0655	67.4533	54.4106	15.1644	40.7976	22.2297	32.3473	113.432	50.9033	19.8252	13.6017	20.8581
O43264	ZW10	14.3514	16.9324	16.9964	12.8719	17.7818	13.8637	16.9328	15.9517	20.2803	10.6077	13.0919	24.7744	4.89371	7.35547	12.7877	11.997	9.62563	6.98426	2.34841	7.2309	9.35619	12.1528	9.48316	10.3451	7.76543	7.50641	10.7291	7.28664	6.40762	4.56867	6.51388	16.6486	11.9491	6.59596	13.6498	3.40578	11.3528	8.51917	7.86452	7.27718	7.06546	8.41705	31.7641	38.2518	10.3259	6.93862	21.9893	14.5258
O43272	PRODH		5.50333					20.8516	12.0755	131.651				75.6615											14.9835				40.2707			50.2872	43.9636		16.096			12.4441		22.8779		29.9007							160.825
O43278	SPINT1	28.0053	6.73204	23.5492	15.6326	10.7374	22.167	19.6324		7.57952	7.17182	22.9509	31.7304		28.2307	8.30332		14.1892			6.00719	9.24174	12.4762		10.4854				23.0878				18.6069		13.0003		2.6079		7.30858		14.3608	7.87421		43.2197	58.7929		25.7326	31.8206	48.3741
O43290	SART1	31.2158	6.33528	16.2427	34.9917	39.0596	21.8951	17.0998	26.6355	9.61849	17.0217	32.0249	33.0847	13.8471	28.5568	31.9146	30.6887	35.8794	47.8961	82.9108	43.9483	44.8745	19.263	29.3692	19.6691	34.9668	21.5656	19.4543	7.49882	18.0935	2.53026	18.8895	11.0509	30.6759	13.0278	7.29483	25.6778	18.3892	19.8833	31.4834	9.49365	15.7798	18.0528	94.2864	122.937	48.4741	25.7055	29.7668	18.9748
O43291	SPINT2	24.812	113.392	52.1629	42.9729	36.5065	61.4112	61.4522	9.57495	27.6031	170.036	72.0256	35.0524	1.67973	33.0517	33.9139		27.8493	35.7402	25.9661	115.558	19.7005	42.9549	49.5219	16.4642	48.4324	31.2401		17.1761	13.871	40.6512	16.4371	57.8708			12.2458	20.8135	13.4769	10.2985	34.14	9.37485	12.4531		28.345	16.2854		38.4569		28.6076
O43292	GPAA1		3.16712								37.7657	19.5449	71.6423	2.02137		8.51928	21.9123		12.1475			9.00481	12.1128		9.41544		26.2523				9.08517							5.17993	34.3803					31.7818				31.8509	43.1699
O43293	DAPK3												8.37267				9.46171						14.4533														2.24872							24.422	16.7795	13.7624
O43294	TGFB1I1																24.5539											1.43644		4.41603																21.8415
O43301	HSPA12A		2.83405		6.21365					2.43112	5.00965			1.39423							9.56737											4.04771		6.75776		67.6757									3.40263	13.5755
O43314	PPIP5K2		6.98512	4.21482		2.89269				8.06415							7.29466										2.64547				3.92143		4.95851					5.43888											5.05424
O43318	MAP3K7																									0.579255								3.65672										2.91365		7.95357
O43324	EEF1E1	3.89529	26.7814	52.1637	78.1852	53.1716	79.7034	46.3598	89.1953	75.6991	55.1289	69.4168	62.6367	36.1388	96.4136	54.7882	48.1825	21.7535	19.8948	14.2772	81.2688	28.6351	43.3459	33.115	50.6229	40.8977	50.2846	21.2568	36.8607	42.6504	42.6302	39.8845	54.0457	66.8424	33.8275	63.7142	89.1945	27.0138	32.859	63.2651	50.1592	45.9263	33.4161	64.809	139.12	182.187	35.5135	62.5785	81.9232
O43353	RIPK2			24.9062	7.8648	10.4188			8.42473	15.3007		8.08559	19.8846	18.5904					5.52206		5.18054										9.29113			14.0756	5.53503											8.60547
O43379	WDR62	0.820241		12.7196		3.20525			2.24152		18.3866	1.32152			22.7247	0.960067		8.73352						7.53774	5.89749			3.10807	21.0174		9.2865		4.92537			4.54339	5.01869
O43390	HNRNPR	166.684	166.219	270.449	289.058	209.982	132.341	159.671	148.599	121.726	237.304	94.3027	286.145	193.849	220.453	142.18	251.288	163.877	296.935	152.616	172.28	242.616	297.403	179.441	151.931	123.389	508.927	102.584	43.881	85.502	84.4309	127.311	128.713	103.872	74.2694	241.392	172.437	137.708	231.687	132.519	82.3471	95.5852	122.059	547.149	671.087	331.627	184.337	289.438	133.784
O43395	PRPF3	25.1175	12.4864	47.4082	45.4941	26.5552	46.4234	32.6964	32.0114	22.4493	34.4007	28.2268	48.0562	21.9344	26.0632	33.5538	26.0348	41.3311	51.3481	61.1229	33.8371	31.3943	45.3448	44.7126	14.1231	46.9509	49.9555	13.8452	6.32316	15.9057	13.4549	38.1138	3.22546	59.4597	6.63005	29.3647	11.3504	32.548	29.5004	25.5823	7.19166	2.67925	53.5023	103.959	112.317	45.0359	25.2833	37.5375	37.5797
O43396	TXNL1	37.6284	80.2451	146.494	64.421	49.2723	85.5153	72.1128	52.6146	164.996	64.9591	33.2078	122.368	69.9201	97.7246	27.7022	91.4773	65.791	50.2746	47.5355	73.0809	34.2164	48.2518	53.1329	92.2939	59.2834	89.1044	51.0238	58.5243	104.041	19.7437	102.403	130.838	133.637	88.7251	84.2501	95.4561	120.997	115.373	114.514	64.2134	164.803	113.523	138.234	334.514	317.717	35.32	152.64	44.3493
O43399	TPD52L2	131.604	49.7058	152.081	85.4982	120.373	115.875	87.8768	179.048	271.375	110.275	213.576	132.699	38.4683	191.327	141.969	117.365	260.908	182.549	67.766	118.399	98.6506	49.1662	66.9879	76.2928	200.52	18.5885	93.7186	134.206	216.866	9.52598	111.328	131.383	156.564	60.9985	34.107	115.25	82.6171	115.049	123.094	125.279	393.823	102.443	353.398	607.43	604.653	131.801	184.797	204.833
O43402	EMC8	56.019	2.71904	4.14004	54.337	83.3987	81.8669	25.0451	35.3428	27.0177		57.2494	40.5544	24.5913	56.606	43.6279	44.7054	66.1125	39.8393	46.5195	46.2807	43.9929	55.9139	42.6869	27.7563	48.6755	18.4991	23.7716	29.3562	18.3248	28.7343	33.1804	33.4339	49.3644	1.14571	30.368	44.8281	18.4779	40.5988	34.135		37.2265	3.95804	154.87	157.37	54.3004	28.705	43.4378	33.4572
O43414	ERI3		14.5342	40.1286		12.997		22.8207	20.7145	22.6856	24.1913	21.9282	28.2693	11.6299	38.7951		19.6132	8.5558			14.943			13.3354			15.0796		14.3552	6.64009		18.4994	5.62844	37.0925	3.58598				25.766			14.3181	12.2127		44.1788	60.051	13.2829
O43426	SYNJ1				52.1858		60.697	14.8169						25.2631			17.7813	36.1587				21.5383		17.2217	75.9715		19.2029				30.8393		77.5484			41.4638	14.559	42.6244									61.0557
O43427	FIBP				8.61326	4.00747					4.84752				10.9842										2.93296	8.01994	11.8333		13.0496			4.14421			0.341129	4.0814									2.98975	3.95358		10.0372
O43432	EIF4G3	6.30522	1.84912				11.1233	5.99394	8.64612		8.11873	5.69097	4.44166	2.1181	22.5369	5.19707	8.64303		6.43718	6.09844			2.81193		1.98562	6.04796		5.72519	5.21584	8.16223	1.88762	2.27396	7.16541	7.86459	0.211896	14.6169			3.05998	4.89371					14.4338	21.2631			10.5411
O43447	PPIH	33.3519	32.5811	87.0784	55.8225	44.6964	43.6858	27.8273	34.0239	32.0178	26.7453	24.9367	32.1748	17.2312	32.9676	22.9392	22.6718	30.3475	28.9279	25.3028	27.8149	23.2092	29.0731	35.7038	9.85809	36.4511	37.2572	17.2604	12.103	24.207	11.3061	31.1037	33.2307	22.8485	14.3366	27.9749	29.8622	36.5231	14.574	31.8605	14.7689	10.5555	29.4298	109.744	77.3846	119.796	45.0547	28.226	17.8498
O43464	HTRA2	20.5397	12.6642	59.9894	72.2371	34.8999	9.74011	64.0818	11.6214	31.8858		44.7788	18.3408	9.64672	28.7974	38.0232	23.5023	15.1452	19.2712	15.9344	4.38098	41.4447	36.9914	60.2175	7.73709	9.48608	26.5874	34.5925	12.1227	17.6565	10.5311	14.2617	7.21938	33.831	9.8812	8.9204	23.331	13.8212	23.1778	9.3209	26.4608	23.4072	18.7708	127.056	140.72	53.3375	24.6227	52.7094	18.0228
O43488	AKR7A2	15.6375	51.0514	73.9047	32.5659	30.1469	35.0121	40.6274	54.8721	42.4395	46.5325	19.3825	34.3158	27.4731	98.9374	14.2833	38.47	17.379	34.513	17.2803	9.88729	18.0425		18.2904	58.9437	45.8499	80.7442	10.2801	33.3142	29.2516	86.5427	58.51	248.312	18.9618	46.0469	57.9792	11.6064	38.8269	18.8947	39.4648	27.4754	55.046	14.1931	14.8878	45.1064	65.3367	31.1414	30.3026	178.715
O43491	EPB41L2	5.54813		85.3931	21.9131	5.00915	12.8047	5.46557	10.161	7.81008	46.3234	86.3763	114.513	40.5167		22.8404	41.6298	73.4182	7.22282		32.5151	42.156	22.7302	6.33687	4.5985	13.5588	16.9925	12.6418	1.4372	19.4642	3.18242		49.1708	75.9138	4.1823	24.17	37.8529	18.9189	103.436	8.82716	5.35242	9.51642	13.1761	29.4763	105.435	54.6302	3.11449	13.3199
O43493	TGOLN2	8.54111	5.76417	3.04593	8.6935	5.14867	8.15228	10.0022	2.22779	3.73379	9.85252	15.0043	12.7423	2.73159	11.4908	5.25272	9.51171	7.51842	11.2422	7.60246	5.07403	6.62353	5.2375	4.69273	2.31772	4.03434	3.17733	3.23252	2.67211	6.01598	6.43402	2.40361	3.07705	6.67317	0.483099		8.09924	1.93009	1.69977	8.74335	3.53458	3.66946	0.879515	26.9326	12.2434	12.6441	7.0087	9.4903	8.30689
O43502	RAD51C													3.59607												8.04445														3.47313
O43504	LAMTOR5	148.342	62.8674	49.3859	78.3152	70.1512	68.7578	70.581	85.7635	64.7845	82.7721	83.7174	68.5077	39.4852	96.7308	71.1669	46.8818	47.9274	69.9939	55.1804	65.6711	57.1531	112.292	74.0543	70.1618	85.0195	36.4136	50.062	78.2744	45.9416	49.6535	54.4918	38.7174	49.9412	28.758	44.0489	57.5063	17.172	35.2762	45.7108	43.6553	84.8741	90.8287	263.634	109.346	103.171	54.1222	56.0964	85.6137
O43520	ATP8B1										0.813968				4.13942												2.21101																					7.55761
O43570	CA12	19.8768						16.9468		24.8544				4.36306			8.94668		24.5101	35.8986	8.89385		10.9807	7.98004	13.9083	37.9905	55.5705		24.1727		19.5459		89.739		10.9058			14.0909						31.2592		7.25383	88.6577
O43572	AKAP10		2.13834																							3.74283							0.698407					6.40662						3.76401
O43583	DENR		1.11166	41.2611			11.4373	0.514116		40.1659	0.70315	2.49887	6.82059	3.54169				28.9145	1.04327		14.206				0.185274	21.2902	44.9966		24.9263	29.9412	20.9474	16.0554	3.61238	5.77504	13.2196	1.90614	19.4604	10.1628	29.4867	45.2001	12.558	1.21288		38.8945	50.7279	112.846	3.90188	28.2812	9.15591
O43592	XPOT	5.88973	11.7654	107.026	10.889	7.89155	23.0738	28.9395	51.9551	40.9732	8.99846	16.7826	25.8248	11.742	39.5458	3.11345	13.2087	19.7814	17.278	3.73328	16.0067	4.73511		3.70898	25.0907	36.5025	24.0565		16.0456	17.134	8.39286	17.4984	39.7767	16.6748	8.28623	30.7169	22.2716	20.1983	11.5015	35.4739	14.2753	19.2489	11.1529	18.2	45.2136	113.821	25.372	102.607	95.0631
O43598	DNPH1	5.56581	38.4129	58.531	5.37271	27.6928	35.6143	46.4794	53.0616	106.745	19.3329	49.3783	27.6564	9.6936	48.5115	16.1682	12.824	12.7147	27.4685	9.81317	17.9412	4.27415		10.1897	72.8927	33.6473		20.558	37.0668	33.2196	31.0143	35.8969	111.321	32.0849	31.8338	28.751	29.552	25.6593	35.0658	67.6128	31.2499	85.1053		11.9263	47.8725	146.71	45.0554	30.5103	38.4159
O43615	TIMM44	49.9368	63.2236	64.1509	119.373	95.2694	88.3281	76.7429	60.3105	95.3535	62.2599	71.306	52.2359	38.651	52.4308	122.118	65.9753	56.0933	66.8945	112.853	79.5834	82.4789	114.1	105.012	58.6569	27.3223	94.5743	84.917	32.7426	45.9123	26.8167	57.8281	56.9836	62.4987	45.2254	48.882	41.1392	59.4723	77.8227	43.8812	47.0447	63.8802	31.2924	182.398	287.49	141.576	65.7282	183.855	119.769
O43617	TRAPPC3	24.1292	103.241	79.6478	29.5689	27.7944	33.9341	76.6826	26.5295	88.0017	28.0732	92.5833	89.0371	29.3509	113.09	17.7737	73.1723	13.8952	45.0803	59.3512	10.0174	38.9056	16.1121	19.3089	68.9566	68.6544	42.749	16.2206	49.4773	28.2439	47.287	59.5637	55.668	64.593	47.249	71.2783	70.9383	27.8209	48.9441	64.3045	33.1126	74.4168	18.426	58.9407	130.107	74.686	65.9695	93.3104	20.4772
O43633	CHMP2A	7.37702	19.4311		37.3701	29.45	23.8294	77.527		12.7798	41.6155	26.8743	33.0773	6.49169	38.4486	4.07106	20.4842		14.9211		3.46278				37.0328	29.6987	17.0333	3.18786	36.356	24.0515	42.3984	41.6775	53.4454	9.67578	31.9134	33.7159	37.9432	104.065	23.4948	47.6445	28.8054		12.7767	33.7363	29.9364	103.225	10.6004	31.4705	35.157
O43639	NCK2	3.23921		19.4957					19.2543		9.39585		10.5219	3.34446	16.4603			7.18526				1.8733							3.16722	3.56648		15.959	3.31947	9.33493			17.7502			9.4926	2.145	13.6064				13.9964
O43653	PSCA	37.3808				49.8645			5.34762	11.5524													96.899	252.126					137.135			4.21677	9.09344									22.474						141.287	41.8868
O43660	PLRG1	17.3045	10.328	21.0971	27.3862	37.3081	18.8929	15.4142	20.7805	1.25178	5.37429	11.983	9.4187	15.1846	26.1259	14.2882	15.3657	15.2241	11.6971	18.0681	22.9138	25.8776	13.1038	19.1143	5.2354	16.7263	11.4081	14.9277	9.95928	17.9999	5.17224	16.8603	15.039	10.0121	7.65509		20.5018	11.7392	17.5386	37.6461	4.74223	13.0078	9.45166	85.3479	87.1924	64.0558	14.598	20.0049	7.67971
O43663	PRC1	6.12585	12.5523	40.5864		24.142	16.4429			3.65947	11.2223	17.6715	12.4739	6.42703	16.2721	14.7438		18.1799	12.8388	14.0832		27.3764	20.7024	9.02621	8.83233	12.8727	11.7924	6.97537				8.76993	6.75611	21.8817		18.1733		20.2314	10.094	13.7275			10.1083		76.2958	10.4151	10.8454	4.06729
O43665	RGS10			23.4735					8.70432	3.18808		6.95158		3.0665		6.34947		3.68253			3.07221	8.07533								9.11937		1.09251	4.8331	3.19815				11.6956	3.35469		12.1406	8.94775				15.8821
O43670	ZNF207	89.8253	57.5833	193.047	126.577	170.382	100.358	101.628	152.82	108.796	78.1683	133.983	122.988	73.265	161.461	87.61	85.937	166.59	86.5548	123.407	127.945	106.193	91.1051	120.275	95.5105	115.931	101.342	91.9027	63.258	81.1753	83.1895	131.216	97.8432	114.762	79.378	47.3069	76.6566	96.0143	89.5103	138.003	72.411	90.9948	57.7346	289.691	310.074	325.168	142.953	101.095	101.16
O43674	NDUFB5	8.42651	11.7762	23.2096	18.4839	13.8318	28.4651	36.1771	18.69	22.3945	46.7038		34.6395	8.94789	3.39652	13.4327	7.24286		29.336	24.9143	20.7266	25.8048	33.6946	25.6874	13.1672		59.1927	7.87545	23.6444			5.01924	21.4995		10.2511	11.251		15.5929	19.5286		17.2844		10.5493	50.8502	49.9948	22.506	9.8021	29.1488	31.2942
O43676	NDUFB3	40.1087	35.973	32.6651	39.8902	42.7415	60.3552	76.4602	33.111	58.7052	53.023	23.3876	54.4968	41.2766	46.9895	35.86	26.6598	27.2072	41.6774	43.4803	34.1078	74.1094	93.2056	70.1371	25.6417	25.8157	129.289	18.0681	44.6611	13.2425	14.461	26.2398	33.4834	48.0441	30.1155	39.0452	49.0051	28.0288	30.2057	22.2072	28.6661	18.6305	43.4274	159.233	130.83	33.2912	37.1568	60.9561	33.9128
O43677	NDUFC1	13.2833																			13.3903	7.91365					39.001		1.45566			8.08166												44.9978		6.63296
O43678	NDUFA2	81.7011	55.4861	35.0806	31.8506	28.4893	32.6725	81.0138	22.884	59.7369	18.5639	11.3902	39.5959	32.0165	47.5589	58.4802	7.20469	27.9	37.2296	49.4876	32.8258	61.8717	63.086	50.5703	23.8071	26.9916	64.73	15.3059	31.301	38.1689	12.3808	28.0482	30.6077	26.8374	16.7349	47.161	30.5767	20.3116	16.9795	22.3768	39.7732	24.842	43.2988	123.708	104.287	36.0002	25.6956	37.7813	25.1157
O43681	GET3	49.6545	168.457	165.84	95.6546	128.731	98.016	152.818	115.012	249.93	106.549	89.8431	151.718	44.0859	204.898	89.0034	95.5084	77.831	118.754	89.6091	65.1736	99.1674	65.9961	39.6773	215.403	93.2962	152.195	66.6552	135.749	73.4061	58.9351	93.2723	192.621	172.225	123.976	115.191	86.0786	133.369	83.3975	119.222	32.247	129.585	54.5891	117.388	194.996	192.441	127.376	215.591	173.368
O43684	BUB3	51.794	73.3729	174.879	93.8902	117.014	83.7679	85.9637	114.402	88.5172	51.1339	87.9726	87.9534	53.3539	108.097	65.7131	59.5248	97.2787	69.9774	86.3278	64.0927	80.2209	75.6211	100.314	101.5	66.6937	109.264	64.1269	62.577	42.1618	53.5664	78.1506	70.1527	101.264	53.1754	66.4913	92.9786	54.9654	64.3316	84.9435	45.067	62.0645	72.1721	185.714	231.5	211.167	119.251	67.622	111.403
O43707	ACTN4	361.434	108.386	1941.47	682.711	531.58	661.365	413.368	642.937	452.239	942.391	1320.03	908.808	375.878	902.227	565.894	951.383	445.729	305.97	76.3929	374.287	264.586	314.041	363.103	264.636	644.236	248.052	341.737	650.845	731.635	387.97	316.792	954.607	410.136	175.938	491.367	717.445	244.792	306.723	543.393	489.134	298.441	489.593	1386.62	1085.24	1075.11	220.142	362.68	316.156
O43708	GSTZ1	23.132				15.2206		18.3423		7.27691			7.04263							11.2587		12.2833				18.6498		3.50168		3.15183	11.0968	8.15801			3.44994				1.5163	6.27845	7.15007			13.4323		10.9496	11.8384	19.8587	42.8317
O43709	BUD23											12.2713	9.00403		3.83126				6.87042						7.42351	5.23988	4.63509						6.17848	18.6913											3.11066	9.01266			8.06952
O43715	TRIAP1	5.65801			4.29211															10.3963			6.11544	10.8736			12.0627		6.23342									4.48509					4.78174	20.1034			10.6349
O43716	GATC	14.4514	10.4914		33.2389	32.8039	40.6488	15.3491	39.6305	21.8831	16.8107	20.9806	17.4516	9.30997	15.1223	21.8893		12.3727		26.9693	21.5478	19.2163	14.5476	23.845	19.9219	10.8372	24.9526	8.72581			7.17246	13.1015	13.3859	16.6631			15.1956	16.8862				10.5905	35.9638	81.951	52.6354	46.9792	15.0051	20.8741	20.4368
O43719	HTATSF1	10.3335	16.1897	32.5613	21.7099	57.2545	32.2823	17.8491	25.1709	20.0544	14.3636	45.7394	33.452	7.52597	41.5881	36.146	7.47466	39.0778	27.1774	42.9064	43.2536	20.3961	14.2538	15.8759	23.1782	39.9557	22.3105	16.2709	14.8158	38.2712	27.7633	27.7099	31.5345	34.7566	15.3409	10.5524	41.1232		16.5963	10.706	6.4226	13.9049	22.1803	24.6639	68.0797	30.4608	50.6095	23.2629	17.3989
O43747	AP1G1	62.0581	29.139	82.9966	40.0253	45.8938	59.8794	102.596	94.8204	62.9511	34.3356	40.355	75.5377	32.0662	103.593	28.8122	24.9636	37.6192	70.647	27.6022	39.1767	15.1672	24.3529	34.3621	85.5906	91.4343	42.5118	13.3398	69.18	26.9493	45.2979	89.8989	92.6997	30.9517	24.9342	27.7859	34.3514	21.5874	45.2582	42.1887	32.726	51.0831	34.4738	113.675	103.91	107.25	38.9096	64.8657	55.6751
O43752	STX6	31.9184	34.0233	16.5402	14.19	9.80854	18.8778	17.756	16.6988	32.3432	18.436	14.0179	25.3346		13.9454	10.9294	4.43571	17.5188	51.7589	24.6622	11.8906	13.7577	30.7535	20.0146	8.34717	34.4963	11.9422	15.385	23.0451	10.2384	8.05165	13.589	11.1923		5.75962	14.1579	3.49689	16.4423	15.0965	7.03202	12.3038		15.2897	57.6414	43.4503	10.6105	11.5448	26.0655	15.2724
O43759	SYNGR1			27.9249	14.0203	13.8376	5.28076	34.1715	27.168	110.94		3.92368	32.3525	16.5467	22.6063	20.0646	44.0617	13.4428	6.09017		23.5949	10.9255			9.15947	8.51186	4.47535	13.5287	39.5537		9.37252	14.2208	15.8968			2.19854	10.2004	4.11043	23.3127	7.46371							9.71992	6.31294	10.9656
O43760	SYNGR2		31.9323	31.8274	71.0734	53.6028	59.2056	125.296	52.2125	193.796	78.1684	115.298	50.0812	36.0251	52.0759	41.6294		49.0624	60.027	29.9159	55.364	15.5726			14.8252	49.0435	36.965	28.5096	80.6644		47.0451	144.22	80.6695	12.8573	27.7082	33.832	11.54	69.7748		72.0329	45.1712	80.4224	11.3877	27.7541	28.7808	58.2034	14.2006	124.862	41.2924
O43765	SGTA		19.003	43.3214	24.1756	18.9492	13.5168	28.8161	31.5469	76.7787	34.4398	43.0731	37.75	16.0119	3.8048		20.1866	21.2883	2.84597		15.5276	22.3272	9.7388	12.3715	36.0409	3.75194	27.2646	12.2432	32.3363	25.3695	18.2919	31.1102	47.1412	31.3867	20.5278	35.6788	7.61887	28.8716	37.5152	62.416	17.4088	51.9807	0.753393	19.7198	46.2575	114.446	22.9246	9.155	16.0775
O43768	ENSA		51.8178	111.118	25.3327	9.01272	29.2785	44.0269	30.7868	166.344	36.0212	32.4841	27.708	10.4592	63.7865		6.95211	11.0713	32.3756	11.1542	19.0055	15.3523			30.372	43.6158	1.96219	13.5269	37.5192	29.1531	17.402	11.7463	34.9156	65.947	77.0391	21.3589	19.3807	39.9646	23.8365	73.148	43.4848	53.3635	7.53641	12.2603	12.8926	91.4656	18.0951	40.6346	31.4891
O43772	SLC25A20	11.2344				9.02852		13.2829			11.5592		20.0435				6.83304		4.28834				21.7661				52.8498		18.1768		22.0137																	27.0646	25.5278
O43776	RS1	14.3322	65.1419	164.526	43.9733	33.3283	89.8314	122.302	61.9386	343.065	31.1505	48.0576	72.4503	73.9373	177.68	15.8901	101.46	25.0782	42.0136	6.83016	61.7508	31.9425	22.6155	35.6839	100.53	50.9544	57.3012	16.5617	54.1752	67.7951	33.1357	66.2809	89.2273	94.0236	63.433	44.4271	92.704	51.788	85.3572	84.6627	79.8009	131.983	44.5403	89.6212	263.916	360.244	22.3014	160.361	137.643
O43795	MYO1B	79.8035	45.4482	25.4116	278.868	173.25	112.617	35.3773	208.964	29.529	122.45	59.0674	69.7044	46.3827	64.9511	51.9422	88.1573	69.7263	165.468	58.0575	35.8994	128.993	274.934	137.585	18.1094	62.4511	62.5791	32.6782	45.4512	22.0856		25.8926	27.8891	83.1361	2.4295	19.1478	43.7216	18.1148	1.13684			16.6558	57.4509	433.4	177.594	93.7839	36.059	64.4865	25.0234
O43805	SS1		4.29825	12.5383	7.28474		4.09267	5.50147	1.65464		1.10417	9.10836		10.7797	0.86981			1.36147			5.6344				9.18314	10.9538			15.3174			3.1586		22.0793	20.7199		1.82832	2.86076	19.4337	3.71399	3.27105					27.0923	8.06358	1.92129
O43808	SLC25A17																																												2.37953	2.41724
O43809	NUDT21	75.13	43.6615	120.511	69.4131	183.275	85.7198	80.8132	122.399	64.5722	59.3797	94.3048	108.226	78.2267	105.592	76.6257	85.2901	97.4415	82.9931	77.5658	96.4739	95.7591	87.0151	81.7742	80.9556	91.2919	101.124	45.1342	49.6207	46.6187	35.9338	78.8934	84.2958	95.5511	34.6852	43.4848	73.1764	53.4238	52.4226	40.4401	40.688	35.6371	66.6011	333.447	336.74	276.458	105.19	92.7271	41.3238
O43813	LANCL1	4.7381	36.6497	99.0603	14.7363	15.4314	12.2853	34.3887	55.8356	15.3215	66.7683	25.6001	74.3656	10.2511	28.1614	12.8961	30.9898	16.4358	16.7931		12.6015	11.3318	11.2107	9.34961	14.7657	21.0328	33.7798	7.54904	30.868	9.10255	24.7386	69.2406	47.6925	14.2562	25.4352	23.2484	24.7193	25.2792	29.7725	40.9693	138.319	27.8895	43.1883	23.3862	39.3527	73.4197	6.94959	36.224	13.5834
O43815	STRN	14.7931	13.0682	35.4459	20.2559	20.9379	16.9884	16.6402	23.6073		18.2057	21.0006	26.8745	6.76951	23.5335	20.0062	16.1891	22.023	10.0516	8.88688	12.93	14.3832	9.92463	9.80655	10.8506	13.8343	7.11831	1.81227	3.39012	6.98435	16.9767	17.886	11.0207	19.6157	5.93795	11.9813	11.6007	11.8689		9.69275	8.2757	14.7329	18.0403	83.0809	43.5145	43.3178	7.22893	37.4801	16.1087
O43818	RRP9	75.684	21.8993	64.8952	78.2985	101.581	46.2372	27.9465	42.3918	22.5491	19.366	65.8195	52.1263	30.531	34.8287	53.7847	63.8446	81.766	31.6573	39.138	41.7418	67.3132	92.8234	72.0483	27.2014	21.13	43.24	35.5849	16.7791	23.1173	5.31773	26.1475	4.04434	41.8872	18.4668	20.274	39.5162	27.8328	27.8551	41.1471	26.4858	16.135	48.7068	234.9	196.991	126.856	25.859	49.1329	13.3503
O43819	SCO2	16.1171	3.61606	9.81458	7.28313	6.29442	22.5662	6.58163	15.7768	24.1212	19.6608	19.2349	16.0834	1.40381	4.5177	7.17013	8.17984	12.3741	13.2031	12.0695	7.71954	16.7144	29.595	14.4667	6.06739		15.3761	13.2728	6.25506			5.43394	8.26025	6.40039	11.531	7.66768	6.4181	5.37027	19.6934	9.01793	12.2405	23.6763		34.2878	44.3791	15.4758		22.9442	16.1657
O43823	AKAP8	12.0459	1.89916	11.3287	25.5925	47.6797	20.6175	7.92358	7.20837	6.2605	7.17181	14.3844	15.0295	8.73263	18.9929	26.1966	12.1012	9.66735	16.1461	21.2308	15.3586	14.5002	16.0633	11.1402	10.6576	6.90184	10.425	5.58527	6.22466	6.56081		13.5176	7.03702	15.5657	4.70197		10.381	1.16039	1.861	7.36323	1.31754			22.4115	66.9884	13.9817	7.8294	8.93816	1.59554
O43824	GTPBP6		4.04716				2.74385			13.443	7.77612	7.72238							14.1309	11.5655	13.822		9.05488	3.69711		4.05921	19.5632	1.24969		0.52215		20.48											10.0233	10.9606		19.1839		11.4019
O43837	IDH3B	50.4199	12.3467	23.4785	26.4778	39.2733	38.0725	30.6166	18.4357	32.7162	18.2092	28.0959	85.8242	9.55956	26.8923	13.3747	17.7577	34.7317	30.507	59.2721	17.3242	38.771	65.7535	43.4208	10.056	16.6158	45.3918	29.6059	23.4124	14.5669	6.20822	27.9922	16.9242	28.6909	7.56096	37.8871	21.6851	5.61524	18.3866	26.1549	39.7573	29.1547	39.7093	179.882	179.309	83.8993	21.5314	38.4564	21.4554
O43847	NRDC	3.11057	22.0021	34.7861	15.7801	11.7393	20.267	14.2409	19.897	75.5979	32.6865	34.0378	33.9346	17.832	28.8739		25.1861	11.7432	12.6989		23.7602	4.28323		8.47766	9.69187	30.5961	18.2231	11.5667	8.73806	13.9888	11.7029	25.8682	23.0226	33.046	17.255	12.4215	23.1149	12.1394	18.1387	35.9303	22.64	16.5289	19.9099		68.6519	80.5042	10.9886	30.6468	17.0522
O43852	CALU	276.75	267.813	175.153	220.809	337.598	312.336	333.947	399.181	317.989	194.548	485.328	524.736	198.398	413.208	556.33	1577.43	199.372	189.778	284.835	137.951	360.007	252.463	237.686	214.193	187.838	97.5748	579.627	134.751	482.959	142.428	327.623	368.898	560.503	67.3123	186.031	263.582	235.95	155.916	247.253	260.694	215.649	406.849	469.6	1083.79	530.76	129.912	534.903	312.81
O43854	EDIL3			9.95931													116.015											16.5554		53.5605									22.2184
O43865	AHCYL1	0.975136	81.9464	374.361	149.789	123.456	142.762	106.822	1.07121	307.346	3.08749	2.72067	9.49739	99.2264	4.41079		152.389	187.823		68.1692	1.24751		0.411069		2.21993		115.809		186.423		32.0491	1.29105	0.422873	1.44261	143.733	86.3435	149.571		135.497			311.354	118.091		0.693467		74.4908	300.433	91.3898
O43896	KIF1C								4.90857			2.86923					3.98777																												7.64773			6.31116
O43913	ORC5			16.3872	13.9011		3.76976				10.371	30.0819	9.53701	1.21208			5.14887	10.5696	10.3454					17.693	14.2196	3.77921	16.82	5.49981				9.7919	2.33414	17.8038		4.27454				2.05745			8.75458	24.4162	19.2686	40.5098	9.78071	7.3653
O43920	NDUFS5	31.5801	28.4186	32.1481	32.0136	33.8715	26.3301	50.9679	18.769	27.2435	23.3191	6.34418	23.9358	13.2785	32.1483	28.6724	14.0797	22.3569	17.5765	23.5375	18.3955	55.7358	63.3721	60.1824	15.0206	8.55238	78.0244	14.2298	36.4872	12.0293	15.0445	21.9123	23.4424	36.3553	12.869	17.3823	29.7263	8.25688	15.9809	10.144	22.9172	13.0531	18.8804	143.376	114.49	31.7093	26.0031	28.8388	17.9965
O43924	PDE6D		3.64407	11.8508							7.94471	6.25733					9.62034		26.6176						5.46604				54.4046			9.10283	14.5551			11.9839	12.3557	14.9958	9.07879	4.07511				16.4894		11.6305			8.19458
O43929	ORC4	4.82596		24.8324	22.7289		2.3257	1.37691			3.80568	13.3188	15.3022	6.10305	9.91308	7.14818		13.4629		13.5981	18.668	8.24085		12.9019	1.46167	8.06903	18.2551	6.319			4.86021	3.23545	1.91038	20.0122	4.22735	19.322								10.7603	33.2057	10.9284	13.0145
O43933	PEX1		4.50756				4.8229	3.84213	11.9695		8.99749		7.4285		7.78999	2.87241		1.61299			5.01852		4.77403		8.13635		2.04576		5.56839		4.43403		8.43609		2.17197					9.76926		11.1308		8.1443	8.50596				7.98065
O60216	RAD21	54.0326	44.1798	94.7386	75.931	90.3674	67.8693	72.8943	117.259	29.7488	36.6529	51.3579	64.779	60.6505	114.002	65.6774	26.7786	62.4169	59.5926	86.9017	73.9344	77.9278	43.4695	46.8504	59.3365	62.4151	25.8956	25.7738	28.6792	24.8021	21.3369	52.2638	24.3555	66.2803	9.45253	39.6035	35.0147	11.8715	60.4427	20.2014	34.0849	12.8533	32.7631	114.973	196.376	93.3015	86.6259	23.7891	19.8904
O60218	AKR1B10				25.5164	52.1849	658.456	9.80371			192.846	4.80177	30.2052		48.9073									53.1813			41.8849		5.31409						20.1433							29.142	67.0116				126.937		13.9107
O60220	TIMM8A	65.8789	26.9873	124.183	94.0623	62.6573	133.151	85.972	89.4871	81.9364	26.3243	41.3078	43.5083	26.1879	71.0313	72.8422	21.8854	88.0618	76.8955	126.634	117.149	82.3358	53.6645	64.7732	58.9375	63.4215	45.5068	33.6293	24.3433	66.6934	17.0387	29.1568	22.3463	73.327	17.4907	19.2319	87.6745	6.30311	54.596	56.9199	32.9898	30.7773	66.9591	322.69	250.861	228.707	67.6683	106.348	126.722
O60231	DHX16	8.04688	11.5553	17.5221	15.4348	9.48219	15.3211	10.3036	10.1184	12.5883	6.54642	32.1883	26.5123	10.9856	12.5652	8.15951	19.6866	22.9867	11.9478	16.2553	9.28573	17.0794	6.97193	9.404	15.6678	11.241	21.377	16.8128	3.95341	4.82301	7.96179	7.08746	6.5086	14.6999	5.87972	12.9367	5.6384	7.27037	5.02268	8.8569	14.0606		8.2761	21.1126	44.7125	20.8611	13.4373	6.58676	4.33056
O60232	ZNRD2			15.9355		22.378	14.4862	1.46627	14.0335	25.3055	0.70158	6.43442	32.4149		6.48819			8.8677			17.7873				26.5635	31.5569				9.31017		18.7309	18.9174	19.665	6.65535		27.864	28.2036		5.704					15.5079	69.669	27.2626
O60238	BNIP3L																32.5505		6.76244																2.0394				3.83763
O60244	MED14	3.66644	2.09423		16.8673	14.0253						8.41105		3.5102			2.97706	16.9342		16.5734	5.80971	12.8851	5.5922	7.66064			16.2064	7.03356		1.64248		10.6676		4.25628		2.98758		3.97251						13.0873	22.7563		8.33377	8.75809
O60256	PRPSAP2		17.67	40.469	13.8058	20.2411	14.6208	6.38196	31.6421	19.7786	31.3856	26.0164	23.1683	10.6741	14.9429	7.28262	22.0441		12.3122		9.23931	3.91518		3.55744	7.31869	18.09	4.76363	1.70703	4.11903	9.9862	2.17892	10.978	20.793	21.9095	2.05081	19.7971	10.9192	5.67557	2.04795	6.04967	5.38208	7.53527	13.7108		15.9339	11.5121	11.9202	6.03437	33.9485
O60264	SMARCA5	31.5495	43.4672	49.1623	51.2732	46.6544	28.7301	55.5231	28.312	14.7423	45.3967	53.6552	56.8002	41.035	32.382	41.2066	39.1826	38.2226	102.855	69.2822	73.9248	59.9962	87.7097	39.163	28.5722	42.9765	191.131	15.3781	23.0505	9.35374	30.4219	45.7786	13.2067	43.6141	23.5002	65.4659	23.5365	50.96	93.8122	25.198	25.251	30.006	35.9547	111.349	209.602	59.1663	25.5749	83.3938	29.4656
O60266	ADCY3										7.33855									24.9946																9.62408						15.0179				15.9378		29.5113
O60271	SPAG9		3.6878	45.7871	11.3923	14.4118	9.4525	54.5615	21.7062	30.7582	23.172	30.1186	44.7467	9.43923	14.6195	10.831	15.0788	26.4777	14.5213		11.9328	9.58856		1.72555	7.80159	10.6738	5.98219	8.77198	17.6716	14.6441	16.5261	44.3822	7.91114	19.2121	5.41137	14.1655	1.9814	9.89533	15.4655		15.4397	13.2688		8.77394	25.4208	56.976	3.09437	11.8531	3.93948
O60282	KIF5C																								8.31606		1.63265		6.06704																28.9161	8.87056
O60287	URB1	7.90675	3.38258	24.4999	13.5288	26.539	18.597	13.8203	4.90745	9.52097	5.42587	19.5616	12.7635	5.74838	5.40409	8.25861	5.60072	12.4879	7.65329	10.1512	7.2856	23.2904	11.8577	19.8516	9.9631	1.94168	11.6092	3.2438				4.84366		12.081		4.69776	6.10641		4.27567	4.03259	3.90964		7.79978	34.5509	37.2055	9.07138	7.46598	2.76698	0.457016
O60291	MGRN1							8.76867					7.40795				4.48938									14.1426																	11.0423	10.3691
O60292	SIPA1L3			4.54846			8.60045	33.8765			13.9413	8.96894					10.5758	7.15372				7.45447	8.79404		4.31515		7.10849	1.70243	2.23755	2.92128	1.74586	8.12185	8.3647		6.90347		2.89964	1.11364		5.56143				23.8028		16.869	3.25252	27.2904	1.30183
O60294	LCMT2
O60306	AQR	23.3986	34.8855	53.1427	62.9636	57.488	29.5843	25.6325	33.5024	31.7418	9.80857	36.6795	32.6404	27.0567	32.7177	25.4599	20.2906	30.9751	17.104	45.7804	37.5723	43.9921	21.0065	30.845	19.0567	24.855	29.2718	17.1564	8.90408	8.33902	6.95485	13.6953	17.1729	33.7675	3.65819	17.4212	18.8809	12.9739	16.309	30.6841	9.05631	25.1438	28.3973	53.2695	71.4436	38.8397	35.9325	18.3279	28.0704
O60313	OPA1	48.121	18.6937	20.027	60.9629	99.6882	69.2714	48.4243	107.671	32.6214	64.8583	35.9399	33.4027	12.6201	55.3266	40.1369	29.9585	21.5141	37.0073	54.3388	28.1891	40.8995	59.5064	71.6924	12.4032	28.9641	39.8051	16.2036	26.4847	20.9097	56.0646	28.7046	45.415	16.7472	16.844	19.6059	15.1244	43.348	22.2344	16.0123	27.2231	35.3033	9.03245	109.405	190.872	67.0269	47.9256	81.0784	51.0905
O60318	MCM3AP	16.8548			10.2176	7.62711	10.9973				4.72753		6.57581		8.76358	3.32388	2.69349	15.0915	1.03274	3.37698		15.8683	26.7775	27.8031			7.97197		5.0104			1.47409			5.79448			6.72054	1.09467				14.0918	26.7855	34.2562	9.25474		4.95755
O60333	KIF1B												3.91446				4.31583											10.1303					2.93626
O60341	KDM1A	11.2154	28.3719	57.2205	39.4035	51.4429	50.7244	49.522	45.6193	32.2566	36.7292	32.3879	38.5744	17.3299	54.3774	28.2599	21.4842	31.1175	44.5974	89.1534	35.402	44.3708	30.1978	35.7198	54.6105	59.7577	59.4667	21.7508	38.5449	7.72742	37.909	56.2529	19.9468	27.6586	22.4309	37.408	34.3829	8.13747	21.9578	38.088	33.4953	40.7891	44.3251	82.8469	101.146	68.4183	50.1467	41.3461	14.4597
O60343	TBC1D4		3.12154	24.1493				3.51902		19.4313					9.91247		1.44208	1.06794							8.01721			1.52666	1.64643	11.4897		9.89302	1.04405		0.931907	3.45898		2.5124								4.21157		4.5438	9.83964
O60437	PPL	83.2083		24.2101	24.6769	63.7324	45.4705	24.5301	67.5508	3.44053	45.2165	5.30015	25.6359		148.218	61.1436		14.8838	41.5215	8.99423	30.7778	5.82943	13.0785	15.2581	25.9047	33.1684		4.81155	48.4594	10.9931	10.3625	20.2172	45.5418					4.25363		4.38321	10.8817	17.7037	5.20506	62.528	26.4916		43.6444	22.3724	104.706
O60443	GSDME	14.4118	18.232					18.6495							6.42502			3.0353		23.0014	2.35534	8.72056		13.3911						20.801				8.0699					7.15451					30.9782		85.6686
O60462	NRP2	12.896		8.55329		9.0605										4.40631								1.94579											3.67001			2.09828
O60476	MAN1A2				13.605	2.9972	7.26437	9.76569		5.99506	3.30812		19.1841	2.91338	10.2058		11.1959		9.46136		12.6422		4.06713		9.01555	3.49036			2.99506		5.89771		2.05063													2.62371	4.07619
O60488	ACSL4	23.8741		5.43183	8.43157	16.1402	6.89003		53.7608		5.36412	12.1947	29.1143		7.19998	14.7254	19.1242	29.8841		3.40766	15.1795	24.0331	43.0469	13.1296				1.90855		21.5032	103.874		12.0915	22.5198		91.5368	7.09723		9.88847				12.8833	68.523	90.7125	51.3112		22.0199
O60493	SNX3	49.6571	57.5436	64.3537	49.9754	51.6403	42.7668	49.0662	545.028	100.934	85.7203	88.6928	30.9297	31.197	72.2283	35.4962	86.5997	59.0481	34.1852	20.6711	42.3852	25.732	45.3021	66.6011	43.2954	50.2024	44.9868	40.8403	61.2253	90.4844	29.1893	84.7431	110.929	157.028	49.3324	36.7299	93.5097	54.6533	28.7416	251.856	64.009	69.2438	48.2095	176.927	102.304	348.869	51.4248	50.1062	67.238
O60499	STX10	3.6205	4.6666			10.7287	13.3441			7.63955			9.43411	5.06466	11.945	14.2924	9.97064		16.6841		5.21638		3.47632	1.76821		10.0137	4.82144		6.84505									8.26392							24.4792		4.71555	2.77801
O60502	OGA	11.833	23.328	26.76	17.4284	18.0783	18.7698	22.2358	34.1461	34.0315	30.2755	12.8457	22.995	7.31957	33.1099	6.76868	10.8084	14.7007	16.2768		23.4813	12.009		9.62916	30.7097	39.9422	25.1377	8.323	20.3164	14.9733	18.3428	35.136	29.6261	24.368	8.64356	19.128	24.1055	10.4602	3.32034	13.0423	6.2419	2.97435	23.9896	31.4836	24.1544	29.2057	29.7109	18.65	24.6278
O60504	SORBS3								23.8285								17.5611	4.25316						2.01762											4.07656										11.3258	24.4218
O60506	SYNCRIP	100.009	118.754	292.773	157.409	188.318	159.455	119.344	157.728	201.456	187.713	235.255	227.848	146.955	158.357	162.829	174.673	102.795	282.4	78.7864	111.528	141.737	179.003	119.019	101.097	138.003	244.787	53.8033	48.8364	62.486	74.0808	90.2653	144.271	254.704	71.7082	196.726	166.25	96.1981	112.568	82.3714	51.248	89.3445	211.588	389.49	368.204	453.526	283.661	126.624	132.702
O60508	CDC40	10.64	11.4807	20.956	17.9133	19.6728	20.3313	10.3157	9.01726	4.28169	15.3725	15.7272	12.3742	9.5122	11.4493	16.5711	8.12811	15.2918	12.7497	12.2429	18.6845	13.0041	9.16362	15.406	9.99468	13.0993	17.2919	6.88207	5.08356	10.7851		8.46368	7.75657	10.3824	2.94132	7.10777	15.7741	2.59951	7.02028	11.6079		3.58089	12.2972	23.271	40.4423	24.136	19.4167	13.7477	4.05448
O60518	RANBP6						22.4429	14.6879			3.20915						3.85378							8.7259																		9.5578
O60524	NEMF		7.00206	1.90395		4.47003	3.71788		19.2315	11.5492	18.0446	7.42229	21.9322	2.77003	9.72238		3.68967		11.0592		3.59391					2.10151	12.8093	2.04794	0.991174	4.69528	8.66357	14.9349	6.46933	2.82226	4.00055	16.9126		19.2581	3.93166		6.62096		20.233		32.2644	22.1641	7.32335	11.5976	11.4976
O60547	GMDS		16.4929	13.1736	8.73486		24.1459	9.43344	24.7201	24.7256	37.164	4.89016	18.8962	10.4787	35.4667	5.87949	3.14888	13.4646	9.57692		21.4398			6.92584	12.2914	15.368	4.70128		22.2424	22.2039	2.48921	23.9097	40.9799		12.4651	53.3655	84.4277	14.8208	8.41768	33.9802	7.81654	8.6626			27.8985	50.4258	18.3385	28.0828	85.6495
O60551	NMT2		0.941527						2.50843			17.4291																3.72543																		13.4456
O60563	CCNT1																			5.97584			7.43442	2.67643		1.51213						1.39558												10.8189	4.00855	1.40747
O60566	BUB1B	4.60351		8.88951										0.86062							6.73498				2.22121	4.90331																				11.6564
O60568	PLOD3	117.501	49.5809	44.1127	84.4356	104.729	65.0542	62.5313	37.0543	73.4035	23.5449	152.675	68.4522	16.981	86.1715	101.524	243.428	70.3009	61.6252	99.1569	61.8324	157.11	106.273	79.9127	41.7866	20.086	25.9956	182.433	25.7681	38.6948	2.81158	25.3302	98.4485	150.207	9.8539	53.3148	49.1691	30.9222	111.831	91.6641	52.2116	68.8225	21.8827	282.848	213.069	167.196	15.6263	70.3665	15.9621
O60573	EIF4E2	3.72393	6.59864	12.7652				3.24704	12.0696	10.1527		11.1843	20.0307	7.24126	5.55247						3.79543		4.8109	4.00296	8.5326	13.0517			4.80704	2.72088	3.13598	12.2171	2.76976	8.55548			6.79018	2.51595		10.787	0.894082	3.99515		14.5473	19.2443	47.3207	10.6549	11.0959	7.44503
O60610	DIAPH1	5.81794	15.6822	57.3739	18.3475	31.743	19.1115	25.4594	10.2408	47.6498	30.3826	27.0449	50.1163	7.47036	55.561	13.0119	13.0704	9.06093	16.4184	6.20921	5.40639	16.1485	5.9939	8.29391	47.407	13.5816	6.59788	8.27656	14.0515	16.3303	14.6869	12.6096	25.1954	22.1818	11.2717	19.7821	11.5819	16.5207	16.4718	15.048	28.4923	26.7852	4.22558	34.3282	67.0569	87.1114		18.9822	29.1002
O60613	SELENOF	20.6839	4.51555	6.01741		18.6488	13.0253	12.0251		12.9493	2.26091	13.7645	21.1349	4.53399	19.926	9.66191	27.571	5.84007		5.72772	9.43459	14.5698	11.2267	7.38523			4.15857	6.58962		2.79992		5.36807	8.50573	2.90439		15.4895	10.9021					17.3005	11.0543	46.4593	34.7622	32.9996	5.92658	6.17644	17.1224
O60637	TSPAN3			59.1144	30.9002	62.7269	49.7494						70.1785	49.7368									92.1945	41.0846			15.7477												37.9052				47.8564	49.866			39.9068		18.4759
O60645	EXOC3		16.7194	24.7381	11.1299	11.3994	9.75328	19.5779	24.0436	27.6088	8.58554	9.10465	14.4816	3.75208	20.4886	3.05242	9.6631	3.19617	3.78338						14.6673	18.1148	7.23606	4.94671	10.523	5.96461	14.2263	13.7185	13.3512	15.901		11.2639	7.17161	5.48689		10.0184	15.4254	7.33433	3.33125	18.8035		36.5173	8.91077	17.9505	10.4963
O60664	PLIN3	31.7368	31.482	93.5346	35.4347	67.349	91.4771	72.0847	83.962	127.871	160.126	36.42	130.355	17.2322	75.1385	15.2308	126.491	166.453	56.6427	9.87808	46.3377	36.0878	18.0039	40.9783	87.9116	49.4354	28.7896	101.691	95.6528	175.667	80.4094	46.8948	144.714	115.505	85.3354	22.0282	84.6711	82.6912	37.5247	111.774	56.1398	154.622	45.5967	121.787	167.049	347.153	53.0937	84.8885	208.818
O60671	RAD1													1.62216	13.7166							0.575318												6.49357						8.56823								2.79399
O60678	PRMT3	2.76969		10.4332	7.3975	5.6768	16.3413		4.94104	23.4785	15.1521	6.94513	11.3345	31.8135			32.4418	5.6635			1.69699				28.6871	4.04882				6.54439	2.75146	10.9925		13.9136					8.93756	1.03497	3.20751	14.409	4.86517	8.32746	14.2909	62.6302			2.2757
O60684	KP6	5.12048	7.14666	29.6272	30.2026	21.5899	24.488	20.0842	25.7241	43.4041	17.8996	23.2243	64.2621	7.05597	64.6756	19.1882	22.2709	23.015	14.9212	12.6547	16.3336	18.5288	23.83	12.5768	19.4871	32.4314	8.76201	19.7706	11.8677	16.8891	9.71727	11.3484	39.5853	93.1885	4.79267	14.4418	30.4535	6.34709	15.7919	20.4022	15.8929	15.3296	13.0383	13.8338	75.0385	32.6761		7.2678	31.4578
O60701	UGDH	11.523	41.1158	50.2996	47.775	33.6167	244.923	46.7337	126.398	374.039	73.3317	44.4262	97.5959	36.7778	29.2777	15.0829	194.189	19.0632	214.241	31.7272	73.6124	16.1446	6.8523	10.4322	24.0516	1031.04	15.6884	28.5136	88.994	29.8593	134.757	96.7362	84.4341	78.9584	17.9075	47.2152	13.1685	168.565	13.7268	26.5092	48.8901	23.0182	243.692	16.2658	71.6268	169.641	47.8364	383.863	14.763
O60716	CTNND1	328.959	132.313	135.462	349.697	271.347	301.549	185.755	137.001	100.005	174.59	180.883	251.137	88.8297	220.188	191.297	142.055	138.384	75.3137	81.8741	159.55	92.8598	164.784	64.2469	77.6981	73.1783	31.1452	47.1924	81.7738	35.7496	45.2335	78.0059	276.838	72.292	27.0902	21.2775	104.629	25.0306	65.6707	103.558	57.9371	37.5783	80.5789	602.121	432.075	64.2874	164.113	106.045	482.836
O60725	ICMT										18.1411						3.48148						15.2617				10.7377											1.5841	2.11373										7.42455
O60749	SNX2	13.4525	33.1833	41.1843	24.8842	17.4812	29.512	18.3254	44.177	78.4637	25.9795	24.2632	57.4074	33.0781	37.2948	17.3668	36.6844	32.3519	33.0162	15.0716	22.2052	15.1419	8.97792	20.1743	45.9523	49.9582	23.221	21.9483	34.4968	40.8686	34.1569	38.3811	67.3216	32.4703	35.5837	22.0003	49.3299	38.6941	19.863	21.6313	46.4488	53.4609	31.437	68.5278	47.5703	128.374	29.3664	34.7012	9.61405
O60762	DPM1	59.5828	37.7399	78.5238	51.045	116.397	59.5264	187.434	77.8718	74.0626	68.5668	26.5805	49.2262	23.988	69.483	41.9382	44.2797	49.6623	104.321	55.7042	17.9495	56.309	92.6767	33.7339	32.7891	34.8688	81.2741	22.2642	55.6904	29.8227	26.0678	65.5536	56.5317	48.6862	13.086	44.4201	33.0808	42.0171	40.6439	90.6493	22.1628	34.2677	36.754	99.3018	222.599	47.4444	29.8131	159.765	100.034
O60763	USO1	60.0346	41.5924	83.1118	66.7732	65.4135	122.394	149.604	109.196	176.427	80.883	91.5414	103.95	48.2282	88.9288	29.0291	81.1879	34.8702	36.0745	25.7408	37.8929	28.4998	46.7244	36.8957	102.105	66.5617	33.0618	30.0724	86.9692	64.7899	106.877	73.7541	124.03	76.0135	42.2365	70.5327	63.1115	21.4614	23.9179	74.7087	77.2605	101.479	95.3814	139.198	199.891	152.511	124.921	83.4735	233.946
O60783	MRPS14	14.5421	13.8432	21.165	30.7468	24.2061	15.9725	30.8357	17.5482	19.9239	14.695	9.44774	29.9566	9.96656	25.999	9.412	4.1958	22.1784	18.6324	19.7163	16.0653	16.0845	35.8626	27.1807	17.627	13.1787	24.088	1.1397	11.0047	8.13122	8.32854	17.51	10.4816	18.6482	8.75258	14.4955	14.2499	11.0396	6.62984	9.2882	20.5261	6.804	40.9397	71.0543	59.3245	47.8739	19.6278	24.5184	13.5987
O60784	TOM1	3.98886		21.9251	6.87912	9.29685	14.1897	8.88464	44.4206	23.2902	24.7083	15.0022	1.95717		36.3766	3.89324	14.0652	14.7246	3.70058			4.3477	2.72621				2.62891	5.39063	13.5857	5.42147	6.0098	10.1885	21.9598	16.0486	17.013		14.5008	3.83827	24.07	14.3266	24.0083	12.7677		50.4892		20.1492	12.1537		10.2467
O60825	PFKFB2		13.4981	20.1991	7.73056		8.23758	13.784	25.2874	23.7361	13.6262	22.8704	18.2369		44.3162									8.27507					11.9169	4.28335	7.90956	1.94966	8.35276	5.35173		35.0753	6.58113			10.6245		4.5064	3.94147	5.40768			10.5685		8.03799
O60826	CCDC22		10.6427	6.30227	6.20966	15.0812		18.4759	22.3457	18.0814	12.4936	5.87704	15.1355	7.64779	8.87551		7.52355		10.5192					9.6246	17.7671	21.9978	13.1738	7.0383	12.9413	14.0732		25.2057	16.0185	15.8528	3.2363	13.4069	8.28994	5.21008	10.3274	18.7907	10.7325	24.4781				32.8974	15.239	6.12952	6.09428
O60828	PQBP1	54.7004	33.3916	59.0139	71.9303	84.6747	49.7208	50.2352	75.1184	64.2941	29.8106	69.1277	27.0776	37.9807	77.3453	75.8488	31.8685	90.8289	50.541	76.162	71.7597	70.6169	38.7219	72.7681	55.9812	18.8825	71.6878	72.3189	47.9793	61.7788	29.2099	75.028	65.2582	146.036	47.8061	21.5996	70.0132	71.6264	61.7016	86.0994	41.4845	69.1938	34.5824	169.44	234.784	183.926	57.2384	56.3327	47.2866
O60830	TIMM17B	4.4504	4.58778			5.75302	5.44898	7.4719	1.98991	11.5676	4.93785	3.15514	8.19241	4.21784				6.34008	17.1417	6.54583	1.98298	13.4243	7.25019	4.79637	3.07466		26.585	1.41186	4.79213		7.32304	7.48			0.799611	4.26097		8.17713				3.69606		14.3897	14.6375	6.24613		15.8912	3.35112
O60831	PRAF2	24.3614	6.43003				11.8456	30.2954	13.7096	24.6285	23.3746	16.8277	21.543	10.1447		26.8714	123.541	11.2465	58.1251	23.6271		43.561	57.1399	5.98909	18.2986		193.006	60.7374	26.7958	7.59283	34.0494	9.43892	28.0233	22.456				59.1503	33.802	3.46709		4.90981	11.7315	38.7855	11.5572	22.3212	11.8239	31.6331	26.1258
O60832	DKC1	89.1197	61.7215	82.8245	94.3363	86.8818	77.2377	90.4007	73.8622	83.8198	49.1419	87.5572	78.812	50.1457	89.745	59.4109	58.6374	74.3901	75.0501	61.3355	71.8118	57.0063	149.528	120.425	53.7546	39.0731	103.29	25.6756	15.4638	22.8936	44.6448	72.2955	36.9402	59.3059	34.6866	34.7863	46.3961	29.1541	78.4194	18.1258	33.3547	23.4769	71.1307	167.494	230.389	56.7199	95.2792	58.1425	105.114
O60841	EIF5B	37.6834	15.878	166.329	57.9583	44.0486	70.1051	36.338	60.4166	74.0753	41.4556	66.1643	81.7014	40.803	82.9684	33.2103	35.2726	43.2972	39.9158	4.82697	57.4463	42.306	21.9127	26.4769	19.1022	47.5295	19.9697	17.9578	17.0642	39.8231	8.8005	43.7232	49.1	132.761	27.2873	32.7263	50.6525	55.278	34.135	70.2675	51.7992	16.1122	69.0158	72.0113	90.8549	175.936	20.0255	77.0125	71.9857
O60844	ZG16																								5.92236									17.3884													5.14016		7.42138
O60869	EDF1	15.8502	15.1664	73.7631	38.9362	61.5879	76.1858	51.2311	34.6574	109.187	33.0168	98.7915	110.675	29.6984	88.8254	6.83335	26.4186	99.077	38.5988	8.22131	41.2196	64.1892	11.8185	26.9727	85.9519	117.01	11.2103	44.593	94.0713	122.334	33.2883	75.2198	44.6739	169.543	132.423	10.8406	103.429	67.7722	67.3849	85.8966	53.1213	74.3663	63.2221	91.2048	66.2842	337.224	60.7786	66.2476	81.9641
O60870	KIN				8.7423								3.43338										5.43737									1.33116						1.57872
O60879	DIAPH2											13.4205																						19.3088							6.63498
O60884	DJA2	24.0173	11.2096	42.5147	29.5721	23.9157	45.3251	29.7907	33.2234	24.9502	27.4178	33.9151	41.2278	9.83065	54.6407	10.2759	17.848	17.336	9.91274	8.35042	21.4649	17.4873	14.9411	17.78	37.6473	23.6017	19.4711	4.67507	17.2175	16.6233	19.2119	14.6441	34.9169	28.0417	34.5274	14.4666	36.4719	27.9707	9.67528	26.5804	27.8813	17.04	35.6688	67.3284	84.9213	117.309	27.6152	76.6912	23.1357
O60885	BRD4	20.8072	7.54715	25.8587	39.7773	78.348	19.4125	9.81678	19.7682	5.06634	14.2148	15.2149	25.7309	11.5385	36.5144	47.4692	13.5431	31.548	20.2013	11.9158	25.7866	10.3482	12.5733	16.785	8.67752	4.62381	17.6779	13.8396	9.59931	5.98035	1.667	14.8305	9.7472	13.8053	6.16096	9.86746	17.0213	12.5126	7.27391	16.9129	5.83307	3.10745	3.37961	41.2701	47.5296	35.7279	33.6541	10.5511	6.10155
O60888	CUTA	20.3157	208.711	214.041	87.0999	98.7154	248.156	200.74	210.783	105.947	59.9284	217.375	227.172	120.398	269.945	105.89	168.354	119.599	49.728	70.6303	89.9732	59.3783	39.8607	67.0663	216.254	89.5333	172.838	163.23	98.911	464.963	329.549	60.5168	65.4178	132.58	22.8015	114.266	332.396	288.376	91.8543	228.94	138.357	173.231	28.2136	91.9743	452.175	786.081	82.183	186.251	161.888
O60921	HUS1														9.92782												6.07649	1.85705	2.31612							10.1577				2.44192
O60925	PFDN1	45.7252	26.1054	59.5545	48.109	39.8798	38.2953	44.1815	30.5757	75.9014	27.3159	37.3078	64.6441	23.0282	63.7002			54.1342	53.683		77.0334	1.96043	14.5306		66.8932	49.3539	22.7845	68.9576	3.97752	84.9357	76.609	46.1026	60.4593	65.9949	14.0741		57.0324	40.4816	63.6827	46.1377	58.9526	79.7229	43.0187	29.1531	106.494	247.929	23.8283	73.0391	32.1781
O60934	NBN	42.8676	2.95808	39.6953	32.3396	54.7081	26.4602	39.4307	29.0385	12.106		18.8321	55.6719	12.2478	38.6852	34.7004	25.0935	22.283	10.8027	26.7213	35.335	15.7168	30.9971	37.0621	11.72	13.9978	14.9249	7.13471	8.48308	7.58525	11.6453	29.0969	14.2934		8.65581	10.8133	3.72916		15.5485	8.29445	52.436		19.7358	61.5185	52.8488	32.699	14.1662	16.4017	10.3833
O60936	NOL3									5.98968			15.011						8.80889						15.5858				13.6169	3.96875		17.5977	41.104		5.43227				3.28361
O60942	RNGTT										3.70311	9.96682																																			2.7016
O75027	ABCB7	7.65161				14.5694	10.2596	13.4146	12.5462		12.6553		42.9525	2.47284		7.91213	12.2116	7.99156	9.26822		16.6484	17.5992	30.1779				50.3478		2.84451		19.2114					6.53735			21.8456					14.6501	18.6593		2.38141	15.9076	43.9621
O75044	SRGAP2						1.39865		5.59225	3.15081					8.48329			12.3665	6.671			3.58951				7.49725	1.42029							25.2591		14.6806		1.882
O75054	IGSF3	4.0601	15.2452	9.19361	7.30583		2.14207	9.29396	2.81699	2.40317	4.50535	8.75255	7.58987		7.54514	3.35323	6.19867		45.9263	11.7225					4.20355	13.995	2.12721				11.4951	3.42895	2.88655						4.07847		0.67044		6.17201	4.50341	11.5736		5.46445		3.04778
O75063	FAM20B		12.5867		18.9077		10.2369	18.8914		13.6653	11.9225	14.9768	13.2694	7.60201		9.99908	8.75778		9.68475	13.8437			16.7808		18.5173		14.1273		12.1713		3.14737	7.10481	21.3429			19.9924		18.4584									15.2483	10.9136
O75071	EFCAB14						5.8817										2.80645						1.92772	3.22838			1.4207																	6.11539
O75083	WDR1	141.726	181.979	320.193	147.296	208.273	254.031	180.043	340.576	181.991	260.103	227.991	263.519	169.557	352.914	93.9444	322.712	161.033	135.219	62.1889	199.3	107.984	79.181	69.9678	252.136	184.721	139.607	142.561	199.912	490.002	148.454	278.048	364.189	408.952	126.534	265.019	177.433	267.544	132.096	146.738	157.557	406.955	179.969	361.604	349.469	586.108	142.702	333.533	176.142
O75110	ATP9A	5.65047	1.43263																4.04361	0.947847						0.611472	9.76286		5.16436																			5.64668
O75113	N4BP1			7.15438						5.03569			8.11963		8.49084														7.20023
O75116	ROCK2		7.01177	23.8458		6.59508	8.083	11.7887	24.2837	5.25167	7.9803	20.4074	52.9395	5.5525	4.87824	5.35697	24.446	7.80096	6.16387		7.92867	8.1152						6.86351	7.29342	10.2466	7.50913	13.8976	3.48927	24.8657		20.729	7.34437	9.94405	15.6385	13.6364	8.61425		11.4803		13.8024	23.8575	10.6362	6.92933	5.27767
O75122	CLASP2	0.793114	16.1044	13.5927	11.5682		6.1401		11.1121	10.0944	17.2178	5.02061	16.8238	7.91395			6.05559	9.62899	11.0964					5.73526	9.63352	2.39677				5.59471	6.49445		3.48283	13.236		7.29547		6.09881	9.31303		3.62378			9.72745	9.87987	12.9881		3.06674	2.07709
O75127	PTCD1				5.43073			3.48034		1.49698		2.86518	3.26004						2.05265	4.72051				4.64361																	1.37617			3.15942	2.36355			4.02714	4.53773
O75128	COBL			9.8173																2.913																								7.47901
O75131	CPNE3	24.8885	68.5694	202.487	54.0244	17.7409	48.06	66.9811	155.881	167.428	29.4398	71.2153	97.7755	28.1283	71.9639		53.6025	66.3311	47.5485	13.9397	44.9116	24.1759	7.25552	26.882	75.4353	75.5348	48.1682	34.1912	77.2132	39.5204	88.1985	77.8846	35.7701	26.86	54.6294	64.3204	14.8388	35.3304	91.127	99.0924	218.367	32.9512	25.7846	25.7053	78.8074	96.8327	29.9583	79.2701	69.1061
O75144	ICOSLG			9.43806	10.2819	7.47918		41.5708		17.0294								3.58734		3.20818								3.25885	9.95284				7.89909		2.11748					9.87466		7.94935			4.96143			9.1384	5.85818
O75146	HIP1R	1.92198	16.0039	38.9487	14.6989	5.3701	11.5235	35.5866	19.6248	31.986	9.05029	7.13361	13.2142	9.39376	9.83646	6.28322		12.9442	14.7543	3.24092	7.30284		12.407	6.20918	7.30003	14.5894	12.1646		18.7687	5.38851	12.5947	28.9048	18.3729	5.15839	10.4158	7.07248	3.08591	5.47385	6.43534	23.796	4.53761	18.8364		18.1205	16.4229	17.4029	28.3939	46.1004	26.2906
O75147	OBSL1						0.867283		18.6028			1.01971	6.09634		3.20096	2.72151					0.780613							3.00208											2.71488		4.07246				5.61576
O75150	RNF40	12.3592	8.06374	9.79251	8.74237	16.7651	12.4937	22.5824	12.226	18.7928	15.8036	34.5489	12.7302	10.2766	20.8583	16.0934	8.66118	18.4023	8.4178	22.3845	10.865	6.21499	15.1659	13.1315	14.6807	33.7697	6.17277	8.31702	6.06834	8.07447	7.72253	10.1577	9.83807	12.4467	6.18338	19.4604	4.90331	7.63845	5.86303	9.62815	15.5824	5.61882	11.3081	20.1493	27.0684	27.2966	16.335	10.4583	4.51649
O75152	ZC3H11A	26.3376	16.8687	32.1021	39.7435	29.1176	16.4713	11.0109	20.9702	12.2827	26.6811	21.709	20.9225	15.0867	15.2795	19.5322	11.477	44.6727	43.6493	28.2672	16.6681	28.659	35.9767	24.982	8.51633	8.82859	48.3418	12.8693	10.5456	3.45142	5.38627	35.394	11.6337	26.199	9.47895	64.9739	16.9447	26.5373	25.279	8.38856	6.01631	6.45939	21.0725	82.1494	85.2905	25.2925	24.5747	41.6652	10.8791
O75153	CLUH	10.8719	24.2949	79.442	37.0413	9.90361	39.9199	22.3672	70.9712	61.5287	18.6985	31.6823	30.0769	18.3998	37.6391	17.4278	3.97215	16.4841	26.8789		22.1722	19.1179	4.50162	18.3784	16.101	24.7413		14.0722	9.28606	9.12745	5.41639	27.6604	13.6921	62.4018	11.5006	13.326	19.1749	9.28454	15.091	28.26	50.0059	18.9434	18.2068		65.5149	36.3471	6.57558	23.9269	18.6385
O75164	KDM4A	7.33314
O75165	DJC13	14.2294	11.178	22.4033	16.3882	18.1878	19.5874	22.6262	36.6188	2.54766	26.7819	8.74527	24.1446	8.97423	25.9262	18.2145	25.6012	9.56482	34.633	9.72704	13.4799	22.7132	9.68188	8.91706	17.5192	13.1675	9.82891	8.39278	20.8268	3.94424	4.36772	13.7593	15.6437	22.0835	3.71505	10.9888	9.98586	14.5652	3.52828	11.5816	10.856	5.71718	24.7166	25.5621	17.0365	23.0266	17.5616	24.8469	7.79436
O75170	PPP6R2			9.5644					22.2347	15.3906			10.4613		7.45258										7.73834				6.11804	1.76265										4.49525	3.1029	18.9124				9.25458		12.6894	2.28519
O75175	CNOT3	5.07983	3.66273	24.4214	3.16959	3.00848	12.3423	13.8118	32.8056	21.9857	14.4325	6.67076	31.4765	10.6623	30.9819		12.3068	8.72232	2.77245		5.47298		7.00516			13.3517	5.09923	9.52666	7.33773	4.85602	6.91455	23.4174	23.6316	17.1736	6.85545		23.1655	8.18498		4.15872	11.023	16.9565		20.195	35.4815	59.0246	10.9433	13.2141	11.0717
O75179	ANKRD17		4.65063	3.97523			6.91285		3.06669	4.81465	5.09749	7.63837	2.28365	3.99794			1.58785	1.18464			1.7859				4.37169		1.5451		2.21127	2.36207					2.39002				0.71872						29.4459	35.4344	5.68658	21.2614	6.24759
O75190	DJB6	5.2141	6.3059	26.4186	13.39	13.849	11.3743	16.6896	16.9977	15.3783		14.3862	12.4641	1.47686	22.9201	8.54533	8.54621	22.2774	6.82127	7.70581	12.7442	9.92296	6.37617	28.1164		13.0263			9.90659	17.2871			6.24256	17.2196			11.9445	5.86035	8.13719			7.7666		43.2929	26.7358	9.53284	4.46724		2.45673
O75191	XYLB		9.18299						22.0585	23.9142	18.7792	8.82298	16.0465		9.60838			6.01409											7.62206						7.55398			2.95923	4.40319		6.94221						14.33	10.9324	8.55883
O75208	COQ9	26.7632	27.8548	16.4048	17.5631	28.2317	31.7046	24.2921	24.93	9.55289	19.0586	16.5601	11.4243	8.09795	60.0744	28.3392	4.62886	15.9493	17.1991	27.7624	23.1449	21.8324	42.5314	55.1711	25.6637		20.5875	11.1349	23.4182			28.6049	30.5883		23.757		16.1684	7.72701	10.6678	12.0547	36.8681	17.9298	21.3737	114.465	45.2322	68.2906	24.3206	46.4764	23.137
O75223	GGCT		78.4636	77.0567	20.8112	38.7047	100.654	229.354	135.125	190.901	99.2181	35.42	17.1048	5.64126	156.278	7.25281	8.26158	29.2	27.1021	11.8033	14.1957	12.5624		13.7616	51.0572	41.1937	56.5903	7.95163	99.4374	15.5039	87.0716	139.153	154.469	14.8872	100.419	38.6972	58.6928	26.9827	43.7684	116.252	116.555	124.907	5.25666	22.9389	30.1109	84.2063	32.4303	188.753	110.986
O75251	NDUFS7	34.8294	75.5185	65.2443	15.9882	18.5019	37.7194	66.5398	27.7934	52.5581	29.9586	23.1682	43.7567	26.5144	32.1475	19.3024	20.6077	17.8112	33.7861	33.3375	18.2134	42.56	98.0206	55.9247	26.1749	22.132	136.016	10.9849	46.5828	7.86902	18.2301	23.2594	24.0256	58.7998	11.0472	15.2787	28.6035	6.73573	27.0377	22.7667	22.8526	10.5557	21.2261	87.3776	100.38	16.184	23.6067	53.6393	39.1669
O75298	RTN2										10.3428		14.7508									4.99008					6.62979
O75306	NDUFS2	34.6137	72.5441	92.8727	64.6715	64.2369	42.1814	99.3883	35.4287	77.0758	36.7215	35.8687	64.7461	35.3557	47.1453	33.0506	24.0055	39.2284	46.5357	34.5358	36.8293	50.095	66.9221	64.1616	17.0645	19.7812	96.837	17.3284	33.9043	9.68419	23.5875	34.622	42.733	69.195	14.2563	33.7645	34.334	14.4642	29.9507	17.5073	26.545	12.6656	45.8948	94.7028	80.9214	41.157	14.1642	38.2633	31.4316
O75312	ZPR1	6.43496	7.49274	18.3143	4.21169	9.23378	9.10902	13.6478	28.5448	27.0021	10.1127	38.1174	13.3651	5.02236	18.7766		6.51042	6.3103	5.79007		4.3672	3.31807		1.26428	17.7069	16.4802		5.8224	3.88549	27.1259		11.9977	4.78702	10.9447	9.84454	4.93564	24.1584	7.58164	5.67495	10.669	10.4233	8.71061	7.38262	5.57816	26.3081	67.0156	5.93791	12.2628	5.87905
O75319	DUSP11	7.99862		12.1244	16.8521											10.6813	8.37868				4.68354		14.2185	12.7658																			5.98441	18.1313	7.40785	18.9229	7.55523
O75323	NIPSP2	58.8262	205.779	124.612	56.7229	105.099	54.0687	199.583	78.9901	58.0916	104.942	72.6442	120.303	38.7594	203.968	61.0449	38.6257	28.4653	16.8972	36.8966	45.7493	80.2753	73.4078	72.1259	21.4069		100.776	49.3218	88.6859	18.2909	115.717	119.184	116.706	56.2251	17.2696	53.904	163.137	35.0491	58.3923	31.8831	49.633	50.1539	45.2902	130.227	105.579	33.6978	65.368	46.6292	214.476
O75330	HMMR							10.6919																		11.0333																			9.31948	11.5066
O75340	PDCD6	51.8731	57.7579	144.894	78.1893	152.751	81.1293	146.406	134.076	134.764	139.881	80.666	99.5217	24.005	241.615	57.7313	57.0336	43.3376	54.4268	12.0332	46.2035	48.7818	36.9843	35.0068	48.448	50.7532	54.1998	88.3406	61.9375	30.3929	79.679	110.467	124.899	127.318	28.7977	32.5154	65.0731	70.0044	32.5924	55.8157	98.4363	171.87	65.2622	128.58	102.884	235.514	90.0843	111.101	108.429
O75347	TBCA	15.509	72.9308	166.847	65.8207	38.6667	73.2411	47.6306	110.019	226.501	103.174	121.859	89.4575	55.3091	79.6393	18.9699	48.9515	37.8133	71.4838	30.9433	74.041	58.9465	2.93524	40.319	150.353	166.417	108.757	79.4977	108.502	178.287	88.3718	112.238	181.526	117.515	146.466	103.41	120.432	170.36	95.7215	160.741	92.88	246.544	82.1287	36.4871	280.089	573.683	48.2849	240.912	95.6228
O75348	ATP6V1G1	15.164	8.916	15.4264	3.64717	8.22384	19.4216	9.81185	38.5018	31.5231	32.0815	18.8468	29.3564	3.81675	21.4033	11.5726	31.2341	12.8746	6.26739		15.9514	29.723	33.8445	25.732	10.837	22.9697	68.8615	13.7623	24.0937	21.5066	5.87993	37.8421	53.2691	46.8749	12.9424	60.1138	37.7119	20.0356	25.1964	19.7831	21.5499	29.953	23.1422	45.377	24.503	39.324	9.05664	23.4003	10.4881
O75351	VPS4B	3.59916	25.5126	88.1888	19.4418		12.0095		9.74813	40.8335	5.99611	6.88398	35.6473	7.59796	65.8952	0.874081	9.69552	9.34688	8.42378		18.5391	13.0559		3.87192	15.1642		5.29532		10.2401	22.5924	4.20519	26.118	16.5475	15.3125	18.5704	14.2197		11.3367	30.2336			37.3592		21.5526	64.3587	52.5379	9.50909	23.9166	28.8382
O75352	MPDU1	7.43062				4.11013		3.58631		1.39794	8.01851		8.99778				5.95154		10.4304			6.06536	12.5391				13.5977											3.45059	9.58873					10.3355				3.67323
O75356	ENTPD5			7.58161			3.06031	3.17958	7.74352			5.412		0.818941	7.60792	3.34265		1.78321	2.4537	5.5289							3.02116		24.5978				4.89759															13.3393
O75362	ZNF217			3.34189		2.74395	2.53045	4.40461		3.10816					1.12241			3.62393	13.2814	24.2542						10.8614	5.08328					1.63693													8.12178
O75363	BCAS1							1.98317	64.6671	59.7189	5.05163								22.5651	9.42663					2.4959	8.24062			51.0307			33.1382	24.941					17.6621			130.619	36.866					5.57306
O75367	MACROH2A1	170.085	137.504	193.049	259.466	284.506	165.663	318.852	169.755	226.02	360.988	176.224	445.842	125.568	219.631	135.536	197.144	128.307	462.512	157.175	215.691	240.44	587.614	107.118	257.814	134.072	1728.53	110.932	193.62	149.951	250.491	173.22	275.538	167.2	109.69	312.83	246.921	254.399	273.578	101.583	147.932	305.65	156.601	709.591	655.576	106.049	198.351	614.982	299.583
O75368	SH3BGRL		5.16536	37.6839	6.22264	9.55334		27.1044	44.7525	40.8981	31.0386	7.28372	40.9693	15.4353	37.085	8.3463	22.2376	19.1826	161.702		20.6203			0.839871	56.4364	74.4387	14.6148	6.46751	63.7644	39.4162	7.27765	132.149	531.928		37.4431		30.667	92.8495	4.43183	59.2081	3.70236	23.959	5.79819	10.7523	43.7325	116.714	9.83745	125.238	25.8612
O75369	FLNB	1241.78	253.597	1017.15	393.407	549.703	234.458	175.593	462.773	279.908	226.169	443.96	139.745	134.214	137.23	814.585	42.882	460.308	100.277	88.4172	106.421	190.741	742.318	298.424	248.922	694.644	664.827	77.0884	314.334	306.414	818.65	244.545	450.71	408.855	17.2742	48.8409	144.374	46.4621	219.128	195.292	296.641	89.2288	1952.02	1148.23	700.798	226.216	455.612	139.18	204.649
O75376	NCOR1	30.0757	8.77553	9.94887	22.752	12.8365	26.7766	13.4469	11.1322	12.5584	8.58927	10.5913		11.2117		13.6009	8.6966	8.00863		8.90779	17.0293	12.2443	14.9722	18.4145	5.01319	1.43936	13.6332					11.6212	12.3334	16.2983	13.5026	14.2913			8.5111	10.5743			18.2189	11.5349	20.1002		2.81097	17.9553	5.35712
O75380	NDUFS6	20.5541	55.1094	8.94746	67.2831	7.13537	132.617	107.265	0.821904	65.9822	7.15992	11.6824	62.2101	25.9575	18.3978	2.71837		3.34665	2.12052	59.7997	2.12565	95.15	73.7929	90.6395	56.4541	58.521	80.2242	37.1264	69.8863	3.31399	37.7964	55.5926	5.09302	12.0562	38.2431		7.4544	3.33534	1.19672		32.5801	61.617	75.6802	211.525	168.704	19.283	32.3819	15.5399	8.13719
O75381	PEX14	19.2318			11.433	13.862	5.11945	4.27341			10.2179	1.47089	7.46256	6.59616	11.1181	3.05584	7.73256		17.611	2.23976	2.57783	2.76209	14.4505	7.15193	0.557109		4.25114	2.5465			1.32966		1.8063			8.45495		7.05121	8.26681					10.1259	27.5005	8.27117			15.6682
O75382	TRIM3		15.3609					11.5052	12.3256	12.6035	10.5591						4.68753								14.5118		23.0268	2.9502	25.2738		23.7006	23.7904	38.1517		18.9286			18.8032		23.1897	30.2975	16.1711				6.51484		38.6187	16.4935
O75390	CS	646.01	797.855	753.911	1113.29	630.29	939.208	1047.02	754.764	770.622	497.957	524.564	764.799	313.938	507.299	685.665	411.51	444.926	828.694	1797.26	599.732	729.003	930.231	773.445	482.855	576.527	1478.05	436.527	363.798	184.807	508.837	751.915	952.406	672.499	191.036	759.603	283.265	398.375	425.405	584.039	520.245	333.169	727.052	1788.72	856.695	749.68	334.499	1373.58	637.289
O75391	SPAG7		4.08742						2.01283			2.19247	14.7816	2.1257	2.94463		2.7382	2.90325	4.04662		1.70796					8.71575	2.46492	3.25702		6.76865			3.51558	7.35056				2.60055								6.0844
O75394	MRPL33	16.7877	5.27878		10.0547	9.48645	3.20076	12.7413		6.24683	6.81394		13.4829	6.21734			5.8938	10.4013	10.0422	12.6587		8.60967	24.3129	15.3209	7.90944	9.96888	32.6945	6.08749	7.85372	5.24108	2.55765	3.14956		7.07706		1.91181	9.28196	3.1885		8.86923	6.25179		23.4018	28.5022	28.6961	25.8561	25.9346	38.3852	2.22079
O75396	SEC22B	39.1839	18.837	23.3931	33.4852	68.8239	77.131	104.332	34.672	84.8176	134.333	75.6251	301.301	21.069	52.2291	42.8368	223.755	1.43755	399.209	59.973	36.9552	40.7241	54.9178	14.834	40.8806	76.0184	118.309	31.1577	19.6559	17.8454	73.0131	50.3121	98.6431	45.3941	13.8837	34.34	16.762	69.2381	79.1819	48.4009	33.937	43.4808	48.7672	93.6806	119.422	37.8481	37.2878	168.033	170.577
O75400	PRPF40A	111.758	54.0104	103.627	93.5093	108.787	103.703	52.1524	73.4065	41.5091	46.9912	67.2038	69.8407	49.9458	92.1513	64.58	46.4165	76.5183	44.8545	111.714	117.356	85.9945	104.398	91.891	72.9016	60.657	76.0159	66.686	36.6784	48.8119	22.5335	67.2251	54.3177	80.2477	28.8828	49.7386	75.4929	29.9286	36.9606	58.8806	31.7633	36.683	79.0226	384.267	421.688	165.582	101.588	70.8439	60.4729
O75410	TACC1	6.18701	1.67067		20.4528	8.89989	7.17759	11.998	22.052	2.84734		8.97952	26.1041			9.11617	20.8332	45.4077	11.0325	11.2676	8.19377	8.26212	14.9301			3.59148	10.5092	13.5456	3.52591	13.0685	18.2049	8.62424			7.1308	7.77195	12.6276		7.70404	19.0454	11.2036	35.2722	22.1536	45.0917	49.0508	21.5165			3.22672
O75414	NME6		3.28265			4.23877		4.07869				10.4706								8.36254			10.7256	5.70524	2.04384		4.23146		35.6009	4.74909		5.27502												6.82373		2.15053		11.912
O75419	CDC45											3.23506		4.40517								6.62224																			6.44401					6.18704
O75427	LRCH4								1.33848						5.88297	2.85254			8.2829	9.84538		3.15964					4.64095															5.0897		15.5999	4.51785			11.1128
O75431	MTX2	47.6163	20.621		28.363	41.2961	44.5092	24.4933	25.131	43.9426	20.0788	31.3473	45.1557	23.2324	49.7276	29.9095	21.5964	21.91	29.1371	24.7928	45.0426	66.4346	43.0224	35.6495	9.46716	32.6928	43.1106	24.1323	15.5317	21.1961	7.85149	18.6646	28.2226	32.8076	13.7741	23.5706	49.2844	17.206	27.3457	23.2078	19.8827	24.3124	22.2312	135.379	127.846	60.1248	29.1532	47.0495	51.7098
O75436	VPS26A	24.5544	41.6635	162.113	71.0541	50.2284	94.4228	105.996	167.855	101.413	92.8944	138.899	113.157	43.0386	110.807	61.684	42.5911	65.6175	43.7687	8.10907	58.0126	36.2678	41.8031	70.76	77.1085	66.5465	44.2467	16.3091	78.3135	63.7702	54.6777	115.688	135.843	118.14	18.9194	23.9245	91.8278	45.8053	44.5228	73.2495	121.039	64.1167	110.612	125.529	124.575	180.074	61.7449	177.281	106.684
O75438	NDUFB1	16.3126	19.7776	22.8097	11.62	24.124	24.2975	34.153	15.0893	32.0559	49.1821	9.69108	44.4023	10.0801	27.2678	8.27884	8.03583	5.74706	41.4459	25.8237	17.4419	28.7763	62.0252	22.4655	15.809	6.57383	117.056	9.46357	19.0515	5.00583	26.5407	16.4492		6.29869	16.7026	8.4663	14.8371	11.1725	26.0308	23.3403	4.77404	21.1145	12.5251	38.9538	56.0335	13.6479	16.0919	33.2436	36.7868
O75439	PMPCB	82.1585	92.4401	78.4582	113.231	26.4243	84.6928	107.39	47.6591	61.1483	69.2289	45.6507	101.64	19.5491	80.2153	80.8316	34.3228	65.4507	88.911	150.617	76.1988	92.0042	121.002	119.988	45.5595	56.8556	96.516	39.199	42.2747	12.8928	44.3739	63.6431	56.4549	64.9935	13.4473	27.741	57.2069	32.0576	33.2031	14.858	45.5143	63.0239	76.5167	331.157	174.783	119.427	37.1673	185.129	79.78
O75446	SAP30			17.2593											3.74054				5.85112			4.82705		3.01939			6.37113					5.33565	3.17274												37.8849	9.23901		6.23471
O75448	MED24	7.89489	5.10235	8.0697	13.5805	12.0982	6.10339	5.39939	9.18533	6.87926		6.50236	7.83535	2.89923	8.47771	6.33166	11.1213	10.7511	3.79204	22.3899	10.3226	15.4164	11.4004	9.28788	6.75492		12.9048	1.86453	2.72304		5.81341	8.9153	9.45632	14.0746		2.94661	3.14209	5.86664			4.00505			21.7689	15.6248	5.38152	7.90336	5.83353	6.0287
O75475	PSIP1	23.2594	14.8287	63.9709	38.8291	57.3953	96.7428	61.526	16.1273	11.1582	40.0075	34.889	179.468	47.7208	81.9565	48.8902	44.905	40.8388	41.9749	20.5502	60.2875	93.2689	46.9934	38.5805	17.4828	24.7459	225.525	45.1365	8.71278	10.8572	31.4774	26.8385	23.6022	32.5671		33.6492	36.6995	37.4034	112.424	11.0233	47.2611	3.28087	27.0098	76.5589	512.051	78.2276	35.8424	11.3299
O75477	ERLIN1	23.8867	1.85319	11.0291	50.7574	13.673	14.3329	7.48768	10.1569	4.60517	21.884	20.5951	57.7212	17.0962		20.6667	46.246	22.0106	23.6012	12.873	21.5296	23.265	48.8445	24.6379	4.58197	9.53124	22.7514		4.00209	21.742	20.3238	1.07368	15.4086		3.4201	2.80805		11.4421	16.6389	3.60189		7.50862	20.3435	119.545	51.7032	33.209		36.4985	12.6636
O75487	GPC4			10.6449								0.815825		15.0318	2.13043		6.8792				2.62479	9.26827					11.107
O75489	NDUFS3	102.775	139.743	122.929	118.39	90.9999	153.653	156.699	74.8628	111.675	56.0118	64.4407	80.9043	46.8116	107.701	69.3653	25.9799	86.7549	57.3584	108.389	90.9062	158.66	146.421	149.935	57.5276	48.0043	136.322	67.7131	96.4794	54.1118	40.687	71.722	74.5369	133.734	43.7596	63.2401	93.371	33.4025	60.9755	46.396	83.3792	48.0567	125.347	284.447	259.294	115.397	59.1609	117.628	69.4723
O75494	SRSF10	90.2279	83.7518	137.704	141.695	104.591	100.433	100.284	94.8619	38.9554	74.5141	70.193	75.646	86.4545	114.398	112.615	91.0916	115.003	82.6953	74.1515	105.444	117.831	138.78	109.789	87.0323	66.7711	110.895	88.8996	51.272	72.4657	53.6467	78.346	56.7395	80.6238	55.3336	74.4166	124.595	44.318	82.6611	83.3147	60.5963	70.6469	73.7612	277.056	211.051	170.418	137.296	72.7649	66.212
O75503	CLN5											1.33332																	1.28736		3.54063																	7.0393
O75506	HSBP1		3.10747	11.3093	22.5161	22.5435	9.48816	4.90631	7.68028		3.31881	4.84175	19.2449	4.01207	10.1406		28.0572	11.6805	16.7991				6.55924	9.25415	4.84045	40.6723	16.4712		24.6053	9.00347	6.67893	29.9151	25.4874	12.271	7.12775	16.434	10.3848	23.4611	4.19193			18.0582		23.9073	6.67212	43.0571	15.0616	6.47038	12.062
O75521	ECI2	3.75503	88.6403	36.2864	61.8334	22.655		34.2443		27.2106	46.5991	51.9494	53.8698	2.37236		39.7893	23.9162	25.9554	32.3363	23.3992	68.9728	19.9644	25.0165	33.057	33.8536		42.5891	19.3697	4.26904	43.6413	36.651	14.7716	23.4483	12.7774	19.8923	19.0471	14.3065	49.6658		18.4033	4.46193	13.9868	35.7119	29.8662	57.1262	31.0735	31.1123	25.5017
O75525	KHDRBS3		5.31469	51.4679	10.2642										16.6491		41.8389				5.20869		8.52819	8.53755					6.84645			14.1563	20.0188					9.4878	45.2967			14.1996		9.71038		19.2906		7.35708
O75529	TAF5L			15.9037						7.53827														15.8502																				13.7426	7.91308
O75530	EED	9.06491	12.5855	25.9485	20.0671	11.8964	21.6231		19.8319	7.63533	2.32566	17.5453	19.6542	12.5075	3.01193	12.4667	3.78581	23.1732	7.51087	9.14224	26.535	32.5197	7.4705	3.85478			5.84159	11.6139	6.97201	4.59224		9.11438	8.2505	22.6453	4.92071	7.15094			5.8376				22.4885	19.8029	36.4217	15.1509	10.1402	13.5608
O75531	BANF1	320.769	57.2764	159.643	287.037	172.096	154.837	134.224	152.003	105.719	90.7774	127.278	183.595	43.773	245.263	77.8013	125.223	74.0514	96.7311	79.1713	161.421	144.75	107.739	54.4293	116.848	165.722	41.3483	51.0981	80.5258	137.782	58.7119	145.624	103.185	149.997	104.408	78.9233	157.46	122.094	110.025	83.8956	47.7159	68.2047	100.276	336.487	282.007	513.118	128.042	100.185	63.9872
O75533	SF3B1	205.152	124.895	207.049	210.733	321.717	175.506	155.416	145.175	94.0714	100.73	170.986	146.589	213.174	146.428	134.261	109.135	170.385	138.874	224.46	198.9	185.835	168.353	176.029	100.545	140.458	143.762	97.2029	80.7733	64.0489	45.0917	125.536	130.097	137.401	56.1838	117.77	114.116	58.127	81.9612	97.2074	69.0006	64.9789	124.474	326.311	346.894	191.795	151.308	114.307	101.794
O75534	CSDE1	25.1762	26.856	63.5375	44.1316	45.781	74.9307	60.7477	51.386	87.8899	32.3693	101.878	106.133	41.8293	90.4862	28.78	66.3221	26.6461	85.1708	29.4933	64.6844	23.5772	23.9246	14.511	64.4912	99.6713	18.6072	22.9969	29.3897	65.4265	114.456	57.7695	67.2886	72.7466	40.8352	34.2426	65.8189	51.3403	58.0542	91.4001	68.4956	77.7424	57.377	35.088	234.567	219.474	27.189	40.8432	33.0131
O75569	PRKRA	3.67119	45.6489	28.6595	44.5827	34.0885	10.7696	8.53814	33.8415	12.4236	20.6449	23.7823	25.5718	16.2476	20.5277	6.46873	9.70669	15.1668	2.7576		8.50151	12.205	5.56053	1.15213	5.55587	16.0821	22.6236	7.43152	7.93495	2.25413	18.947	19.3646	39.4812	16.4011	5.77199	70.4948	20.9196	12.5003	15.3296	11.9198		17.5361	11.6813	12.7557	77.4035	39.8108	5.28109	27.1539	12.5133
O75582	RPS6KA5		19.4218						15.2427		12.1455										13.2875				2.33333		6.83434					7.45676																10.639	13.124
O75592	MYCBP2		5.81251			5.65615		7.1789		6.73001	3.23512				11.7344	14.8932				7.89745			3.30822				0.985838				1.3626					7.42574			3.91311		3.39309			10.1753		5.97022	4.94333	17.8158
O75600	GCAT																								0.512465		5.12857										0.950101											1.74933
O75607	NPM3	77.4377	6.29069	52.4977	50.2122	24.1915		43.8978		67.133	10.9695	53.9188	21.2034	31.9609	10.2993	49.0114	114.376	25.0467	18.8048	71.1709	42.9088	29.5234	64.5055	156.617	35.912	0.26466	17.0995	23.6487	14.5706	28.5852	6.82535	21.6908	6.74633	44.2638	13.0393	11.5157	25.3191	36.1646	20.4186	9.24059	20.6153	12.4033	23.9688	151.187	119.674	88.8197	22.6078	12.4139	8.68196
O75608	LYPLA1	110.958	68.627	361.834	136.592	123.097	70.7813	143.546	97.8707	238.033	197.169	69.0763	74.4945	46.9767	143.825	27.2789	36.7489	135.52	40.3725	84.3372	27.7449	39.3251	73.4265	108.244	50.8383	63.1709	206.169	17.8928	116.515	23.0867	101.406	108.655	34.0232	100.521	29.5812	140.353	57.3005	31.0196	61.8245	57.5689	61.991	125.252	59.4766	221.22	181.251	198.027	82.0348	242.224	99.5868
O75616	ERAL1	25.9471	24.3487	15.8364	59.2227	44.9853	28.6038	68.6099		39.4746	7.1543	26.3911	32.8298	17.0868	17.4697	13.7814	13.1837	21.4079	24.0273	60.4013	31.7784	42.4902	30.1654	34.8712	14.1424	27.7947	22.9669	20.6408	20.9109	8.016		21.212	6.64522	14.3351	5.87477	12.1006	12.2835		12.3497	11.7868	28.886	17.3991	34.4868	26.0874	33.7651	41.4132	7.22587	16.5526	13.149
O75629	CREG1		54.2187	51.062	56.958	75.6623	84.0256	129.674	35.985	33.3342		7.61437	48.8264		122.403	25.1385		2.97505	26.462	52.4494	25.4548	15.2574	125.062	121.725	56.4639	25.9643	49.6263	2.99304	22.4765	12.3652	36.0999	37.5048	3.59849	16.4379	11.6633		24.6721	8.77166		17.3132	14.8809	18.2064	23.4657	575.402	96.204	110.316	45.4479	44.5598	86.0373
O75643	SNRNP200	100.925	87.0214	142.682	116.424	175.504	112.071	126.529	93.1044	73.2884	51.2712	91.2024	95.3155	100.896	82.6775	109.286	56.5733	98.1516	97.4433	136.711	115.612	137.646	105.098	125.327	67.0728	98.0768	89.1794	81.2721	50.2613	31.3184	38.8387	80.7113	73.2243	123.483	26.6756	69.837	75.9116	38.5233	60.9262	64.7378	52.9792	42.8156	117.564	267.813	306.389	114.135	101.252	127.485	86.6344
O75648	TRMU	12.2002		2.53279	9.92493		7.48596				7.1521		6.44646	3.6225	8.11818		6.27132			17.8808	8.61835	5.99307	17.1865	13.8486	3.80612		13.3975					15.4464			7.82187		7.45887		5.75455	0.464842	3.36747	6.87385	10.1326	21.2124	7.20221	4.91468		8.7391	6.40044
O75663	TIPRL	6.87844	31.0036	71.477	21.7276	30.4448	57.9866	56.098	70.9831	63.89	23.9009	34.8376	44.9748	7.8617	42.9375		19.3313	22.0373	6.85032		18.8862			8.83876	22.3269		23.8544	27.6963	45.6463	35.5751	43.3728	21.0819	41.3903	37.0775	37.9527	44.947	69.5788	46.1274	36.271	49.6297	27.0471	38.8519	15.2235		12.154	112.701	21.2805	21.4688	33.5637
O75674	TOM1L1	7.6337	15.1885	9.69349	4.97247			3.53766	6.98414		14.3238	15.1292						11.0463	12.9839		8.61073				15.1421	10.1222	12.0812	5.0539	30.8585	9.87458	18.649	19.9254	17.3475		9.05824	4.09003		10.098	2.45031	17.4476	10.9728	15.4535	10.7937	9.60475	5.56091	30.1543	2.38501	10.5171	5.23488
O75676	RPS6KA4	3.8059	1.97999		9.70394	8.09995			3.11996			11.5811	13.4025		15.2655		3.7981	3.47456	2.62221			4.48243								2.24457					2.15665									18.2268	19.0804	13.6552
O75683	SURF6	36.3485	6.07831	88.8042	77.3566	116.327	56.6112	55.8918	13.8651	39.0993	5.24707	70.0348	9.58584	18.5665	5.9861	61.9924	9.24781	72.1115	58.2736	17.3216	22.5428	90.994	68.1676	99.5849	16.3054	7.31096	16.6613	32.763	22.5044	34.0464	29.5111	4.98573		16.472	3.90726		48.9176	4.84745	33.7808	24.7475	16.0453	30.7861		220.686	85.4173	80.5556	43.9676	33.7041	13.9166
O75688	PPM1B		2.1393	28.4754							1.49295	6.55057		1.46583				6.27143			11.9991	7.17321			5.21429	7.59939			1.13818				11.4067		3.02449	5.05731			5.10821						11.2955			1.90347
O75691	UTP20	15.196			9.19174	4.00867	2.79347	2.6695			12.8983	13.7851	15.5084	8.57363		7.71746	7.73199	10.3525	10.9151	13.4462	10.2808	5.6404	19.0488	14.5718	12.5768		16.8584			2.36648				3.68388		1.82518		3.43283	1.38007		2.60929		12.5532	30.6651	25.0476	21.2988	4.58221	8.1628	5.59914
O75694	NUP155	47.8	39.5776	58.4552	77.5626	92.3947	77.7728	55.877	53.9277	50.1678	40.2137	55.1725	63.5105	58.4822	71.0181	74.3666	42.8456	42.3033	24.8131	29.0172	53.6868	69.552	61.218	47.8223	37.3707	26.5931	36.7351	20.6775	29.344	20.3628	24.3685	29.1113	46.0632	53.1718	13.7381	33.4267	44.2856	23.697	37.0233	33.3353	20.8647	20.6822	54.0875	177.533	175.572	108.227	41.7445	88.396	35.5974
O75695	RP2	19.3975	8.4355		12.3285	8.777	13.1805	3.33355	16.3778		4.65394	2.68422	9.03536	1.64983		3.66524	4.94065	25.6715		2.17507		8.71181	17.188		2.99723		15.6503	3.33655	16.5813	13.3089	2.12569	21.0893	7.23405	3.30804				8.18916		2.32883		6.61176	70.6011	45.1083	7.21081	3.27146	13.2437	3.31388
O75717	WDHD1	5.30148	4.43808	25.6422	9.78432	16.1202	22.0177	1.52697	41.7118	2.87215		9.93091	44.2076	17.5072	14.4479	9.29553		15.7515	5.85438	29.5243	21.3848	12.1844	15.4358	19.1873	4.37565	15.1858	6.32259	2.81408	7.5739	10.1623	11.2104	19.2293	4.49957	10.7999	10.9029	13.0212		5.45743		15.8108	5.08496			26.8823	109.377	44.7416	11.2947	7.43905	2.12399
O75718	CRTAP	78.7086	25.5698	11.3998	47.0165	50.1285	51.0647	19.2841	24.0467		23.6649	52.6803	96.7681	70.8397	16.8721	37.8235	279.126	47.4043	7.72459	19.633	64.184	39.1183	59.4001	44.6545		6.66343		146.986		62.9981	5.62854	6.72753	4.56287	52.0092		6.05587	18.997	11.6445	24.1858	12.4271		6.24772	97.8157	45.4555	52.5858	67.769		34.9382
O75746	SLC25A12	9.4811	10.1383	12.1035	14.5264	19.7763	12.106	13.2316	22.2598		28.9267	7.88945	37.9227	0.517518	11.7964	10.7828	20.4107	4.47219	10.8268	2.84928	12.171	24.4245	36.1256	17.3234			59.4309	11.1513			5.84284		17.8908			17.7541		10.3102	16.7935				2.43244	58.845	36.0376	10.8752		29.5608	29.4942
O75781	PALM		4.68987	2.37179				1.28252	5.77804							2.6726				2.34802	2.371							2.30694															3.07701
O75787	ATP6AP2		9.9751			36.8225	12.124	4.21199	41.2994	3.40952	41.9917		85.4573		9.56695		2.43161		31.3608	2.83662			13.2106				43.8989	2.30225	35.3109		0.916428	38.4	3.2188	18.539	1.86536	1.21828								2.19656	4.81185			17.7754	29.4631
O75792	RSEH2A		3.01479	17.9439	7.44398	4.86687			9.43255			10.922	12.5909	8.10011	5.92316	5.44024					7.56085	4.08907			16.1943	12.4617	3.60424			3.59239				12.8099	6.92559	6.73592	9.4795	21.765	2.10437			1.62167			6.63778	37.3318	12.2541
O75794	CDC123		2.133		12.212			10.1443		10.7235		30.074	22.5517	8.17171	26.5224		3.55541				8.86668							6.97727		18.7341			13.3775	26.0326		8.26721	5.54132	9.77918		2.56373	5.07778				25.8926	33.6984	5.48493
O75815	BCAR3			6.82163		3.81626						2.38133	12.4809								6.77548				8.97982					6.05708			10.7709					2.18479					7.23856		14.1623
O75817	POP7	13.9934	11.7856	28.316	13.5126	11.7135	7.36336	15.0624	11.8337	17.0631	4.95468	14.1553		2.28253	15.5195	8.55407	13.4971	12.3777	9.27949		3.08104	10.9495	15.5232	17.5205	11.566	3.82863	8.29231	6.26831		10.554				6.72093		14.2341	3.9586	5.5501		10.6375	6.72024			32.9829	43.0117	7.70508	7.21777	2.73698	10.3085
O75818	RPP40	2.60949										6.34135			5.26321		3.66091	4.58401		4.19769				6.25715	5.25274	3.38023	7.06436													5.31423				18.7914
O75821	EIF3G	22.5677	20.4739	98.8263	71.0202	71.51	70.1432	54.0081	66.6504	91.5942	49.6784	104.283	66.9549	61.4246	85.5333	41.3259	53.7386	45.4833	56.7295	17.6307	50.4861	40.382	31.1899	36.9511	58.7595	63.2168	30.6809	51.3333	32.4574	78.9396	33.0783	73.4859	50.2545	106.156	56.7581	13.406	102.151	54.8459	12.4342	95.1587	44.6965	58.5122	41.5954	70.9704	154.661	287.984	25.295	26.4741	59.3972
O75822	EIF3J	42.4055	34.3745	197.765	112.042	88.1025	116.959	72.8603	90.2466	199.581	57.8739	148.754	137.298	69.6699	155.962	35.9551	79.5588	40.3752	69.6631	16.3258	113.796	51.8983	75.4927	54.1434	114.652	88.0853	35.405	57.7845	77.1398	62.3513	41.3356	70.6614	156.119	219.824	83.2773	26.3493	96.5188	97.2959	55.6408	151.167	128.72	160.591	104.57	179.059	246.516	491.443	94.4184	79.5054	121.387
O75828	CBR3		7.30557	18.4056	6.51152	22.191	21.2043	7.06289	13.6457	47.3893	48.7352	36.8469	21.1709	9.01308	37.1327				10.2875					11.2553				9.04038	1.99449	9.31808	25.4625	7.23461	55.1663	8.63729	31.4711		33.4956	7.03951	34.6787	47.9967		21.3424	13.8172	17.2244		96.3119			32.0396
O75832	PSMD10			4.96434									10.6414					3.96561			5.41592						16.4278		1.56359		8.21025	6.06637	11.0968			6.00416	15.8006	9.86236	9.31368				5.73123			7.67593	9.51915		2.84664
O75843	AP1G2	14.8296	18.3418				5.99967	32.5877	35.9877	69.4168	36.4194	21.1075			25.3543			2.34058	8.00305				6.91306		5.16073	5.09446	6.90792		54.765	12.6512	40.3668	30.7027	10.7994	23.377	8.69531	17.4592			8.39628	11.5992	20.3144	16.8664			51.6976		23.4586	31.9819	32.3935
O75844	ZMPSTE24	29.2525	22.1714	17.0804	12.4388	7.26854	37.6229	37.3456		62.9043	103.796	32.8053	189.015			24.6784	76.9289	7.39621	71.0044	13.097	16.9811	30.3708	94.821	24.8972	24.6493		126.41				29.9352	16.8174	26.2895		1.81953	20.0626		31.9778	43.1512				20.6241	59.073	71.215		19.2482	67.5872	144.777
O75864	PPP1R37								19.7934	15.9052	12.6857						4.44444									7.85957			9.73048			7.49245	17.9088		3.87322					16.335							1.47342	5.94047
O75874	IDH1	25.205	151.356	147.275	55.8592	116.735	234.83	145.588	174.299	296.251	315.908	33.9342	126.105	53.7007	630.828	19.1837	53.425	44.3908	55.5464	11.9755	39.0227	465.644	8.20306	34.4021	72.5248	125.416	53.1958	26.2349	174.448	62.2904	68.172	180.435	241.565	43.1122	76.868	50.3749	101.583	62.3505	21.5571	218.061	91.2387	115.093	81.6543	108.427	127.093	111.536	35.355	130.471	283.542
O75879	GATB		15.1409	7.42694	20.1429	32.9135	18.7897	15.3616	24.7453	1.79121	21.3381		11.7194	13.1871		24.7133			12.2312	31.792	9.86951		20.037	12.148	9.88597		17.5637				4.57964	16.6928	10.2986	14.814	7.23166			13.8562		8.74144	3.30363	5.50904	30.2558	28.8955	3.56827	20.2594		7.94335	16.3077
O75880	SCO1	82.9498	54.7478	43.3027	74.3072	91.4785	71.5574	130.661	92.9286	82.2208	106.926	41.2185	86.5754	22.7918	56.6357	20.2843	66.3996	46.7347	132.248	47.853	56.3043	55.193	197.089	120.362	20.3584	37.1312	77.8484	36.1328	22.1207	16.3838	49.3904	35.3067	48.4476	56.5244	9.55919	30.3151	25.8867	17.4405	75.9715	26.0305	34.6371	36.2819	69.3003	85.3186	229.79	35.3341	41.6837	81.6197	107.163
O75882	ATRN	19.1562	11.9937	3.22457		8.86869	3.56374	9.09554	6.0673		9.93353	2.7255	23.7495	5.91839		4.04285	5.94072	3.75609	4.55914	3.76502		4.75161	8.75814									3.01849								2.43203		1.73748		21.2741	23.3215		2.66457	12.5047
O75884	RBBP9		34.4556					12.6736		21.85	8.56856	7.9957	31.4148		13.143		9.37629								13.9519		3.52603		25.4428	6.47136	7.4474	9.74053	62.0251		4.31023	19.6561	20.7797			15.5876	17.9507								9.55529
O75886	STAM2	4.77014	6.9249	13.0056			10.9765	5.25937	10.9069	16.6191	11.8161		10.192	0.986008	13.5803		8.80592	11.9117	4.5538		5.68062	4.27795			9.02803	15.6771	9.00726	3.88682	13.4335	8.35777		15.824	12.9832	8.18657	10.7961		13.8361	6.65307		10.1026	2.82842	12.3926		30.8913		26.6473	3.73418		12.596
O75891	ALDH1L1								10.5776									5.40269									29.4161	6.07553	18.6931	2.74155	1.13823									27.4216						45.3261			23.0724
O75909	CCNK	28.9011	16.1572	23.6365	19.0191	50.2341	24.9999	24.9622	33.5275	20.6718	6.84274	31.9111	20.8406	12.7535	24.2345	25.737		19.4002	16.4608	40.0478	27.1913	37.8934	26.2308	41.2798	20.5585	6.72439	14.0804	21.9072		16.7203	32.5267	27.8155	1.84069	22.0017	5.14228		21.0403	2.86075	6.13623	23.6269		9.48136		97.841	80.899	33.7696	25.8209	27.1155	9.41884
O75911	DHRS3					1.89193	14.1061		8.29692		37.0643		28.0135		19.0498							9.26868	5.54496
O75915	ARL6IP5	31.9671	44.3277		29.4028	49.1056		76.82	36.186	86.9024	171.122	67.508	111.154	8.66023	30.2455	50.0613	118.942		89.1544	37.1041	29.4995	44.1492	21.5643	8.50531	21.511	9.36754	46.3693		32.6173	8.85103	56.1134	39.9337	32.3721		24.791			41.2907					11.1698	131.212	39.2037	33.6295	7.95959	93.6091
O75923	DYSF				5.2613										7.33472			2.24718								8.4373					2.04065
O75925	PIAS1										1.67278																								2.96174										5.37267
O75934	BCAS2	63.5934	43.8863	87.3855	100.023	140.766	79.3128	56.9931	61.6152	42.8616	30.0575	76.4659	80.8795	52.6217	86.4204	76.8789	58.3985	73.9456	80.2512	112.012	101.298	93.5174	79.7326	84.278	38.1109	86.4665	54.7913	56.0493	27.5937	55.2682	39.7322	56.4976	61.2493	81.0009	35.1959	32.7664	101.062	28.1753	56.9467	85.3163	44.7915	58.1024	74.5657	155.172	198.595	105.13	67.286	48.3282	31.7135
O75935	DCTN3	8.96047	18.933	39.8845	23.681	25.6223	17.8481	24.1943	78.7709	31.3059	33.4795	35.6582	38.6301	5.56002	29.7463	11.8673	43.2928	11.64	13.979	6.78763	16.7022	16.6141	6.82626	17.0475	29.3522	37.2412	17.1682	21.1561	31.97	44.3862	36.8463	47.4867	56.7927	36.9635	30.6193	16.9774	14.4412	18.2526	24.6753	41.9846	22.6033	52.0444	13.1412	46.1588	76.7033	94.346	7.2721	39.6441	12.9471
O75936	BBOX1		25.1836	40.4365																													30.7345	40.2812	24.9646	33.3883						17.3256			134.871
O75937	DJC8	8.89235	17.4996	39.9288	21.7046	46.0742	39.4394	14.6257	46.5022	8.69508	22.5746	43.923	38.2058	37.1972	77.9	32.2623	38.8965	38.6327	43.1831	6.89653	13.8608	23.9661	17.9628	39.8015	13.7396	32.5961	25.5382	31.237	2.01584	34.1151	20.0172	40.9784	38.1383	86.574	23.4232	8.54932	24.0252	25.7823	25.493	48.7422	46.9702	44.3552	10.155	93.0343	157.169	220.153	28.7499	17.5087	27.2773
O75940	SMNDC1	6.81084	8.50081	33.1482	11.9475	8.80565	12.3659	11.1374	12.3828	11.8006	10.8908	16.2902	15.3524	8.28959	12.7198	21.7694	18.1327	12.5014	14.18	11.125	8.35522	19.6588	11.0583	22.4881	12.3833	10.3987	19.4146	8.39076	5.77288	16.5214	3.23019	22.4807	4.54628	14.2829	4.20978	7.86311	5.76784	5.92439	12.9186	6.78137		7.54893	17.9213	37.3167	71.8744	57.798	15.8183	22.8868
O75947	ATP5PD	159.184	67.9408	129.859	187.808	103.979	260.704	251.974	69.7529	241.678	152.434	113.658	265.845	79.4979	138.718	170.713	155.644	80.1266	231.69	144.594	124.379	185.085	413.29	191.918	87.3765	118.007	537.364	107.798	157.494	58.2368	162.773	108.315	224.605	82.5131	141.02	174.717	183.425	184.01	133.927	123.625	86.5025	283.504	193.717	381.606	486.458	295.084	59.6785	274.678	275.776
O75954	TSPAN9						1.65023				3.61904	12.8026	18.5516															4.80175				3.22383
O75955	FLOT1	22.8559	30.627	37.5928	88.2374	37.1658	43.755	243.774	32.8114	9.94967	38.2018	42.7576	83.8978	15.6864	79.861	47.668	81.5696	42.1645	58.7672	30.9194	35.7734	11.4546	15.3998	20.0535	66.6275	26.5914	47.8011	49.6312	22.1592	53.1598	82.7677	71.5415	29.4351	35.0788	12.0935	42.3293	27.5875	4.84983	21.8237	16.1009	19.024	14.4657	75.4948	58.905	267.064	91.1867	31.2254	89.752	20.6346
O75962	TRIO	7.32374	8.24562	2.74962							5.51138		7.35762		2.92366		6.59099										2.31866	0.227965						10.2495		5.72089		3.05605								4.58519		7.3222
O75964	ATP5MG	214.085	74.8659	187.913	247.895	144.018	317.093	394.847	110.091	364.706	170.257	147.491	403.549	111.931	180.034	126.229	184.15	100.378	393.582	219.647	158.388	289.335	583.762	212.585	107.579	112.315	918.763	76.229	225.852	57.019	195.151	126.197	465.499	160.356	115.413	199.992	227.707	209.084	175.882	148.886	48.7395	282.603	304.035	527.889	649.118	156.964	56.8579	302.199	521.564
O75970	MPDZ	1.22452					5.72161						18.0173	3.4581	7.30136												2.43606												2.39868						5.25013		4.571
O75976	CPD	90.8509	25.1296	9.96319	26.4824	44.9752	54.9174	189.224	23.3053	20.555	22.5395	20.8358	53.9188	21.0858	80.5186	10.5082	30.7913	42.1138	5.95229	15.8173	1.50732	24.206	40.3157	13.0017	3.65688	12.955	43.2027	13.1201	27.1129	21.4547	12.7316	43.1422			8.64086	10.1054		7.78153	13.5677	5.91225	12.0246			47.6191	30.4722	16.4609	7.9539	110.954	411.814
O76003	GLRX3	28.0525	41.1533	184.264	91.5334	131.913	84.0285	53.7332	72.9832	130.067	34.4159	87.982	81.9328	44.2432	64.7849	23.793	36.4226	61.9154	43.3859	22.7591	80.7593	30.1637		44.2263	54.4128	64.3788	16.876	33.1628	47.5924	68.8107	25.7944	66.6263	287.006	241.055	54.569	116.331	97.4485	84.3034	25.841	64.382	58.8501	86.5301	78.9485	53.5249	159.292	330.065	19.3133	78.8326	27.6877
O76021	RSL1D1	124.336	29.7149	100.931	122.261	61.569	54.8811	40.8842	48.9623	67.2469	43.6636	91.2249	105.094	81.636	68.9219	54.2813	55.665	72.6498	89.7139	88.6857	128.494	49.1308	228.824	102.769	69.9416	58.98	104.977	38.2668	17.6237	26.5228	23.1814	39.4038	22.199	70.6957	38.4073	18.5653	66.1412	54.8487	51.3345	39.4627	39.0273	26.9242	87.5087	250.999	341.172	269.368	103.119	122.882	89.8284
O76024	WFS1										47.1991		11.3884			5.60599	9.58461	8.05303	15.0686			2.07665					8.38144				19.4783	6.28985	3.82075			20.1675		10.0884										8.30472	6.50798
O76027	ANXA9					5.81289													3.31011										2.59129																		4.61484
O76031	CLPX	57.955	32.8133	31.2773	35.966	27.2681	38.876	38.0945	23.1534	46.1372	16.5714	24.4367	46.0123	32.3442	19.8095	40.0012	18.3005	35.3912	33.3696	71.9673	43.8665	28.1269	76.8428	65.4919	21.9468	23.5752	25.568	11.8843	20.1873	8.65448	14.7547	38.669	16.0547	30.0587	28.1733	15.3385	38.4201	24.3196	19.398	30.3523	44.0104	29.7243	43.2755	88.07	129.546	60.9883	27.0624	49.1191	26.0916
O76038	SCGN																												11.2099
O76041	NEBL		43.0626	51.1803				10.3864	11.3726	76.1138	8.55415		104.091		21.9994		53.6419	46.8853	46.5195		6.32093	28.8216	33.6646			53.8666	39.1107		3.23151		3.38849	38.7545	36.4769	68.1091	3.33511	0.362191	1.6873	11.3116	37.8051	1.31339	48.7202	47.3883	15.4273	5.69705	122.356	179.303	43.8451	20.7006	69.2402
O76062	TM7SF2		0.826824					35.3399		18.4852	50.8575				2.20516				57.8393	8.05438						21.4616	24.3316		3.50538		9.31435	10.5054			3.65767	17.2068												42.7644	45.674
O76070	SNCG	5.08787			19.972		25.3372		120.383	20.7524	59.097		37.7836	17.4173	16.9349								4.19998	35.0915	98.0348				506.008	11.4085		27.2452	118.119					335.291		27.2888	4.23022		36.5389	105.406			147.82	1781.41	13.1702
O76071	CIAO1	14.756	11.5868	15.414	9.63665		11.8263	17.1811	15.2337	28.7834	10.6481	16.764	20.9268	12.5702	8.44627				9.71801		10.7146			0.7081		5.25198		8.63599	1.48532	13.1831		24.2958	18.5666	31.1975	17.3352	25.9073	18.4892	4.96356	6.1287	15.4721	14.3335	4.58044	11.7647	27.7866	27.3638	51.1528	14.8166	17.5772	11.0417
O76075	DFFB																																			3.67061		5.68013
O76094	SRP72	14.0275	14.6846	38.4134	26.4675	28.235	39.8968	34.6136	32.7669	55.095	17.1327	51.9082	53.7301	23.3029	40.6204	20.6685	28.0144	25.526	23.7797	1.75249	23.024	24.4136	18.7032	15.3158	23.5183	30.0291	16.0083	13.3755	24.7291	25.9893	24.8255	30.5927	27.6566	19.2234	22.2569	30.3986	19.9974	22.0622	10.834	22.2593	13.07	35.2301	32.0628	63.7106	54.414	103.735	23.2074	23.1902	46.1849
O94760	DDAH1		57.9306	118.436	34.8709	34.2955	9.55057	36.6258	86.9966	46.385	103.399	19.7318	60.1463	9.58593	75.9734	14.2053	20.4553	25.6607	16.5776		39.5398	19.3014			10.9552	39.9699	81.5615	2.99253	45.8277	81.287	50.9981	79.0082	135.695	55.7752	42.8979	42.652	43.5129	39.0276	48.2081	54.3813	85.7511	40.1406	26.172	62.6854		13.5381	90.8395	58.6977	30.1829
O94761	RECQL4					2.47244								1.16703				1.0997				2.83771																		5.22462							2.77556
O94763	URI1		7.2186	45.7816										3.08322	1.25252													4.13794													1.7855				11.8932	24.1174
O94766	B3GAT3	1.93186	8.03877		2.94021	7.63712		19.3945		6.43965		33.4291	11.5808	3.49677	4.89384		10.9598	3.02265	32.0192	16.9442			5.29384	1.79772		9.50451	28.7087	2.84314				8.9171	20.2077	4.36113	4.94438	17.192	6.81917	2.3893						13.6473	14.5943	7.26756		24.2828	13.5075
O94776	MTA2	41.8268	30.6432	63.173	51.0785	46.8562	48.769	48.2067	65.1796	45.9357	46.4274	51.5996	76.4106	31.8443	59.2493	42.972	68.4495	69.6562	99.1665	67.7551	52.4645	48.2368	89.2591	44.6345	27.7069	42.6683	107.608	19.1768	25.5186	26.6436	18.2165	34.0438	25.7011	73.7959	29.69	76.4331	41.1599	27.0929	83.5994	40.5059	39.564	17.4711	43.0293	87.9779	210.402	102.246	31.0686	91.0306	29.5894
O94804	STK10			15.7579						11.6238	8.43673	14.3429	8.71229				12.5238	9.3145	7.71424			6.48186		3.83373	7.11589			9.76084		13.532			6.14119	14.4401		9.70966									12.6331	6.56665
O94817	ATG12			5.33604					6.51686	9.35853	2.95604		2.70263	1.30683	3.66894							1.16195							7.21031			5.1577			1.08857			8.27213								6.47448
O94822	LTN1						6.07161			5.57803			16.4584		2.35689																	1.6142		2.83099			0.494107			3.57139					26.2855	11.0674
O94826	TOMM70	21.441	12.1704	24.641	50.0262	66.0959	45.3287	94.1886	36.037	106	80.0517	43.6259	82.1812	8.62322	45.0665	39.2461	82.5339	24.9967	72.8199	26.8269	33.0811	48.8232	92.779	59.325	15.8829	23.8682	232.027	24.9469	24.4055	7.56526	39.9413	31.9806	40.9463	8.78931	19.0794	35.05	9.30261	127.877	62.6814	31.7664	8.19123	33.2319	20.1535	93.0194	117.488	57.2857	33.1818	105.826	102.366
O94829	IPO13			3.54064					1.89074						7.60113									17.593		4.11339																		28.3117					9.84828
O94830	DDHD2			20.0144									9.08435					4.24985							3.86121		16.7418				5.23758	4.60144						11.9011									5.22783
O94832	MYO1D	16.2146	21.6335	26.9588	17.0914	18.1917	9.11051	20.9594	15.4674	22.2511	10.3977	21.9798			47.4938	27.9773	29.4877	29.0922	15.88	9.85911		14.3029	24.0958	10.9483	18.5161	12.9296	34.4002		21.1079		27.2457	29.227			4.86718	28.9334	0.681156	10.7994	20.4659	10.8432	7.57219	3.24082		61.2119	5.03725		41.0305	9.60384	414.565
O94842	TOX4	8.04605	2.31269	3.85859	4.48934	7.54769	13.5535	12.184		2.38415				3.05364	10.2436	4.93306				17.4405		6.37354	0.994747	5.6568		2.02415		8.36254	1.98386	5.80017	4.63886	5.53538		8.98088	3.76803			3.40776			4.26822			16.4579	25.0363	11.0306	7.55975	9.07073
O94851	MICAL2						4.02721					5.7673					54.7636	4.64914				21.3873	1.84173							3.01901						6.48735								3.09375	18.5882
O94855	SEC24D	4.5462	7.68126		3.80676	7.85055	21.7302	20.5376	22.4631	31.6291	18.9799	11.2048	13.0497	5.1488	18.4037		31.2359		5.99392						5.598	8.39644	3.74366	9.95001	31.555	9.87914	12.3602	10.9493	31.3298	21.2904	3.6662	11.8996		7.46222	4.81255	12.8065	13.9751	14.024	4.17469			43.3976	3.35207	13.5202	21.2097
O94874	UFL1	47.9742	25.3811	88.0145	102.339	122.762	151.013	123.708	131.427	123.608	69.9092	95.5989	84.1179	40.255	77.5988	88.9517	84.9175	74.8754	79.9047	62.7593	96.4158	49.7475	58.7758	61.7927	43.21	80.6615	95.5037	22.6075	55.2207	19.5449	58.8798	153.993	119.353	59.4397	29.806	30.7662	75.3149	33.9965	52.0379	23.0573	18.7749	67.8003	89.86	150.387	139.936	97.7157	47.6091	60.6513	37.9297
O94875	SORBS2								3.82549					5.72441	31.804		82.8966					2.66991	3.39157					11.0813	5.29656	4.71104		4.7765	2.1633			16.2413	9.30643		32.4449			6.27108		31.3681		57.6547		19.9594
O94880	PHF14	9.07955		4.31024	3.46727	8.12975			4.10589	1.2659			1.99123	1.85164	10.3566	6.23936	3.99522	9.87462	5.20868	2.7423	3.31085	10.1032	2.87388	3.71357	2.44902	4.44344	8.35797		1.33886	0.745221			1.44204				3.10559		2.31695		1.00508			16.9631	10.4638		0.827948	4.07999
O94886	TMEM63A	2.49992	13.4177	83.134	27.7752	29.4436	12.483	42.2861	29.973	135.609		15.9246	34.7878		26.5846	17.3183		17.7742	16.236		4.86476	18.4489	16.9133	9.51893	10.7694			6.54735	68.3703		12.9726	14.9617	15.5548		6.74884	11.4156	7.82624	5.2902	14.5219	11.5325	5.00087	15.9266		23.9676	69.991		12.114	50.362	29.2554
O94887	FARP2	6.32931	3.08831		4.83656								4.22648		8.06326								1.92185									1.32222												3.47043	18.7899	6.8435		2.69269
O94888	UBXN7		6.39231	100.992	14.4464	39.7886	10.1462	22.2059	26.578	7.5858	5.95249	32.4269	21.6092	8.06479	20.0821	15.9118	10.2089	11.7551	5.90894	6.36514	3.65169	6.83805		7.04821	14.1988	22.3103	5.74693	4.52823	2.66496	0.520382	20.0268	12.4346	28.2778	7.62346	18.0994	3.20364	7.63042	7.16101	7.99021		3.80977		6.82214	11.2319	41.5967	62.3141	17.8478	3.98108	10.0318
O94901	SUN1				14.2486								33.8963				22.9129		6.76224				18.8				19.5587											1.16739	22.4375					12.7337	2.80967				13.4168
O94903	PLPBP		17.5616	16.1128	13.0595		2.93097	20.0371	60.3154	24.5787		18.1439	46.016	17.5333	0.761444		19.3578	46.0382	10.3098		9.73451	13.1802			40.2887	3.90481	128.284	16.0037	27.6069		75.2085	50.099	50.078	8.24621	15.3272	22.3757	4.22108	168.789		65.3058	17.3266	55.9206		24.6089	25.2119	53.1033	9.31984	20.194	16.617
O94905	ERLIN2	19.8571	33.1403	39.1055	45.4637	44.3792	34.8833	68.4128	52.8432	29.0357	21.3258	34.6937	117.649	30.24	20.0601	42.8205	73.4538	100.226	52.0941	28.1518	34.8741	40.3597	44.1675	29.5384	111.397	43.0129	241.687	59.5979	62.0485	25.2195	158.712	46.3841	47.0205	20.3474	14.5851	44.7658	32.59	257.223	19.9835	51.792	6.85588	62.735	51.5211	168.518	73.0736	45.731	9.06641	47.3293	81.1807
O94906	PRPF6	73.6931	93.1135	94.6255	115.488	114.11	70.1272	97.1447	82.838	78.3011	46.3655	91.6391	82.2846	70.7365	54.8738	99.7585	58.3358	105.672	150.443	182.639	106.645	97.7077	75.9963	44.2154	40.042	92.9156	117.572	61.8227	42.3108	18.837	29.4736	70.0156	24.2146	49.045	32.8188	36.8228	35.9498	79.7183	72.8045	67.039	44.2738	42.8465	47.9646	251.011	105.502	43.0089	92.5022	80.3756	82.3466
O94913	PCF11	7.48514		14.5623	16.3585	5.8983	3.00676	6.71858		6.8635		0.472661		6.86015	7.78786					12.6387	8.56695	8.24796	1.50821	7.88431	2.37371	4.69792		12.7333				1.92263				9.67214								23.9024	25.3019	2.07193			4.27422
O94915	FRYL		2.32724	3.6337		2.22584			4.77277	6.42787		16.5633	11.0028		10.4164		2.79773	2.46225			1.54242	3.83613					9.56117		4.31286	1.74274	2.18293	6.95104	2.06407	11.6685	14.8603	10.2841	7.44238		5.21462	12.9453	17.4046	4.31005	5.65106	5.39217		3.73074	5.11852	12.2038
O94919	ENDOD1	33.5254			7.68508	7.7467	55.5555		10.4624		3.27692	14.2445	45.3132	3.2483	8.72699	11.9488	31.292	12.0637	2.55275	5.83247			5.70492			1.35933	2.20615		6.54531			6.20655	6.8593			14.886			21.6547					29.8575			9.70302		9.67979
O94925	GLS	176.807	15.0539	110.325	196.506	111.841	49.0306	4.79898	39.7526	15.2755	14.8888	140.543	200.607	17.5884	81.7369	82.786	140.232	79.3239	22.4039	76.9662	307.07	57.9891	127.463	119.475	7.56277	33.4835	37.1037	128.557	12.7238	42.3068	7.52941	20.6274	21.1584	61.1626		83.2295	73.0386	4.89025	123.868	12.2682	16.3097	13.3801	82.6242	111.555	326.958	131.827	9.49283	30.8522	15.5806
O94927	HAUS5		1.43276	12.5208							0.826019	9.79064	4.67783	4.37348										1.44585	6.14751						4.30535					6.86854			1.43549					10.4951	6.23663	9.75351
O94952	FBXO21			3.06042				2.77282											1.26458													3.00379														1.74836
O94964	SOGA1		9.38097								8.70787														2.2399							19.0986		3.05187	1.05031	2.94786												9.86336
O94966	USP19			28.1927	9.7185			16.0927	10.6786	20.9657			14.9945	1.75129	13.1472	2.60481	8.46383				8.48382								8.86141	1.19949				7.46303		14.0618		4.50129		6.41392	4.95362
O94967	WDR47												4.31875												5.33331	4.2612										2.76365
O94973	AP2A2	6.25287	10.9678	80.6751	132.916	51.6587	64.6661	33.8304	47.5489	59.7508	23.8541	19.375	25.9533	42.8609	18.6788	26.1591	26.326	10.9916	3.22497	8.88833	27.0819	46.5047	27.9024	25.2548	41.9155	17.3751	60.821	33.9783	34.0488	17.4156	69.1695	29.9404	66.326	32.935	11.1769	8.13903	10.583	5.52875	16.5095	20.3885	24.9863	9.35062	47.1431	93.5109	126.257	74.8596	11.5892	30.4288	56.2969
O94979	SEC31A	16.3682	37.333	65.4685	23.0343	51.522	66.8306	113.676	120.319	122.144	100.716	105.753	106.919	38.4438	88.6343	25.1382	100.959	45.7781	58.6244	6.63449	33.3324	5.46454	13.2667	16.1825	61.1846	42.7685	45.798	57.4414	93.1119	57.7449	86.0218	52.9653	88.047	82.8614	38.7299	36.0989	42.7037	58.5538	37.6007	28.1702	45.3411	92.8349	49.4429	46.4046	47.5861	182.1	49.4716	96.0286	83.8651
O94992	HEXIM1	9.91589	1.4859	18.5266	6.95775	19.0996	18.5299	19.3148	14.6779	6.76909	16.6871	27.2292	53.9897	10.1625	7.31572	17.688		17.4042	26.1992	19.992	27.2816	8.03203	5.05089	18.8902	25.9347	14.9381	12.347	5.51616	21.5952	29.5129	27.0408	20.243	11.0619	10.157	24.3815	7.78973	10.1108		12.4475	25.0271	6.82804	12.9937	40.7487	54.1308	57.4824	52.1073	15.4958	8.84932	16.9411
O95049	TJP3			7.41589		4.24946	4.87809	6.752	7.54512	9.38779	13.4742	2.26593	10.2171		14.0594				14.7707	8.46833	8.6461				11.299	8.30223			22.5158		11.2942	7.78331	6.44979			2.27914	11.6827	6.92067	2.32544	17.4424	9.82943	11.7941					13.4386	18.0767	20.2566
O95059	RPP14			7.91222	0.936384		5.17627		1.2027			3.01797	3.68137		7.09217			10.3591		5.18933			5.26375	6.91671	4.2749	4.15832	3.18583							3.59182	4.37518								2.19129	25.17	25.7115	16.9429
O95070	YIF1A	2.86105					11.6543			7.26181	7.62326		31.9791				7.9125		13.6793			4.92367	16.4422	3.85959	9.78492		13.8667					11.0346	4.44046											16.258	20.4134	13.6968		7.94546	16.1243
O95071	UBR5	6.91742	9.06388	32.8909	12.169	36.7281	27.6565	31.8216	50.2112	11.6339	4.611	7.49796	15.4169	11.7487	23.3199	11.4126	19.4047	13.9775	8.97663	62.8499	28.9634	6.38318	17.672	17.5915	11.9754	13.9617	6.34276	12.6851	5.35708		5.25429	28.4421	12.2987	5.66673	1.13199	19.7449	13.9794	4.14044	16.0136	13.8549			4.9694	25.2712	56.0193	23.2721	11.7994	12.4136	13.1281
O95081	AGFG2					8.71109						8.02208	19.5887		12.1133	4.41457												1.32721	6.28581				14.9436								6.85336					30.5486
O95084	PRSS23						6.99713						3.15283			2.50945	28.4954										12.5064			8.44336			20.5134
O95104	SCAF4	14.1742	14.6983	47.1868	42.0842	26.1366	45.2457	13.497	20.5936	26.5495		27.0199	33.8858	10.7914	16.7572	19.5146	10.2084	28.3187	7.86964	32.0197	18.834	24.9567	26.94	21.5778	18.9585	11.829	23.3914	11.7014	12.5023	7.09168	25.1987	13.1125	8.56518	32.002	8.71418	9.95716	11.4066	7.29994	17.9362	4.72381	12.1472	15.272	13.6937	69.9473	102.425	36.8372	27.7203	17.5701	20.3493
O95139	NDUFB6						2.09265						25.7604										25.2194	7.74857			63.7297		4.81429				6.3507					10.7552	8.23099
O95140	MFN2	27.1104	10.9227	7.65827	28.904	24.2408	7.7982	9.84199	26.9079		33.1825	8.78682	31.2056	4.02795	32.0259	23.8792	17.9669	17.7272	17.4509	5.04477	23.3648	11.468	38.3123	35.8197	5.81025		44.4409	25.8302	6.22436	0.928949	11.2659		16.213	22.1598	3.75779	18.3568		6.40042	17.5664			19.9827		103.72	92.7193	18.8546	3.78526	37.5035	33.8475
O95149	SNUPN			7.4777										5.56055																															4.79179	9.78326
O95154	AKR7A3																								1.70672		36.1669				116.358	8.13364	161.49		38.593			3.52564		19.6339	17.7247						12.1256
O95155	UBE4B						8.34455		12.5386			5.28798	7.7666		15.2906		10.1743	3.34791	3.70028					5.54623		8.02618	6.76055	5.05705	2.88107	3.61528	24.1972	5.6831	9.47877			2.84323				4.01061					7.92661	6.5624			2.28477
O95159	ZFPL1	43.8653			45.2525	44.8809	67.1109	79.8582	59.9288	54.2658	49.8523	46.6952	90.4582	18.6876		36.3472	50.9524	39.905	73.7787	37.7401	69.9311	14.0821							26.1191		48.7376	76.0829						23.7703					25.9452	42.1114	60.3746		26.3099	45.0188	68.9334
O95163	ELP1	0.317418	13.9296	18.4219	11.9429	5.0489	14.2048	11.3626	20.6196	22.8636	8.36948	22.2883	35.2333	10.9699	7.60812		6.89734	9.62787	10.4045		11.7983	7.95544			12.4337	14.8256	8.56531	7.64751	4.74139	4.10978	7.22604	22.8415	16.718	16.8425	4.86709	10.7863	7.9012	5.09257	1.48043	15.6728	5.33521	14.2945	7.25575	16.9918	40.0035	41.0757	4.29145	16.8938	7.28619
O95164	UBL3		6.47988								9.98507								24.8495	12.9002																26.9232								11.5324
O95166	GABARAP		4.04591						5.1079						1.24361		6.8671									6.47431								3.87493															4.89849
O95167	NDUFA3	3.40408		4.95463	7.19132	6.9103	2.56417	7.90395					2.66943		8.44962				3.96899		4.77181	11.1672	16.7934		2.08924		19.5163	4.28441	21.8756	3.80602				2.80735				2.06247			3.89546			15.2305	16.1647	7.45881
O95168	NDUFB4	62.4368	60.9341	78.0228	58.7307	58.1181	80.9488	110.3	53.4746	63.2236	91.7676	24.3843	91.2241	39.8131	66.1021	39.2565	32.0396	37.9368	75.957	66.2499	38.2482	103.721	168.042	98.7741	32.1777	43.3248	288.055	34.3437	74.2415	28.2452	55.6894	65.3428	42.4614	55.0518	33.5797	43.7259	63.8644	39.497	56.5049	57.5818	61.4381	30.5508	70.696	229.685	159.348	56.8297	73.2553	104.115	58.7869
O95169	NDUFB8	12.0118	6.23834	6.18518	9.70792	8.88614	17.4843	26.24		16.7018	18.3646		41.1896	3.59709	16.2791	11.627	9.81345		16.8512			37.4428	58.6826	30.4006			155.26		16.4788		11.5817	8.87354	17.3304	13.9376	4.03371		6.83765	4.07852	28.3177		5.52616			44.8211	67.5576		13.2293	33.3369	6.75708
O95171	SCEL	20.9107				1.51456			19.5772							34.0088					43.6322	6.6864						6.04599																64.0195
O95178	NDUFB2							26.9337									20.8563						50.6196	28.7402			40.0205		18.3302															19.7612			16.6461	11.6876
O95182	NDUFA7	32.5175	43.9173	23.9029	32.0559	21.9965	31.8628	70.5913	29.1313	45.4101	34.1131	11.6215	39.1134	20.5943	42.0456	31.8467	11.1038	26.9533	37.9245	35.3024	25.2771	61.9544	63.7133	57.1741	21.044	18.0384	111.247	15.2327	35.7127	19.9554	18.1375	34.5715	20.9043	41.5136	14.7257	26.4847	30.5357	10.889	15.215	24.4366	27.1481	11.1815	37.1429	162.435	142.74	29.4684	38.1536	29.2228	12.5243
O95197	RTN3	62.3654	14.3476	10.8166	53.6674	82.667	65.2934	67.0163	19.5258	10.5178	53.2006	49.355	94.1269	21.3599	46.578	67.812	37.578	35.0404	75.6769	53.3792	53.6401	66.8582	39.3632	1.63161	18.0632	14.4375	80.8835	4.60382	13.9532	18.9984	37.815	69.2367	57.2161	14.1371	28.348	40.8513	61.5354	28.7506	90.2396	46.1651		19.0684	35.2555	46.3735	48.5686	19.4572	11.0774	35.6327	36.0064
O95202	LETM1	45.0574	39.8194	29.8268	19.9945	18.8667	30.9765	51.3193	43.6343	39.6042	58.8197	25.8242	79.9937	10.9117	24.0579	19.0075	31.1701	18.4885	64.325	25.9371	27.4061	19.0225	130.03	44.7686	20.0764	10.1116	103.686	4.56313	7.48468	4.66892	36.9987	25.6422	26.4523	18.2335	9.30177	27.5847	10.0961	41.3237	33.6888	15.2822	3.11378	21.0253	19.1596	141.191	173.131	61.2454	13.0713	295.258	90.8628
O95208	EPN2	5.3922		7.93973	11.6285	3.26973		9.49077			8.69963	3.47181		4.24081	3.60155	13.5658	1.89177	3.77704				4.26539	7.44715	2.75415	3.76198	7.3312	2.86063			2.01098		1.34217			5.58226			14.5079						14.7975	6.60989	2.32871	6.23714
O95210	STBD1	7.30835			7.65037	5.18216	7.48813				5.65836						15.1158		3.60473				11.4392				14.0729		3.29321														15.6463	26.9854
O95218	ZRANB2	2.58115		11.3664	5.05797	8.57096		2.3213			38.843	44.6302	6.40784	17.0328	12.9032	7.26277	5.36834	2.85899	2.47736		4.40543	2.12069		4.47473	9.08677		42.1837	5.80428		5.71052		8.66307	2.76975	7.29266	6.44057		11.5282	16.05		5.2998		17.7749		141.601	101.783	195.543	2.67232	11.9489	5.36289
O95219	SNX4	6.55957	16.1883	25.4322	1.86655	22.921	18.0519	9.10325	18.0378	21.1959	23.5822	3.00446	18.6211	21.1075	17.9213		17.3046		7.97522		6.30325	9.83558				13.7138	6.53657	9.19211	5.68365	9.57724	8.0365	13.7009	3.92502	11.9067	1.83841	8.88149	8.39964			11.9778	12.6985	4.3244		13.8793	34.6787	33.5043	13.8331	4.68659	18.6005
O95229	ZWINT					4.88152	6.49475		6.61224				17.8082	2.17961	3.97047			4.91873											1.62998	6.39007				17.1018	6.23563			2.58711		2.22792					11.5559	5.75541	4.15762
O95232	LUC7L3	29.3731	13.9689	65.7576	35.4498	40.9019	39.4983	57.0225	35.2724	65.8229	13.7324	40.488	47.1695	19.747	39.9106	24.7798	29.8956	41.917	27.3261	29.795	35.179	45.1739	43.2005	41.2801	29.7064	33.6869	33.6013	23.3048	14.5015	20.7594	18.4343	36.9653	33.9177	26.5923	25.8765	20.9669	19.9822	15.544	16.2688	17.9556	20.0881	35.8615	31.8953	87.3499	60.4371	86.6658	39.6734	21.0825	24.82
O95235	KIF20A	1.43322	0.588835		17.6803	20.8358	12.7611				3.03446	2.42161	9.83806	10.8312			6.84375			1.17445	4.52697	13.3778	5.19148	3.35045	9.48238		3.19872						14.587				1.09712		2.0348			5.25737		4.39202	19.035	5.84051
O95239	KIF4A					6.45613		11.0878			16.9845		22.5682	16.1996		23.874			10.4431						9.83859	8.67837	12.2208			7.10225	11.5869				2.84766				12.0699	3.59784					25.3419	10.8793			56.7284
O95248	SBF1											0.624347			1.95421		3.89339									7.20535										9.10561					2.30375	4.24324						6.13092
O95249	GOSR1	5.80593						16.3176					3.06685					5.15313	4.43809	4.85042	4.00601				5.06207		19.1212		24.8784			24.4429	7.93895					0.84464							10.8043		6.24204		153.908
O95251	KAT7	10.6521	15.5462	16.9191	9.0623	7.18203	8.28228	19.883	12.2	19.2221	6.80289	12.0427	12.8242	13.3007	7.96781	11.3905			11.8296	12.8065	9.71888	14.6691	9.16106	13.9525	4.19287	7.87185	31.953	8.52829	4.72924	9.0341	12.8871	14.7127	3.68066	15.8823	3.76124	4.4027	5.93153	1.22799	6.84379	7.85565	3.11302			12.0785	2.38308	17.9182	19.5911	11.4358
O95260	ATE1																															10.2881
O95292	VAPB	85.345	30.8066	29.9093	45.3964	116.953	101.512	47.8508	36.3479	24.8289	222.197	132.446	247.301	9.47589	18.1555	80.6278	105.733	88.856	604.205	139.329	44.2128	110.794	109.569	22.0135	29.5154	135.326	236.552	70.4176	35.1253	7.41915	151.527	166.241	71.667	26.7173	18.6011	43.7402	5.4381	100.366	260.553	43.5185	57.0105	38.7644	45.6795	276.677	425.944	35.5946	86.3657	213.831	42.608
O95295	SPIN	5.76154	13.9918	13.9226	9.51866			11.0366	8.76531	15.0567	8.59351	17.4229	9.67951	5.43021	12.5703	3.139	2.91179		9.24687	7.42282	11.809	5.0451	3.90996	6.00709	15.8275	9.48506	3.99313	6.43489	9.94598	8.53734	7.54421	14.0325	11.6603	10.5991	5.28447	14.5253		4.62018	6.82953	3.98764		9.00975	5.87074	23.4518	23.1314	23.9887	5.09553	13.9091	17.6141
O95297	MPZL1	27.8492	16.9249	10.3791	33.1379	14.8909	33.2306	9.33185	8.79167		9.3742	10.7665	35.9378		27.4193	4.76852		18.7046			11.7138	4.5373	53.2281	6.17764															5.59985				12.8216	94.2962	54.8141	19.6415		22.8033
O95298	NDUFC2	29.4115	25.3656	39.8978	66.6401	30.6895	28.9247	59.0839			81.7691		73.8417			52.7366	30.5034	26.9816	43.7868	56.0999	68.0306	91.8778	135.789	74.0816		4.00988	220.785	3.68179	70.8216		25.0592					36.2469	44.7179	7.75564	65.5706			5.01804	39.4969	168.936	139.63		15.7052	36.4767	14.1636
O95299	NDUFA10	49.5096	68.1353	60.3344	54.1739	29.2564	58.8013	86.5169	30.0317	51.8135	40.97	23.2846	65.7444	26.2469	53.0643	40.0083	15.1634	31.8025	43.8381	52.8439	30.2012	76.4171	102.232	55.5172	23.4569	30.8963	134.882	14.191	64.6653	20.3458	22.1804	47.8133	40.4568	55.7162	18.1018	28.5649	44.3571	21.8957	40.4574	31.3801	26.475	18.2728	50.8961	128.246	103.957	42.966	24.6113	48.3947	46.9792
O95302	FKBP9	77.2974	29.1227	28.9987	52.5064	77.2722	28.7581	21.0668	56.4377	12.8218	15.0341	51.2882	38.9324	37.0686	49.6037	136.767	227.277	50.8452	19.3388	51.8725	77.0233	59.25	47.2191	35.3926	23.3095	30.2244	12.4271	173.384	19.9322	32.2057	13.4677	25.0718	27.0928			40.4361	27.2141	5.11049	48.3444	27.8611	21.1322	16.0076	93.6028	107.998	91.1263	40.8082	10.4087	58.2791	9.47261
O95336	PGLS	15.6063	91.4837	206.975	48.7851	115.494	104.601	127.966	108.325	248.819	151.227	163.553	68.2295	41.5652	298.511	22.5127	70.3835	46.9943	53.6171	22.3483	80.8283	40.1456	4.18858	27.8667	107.938	66.8557	85.3142	118.157	119.436	122.928	132.513	143.158	228.935	128.963	78.2393	56.8826	250.784	460.412	71.1337	180.014	99.2483	227.375	26.4012	90.3412	154.137	212.208	22.406	132.462	207.329
O95340	PAPSS2						43.2259	12.5315	5.57507	47.3541	129.572		36.6956		33.3395	1.05827	17.9903		50.3568		5.49023			2.5763		40.4385		22.925	10.7577	19.973		16.913		10.6197		0.965396	15.6688		4.06358	6.73695		3.03093	25.4061				20.1655	24.3723	0.587414
O95347	SMC2	17.8857	20.7017	86.7698	56.3458	62.2988	41.945	18.7894	48.0739	16.3461	13.9675	25.4735	43.2942	39.1604	57.4963	18.0171	24.3967	44.7782	22.28	17.3698	43.6731	26.2507	8.7549	13.1834	26.3728	48.8667	23.7794	22.9602	13.0761	39.3689	20.4359	43.772	34.055	32.9918	9.67067	48.0998	45.2321	9.03795	41.8194	71.4385	32.3938	9.10847	41.8284	24.4178	101.283	82.7932	20.1076	27.9302	1.23651
O95352	ATG7		13.1742	17.9665		17.4808	13.4173	14.1309	14.9272	11.4972	29.51	12.2405	36.2113	3.14154	15.9932		7.0809	13.8911	10.3078		2.48867	16.7843			11.3569	13.474		3.61608	6.69053	2.81837	9.85544		9.4138	25.5847		16.056	4.31997	9.03657	8.92071	12.0354	10.3978	64.2744			16.2869	24.881		11.7612	14.9755
O95359	TACC2			3.38244			4.23198	0.55058	10.3148	10.282		3.07067			11.8655							6.19679		1.29552					8.59163	5.60264			15.6424	3.96982				5.06479			27.7139			20.5925	4.28821			2.15181	7.48117
O95363	FARS2	3.39762	8.10957		13.3403	1.71243	8.75478	19.3265	12.7567		3.60465	6.35915	16.2877	3.07832	9.02109	11.1582	4.11864			4.64464	6.49637	2.91447	7.47886	9.28589	3.95536		8.29158	2.59711			4.74063		3.05013			2.21008	10.05			2.88765	2.50253		7.12378	13.6705	12.7752	7.74362		9.82101	17.8505
O95372	LYPLA2		11.0529												18.0254		7.1989										15.3336		21.3871				32.0536		11.5804	25.1108	33.0194	15.4884	11.3272			9.34302		2.98902	4.58813	43.3929	6.67669	5.3169
O95373	IPO7	33.1898	59.5993	132.299	47.9545	34.714	98.3676	64.2464	77.8332	161.346	41.0115	93.9788	126.326	61.1288	44.242	31.3899	56.9819	46.2209	36.6325	12.8118	58.2877	42.1489	26.6553	30.396	78.4478	57.3256	46.8546	50.4264	65.0056	92.1483	105.846	78.2327	112.758	230.244	30.5869	72.3277	85.3993	52.1369	59.1075	80.349	93.8133	49.5491	96.1574	39.174	160.588	251.946	47.4509	105.851	38.108
O95376	ARIH2			6.8564							2.59923				10.3046		1.8942																				1.1501								4.15715	16.5692
O95382	MAP3K6		3.58753							5.40906			10.2261		9.6405														1.12953															11.4408
O95391	SLU7	3.65129	1.90532		4.83246	5.97402	3.24305				0.392345		3.31933		3.45386	4.60795		2.2542				5.16657				31.8194				2.46013		2.6862					2.41483							11.5097	19.9931
O95394	PGM3	15.4287	18.8772	36.1249	16.7524	18.393	34.5014	22.286	53.3491	100.965	43.1508	64.7824	22.271	20.5349	27.5493	8.81317	28.7219	30.7164	14.8169		10.1037	5.57034		3.62288	12.2569	24.7347	16.7291	20.4154	33.0276	27.2394	17.8299	59.3643	97.0582	81.242	25.0464	12.9543	35.9952	20.7563	3.97309	39.6332	21.8183	38.1709	11.0758	10.735	50.2762	85.7673	32.5733	39.5815	34.1188
O95396	MOCS3		8.47617	7.33427					3.56289	29.2208		2.52843	2.27685					4.08057								13.0894	5.62465		6.43199			12.1649	20.287	12.4929					1.22503	6.93534	14.0684	5.25836			29.9902	23.6475	7.43053	12.5341	2.25782
O95400	CD2BP2	22.6781	19.0222	30.1948	19.6861	29.1602	23.7492	36.8327	20.7749	16.393	8.68093	25.2485	18.0456	9.79412	11.7754	36.7835	15.4482	20.3106	31.0302	35.8958	32.9085	32.631	4.24396	29.6949	14.5839	50.4289	8.77907	16.652	12.2136	10.6308	2.58977	33.6303	13.0023	27.0297	16.18	6.64128	10.364	12.8125	8.87333	36.9203	17.8121	28.8159		63.1698	47.4937	31.7941	12.0326	17.4261	14.264
O95425	SVIL	10.73	9.4552	5.31752	6.26648	12.5923	7.63439		8.74404	3.82202	3.839	5.08698	14.4407		18.7442	38.5486	8.30493	9.87465	7.91264	4.00344	31.5874	13.7779	19.2976	9.28296		8.04801		2.21312	1.0817	3.11139	7.01091			5.16423	5.07911								8.27873	38.8945	12.4948	10.7108		1.10195
O95429	BAG4																	4.35832							1.59488		10.8823																		4.7349	6.17316
O95433	AHSA1	20.2791	27.6453	166.302	62.2532	70.3995	135.332	130.481	217.362	221.082	111.109	136.659	118.419	84.3235	110.315	31.8215	48.3863	101.218	101.484	40.6669	122.151	50.604	4.15773	35.4984	83.0486	136.935	82.7023	88.5286	80.0322	57.1605	82.0184	99.0984	73.2956	150.997	102.677	22.8525	63.948	118.99	81.3124	101.861	111.153	132.755	8.22976	36.9263	187.376	397.477	35.6664	144.662	114.045
O95453	PARN	35.8711	33.8998	24.208	35.7005	27.7787	28.0426	33.6259	28.2854	33.1186	23.2105	41.3595	17.0406	15.0833	38.4745	25.9892	21.2392	30.0922	28.3457	39.397	22.7239	24.6182	37.8753	50.4212	22.868	21.2627	13.9227	10.463	5.67901	4.1698	4.04911	32.1697	30.1297		8.92247	15.9468		18.0426	12.6416	3.93804	7.90657	3.03851	31.891	78.8783	55.5141	46.4886	38.7072	4.6251	4.3399
O95456	PSMG1	7.62889	16.5939	71.1378	23.9206	20.5839	27.8143	19.5123	32.1944	43.4783	20.4379	56.1681	34.3016	14.3018	21.6197	11.8329	19.4723	23.7394	25.1402	4.80803	24.2722	6.29014		4.83732	12.291	31.1677	7.78709	15.6557	12.4761	32.4632	5.36113	20.0596	11.5073	41.3988	12.023	18.6261	53.0921	21.6842	22.3443	32.4613	20.2125	26.4902	16.9466	12.4918	68.5317	88.5592	11.6108	19.4701	19.7583
O95466	FMNL1		3.50176					6.04433					24.3276												6.5384				1.87092	26.6865		7.25621	7.5686										22.2872		24.0516	9.8114
O95470	SGPL1	8.59514	19.5375	4.29876	5.09985	5.00128	12.3622	18.015	5.86097	14.4117	44.4722	15.778	89.5863		8.69711	17.9208	35.3016	12.6301	70.8372	5.96707		14.7104	30.025	1.85312			33.2793	2.99424	0.658631		11.3539	10.4531	16.0326			34.1289		11.9736	13.8867			4.34452	7.44007	36.0634	23.1432	6.99038		91.9477	57.5911
O95478	NSA2	49.5467	6.84768	63.8255	86.0283	55.7526	37.2512	43.0945	49.3164	36.5929	15.9838	67.2492	42.9931	30.7454	22.4725	95.1944	36.1095	87.1952	97.76	55.6074	69.2872	50.534	66.3787	36.5053	27.8068	32.5579	48.6422	28.3776	25.3254	26.7232		16.0949	10.4467	41.6292	8.48119	10.2606	48.2233		16.4788	9.17522	26.8808	27.9122	11.831	124.939	191.262	112.637	46.927	43.0793	26.5788
O95479	H6PD	7.85732	3.89441			9.59149	5.12396	10.5639	12.2687		11.4672	4.2153	2.91659		49.7214	7.45277	14.7215	11.6052	9.92339		8.00543	6.99226	3.95196	11.2275		6.65153		1.38116		4.89978			4.33654		0.373267	24.4181	5.95255	3.5926				12.3498		49.7286	16.7227				11.5958
O95486	SEC24A			7.12789		14.851	17.1087	17.0135	14.9969	64.0744	21.887	17.9815	29.6547		11.2095		24.9751		14.493				6.69362		20.8424	0.748695			23.9104			12.732	45.8261	28.1111			16.9349	7.80885		20.5715		26.0583				37.3805	1.97293	32.8286	52.3537
O95487	SEC24B	9.19564	11.3594	17.8659		11.1157	20.8455	26.132	21.7596	25.5694	13.7884	5.15085	26.3762	4.6559	9.37273		9.32605	13.8671	6.66397				5.62128	5.64223	11.0311	14.9905	6.86464	4.34343	24.3791	5.20141	16.4231	10.6882	4.35599	13.6326	5.10837	22.7004		10.7221	7.91374	11.9181	17.0139	10.0466	20.639	16.7398	14.2792	44.0198	11.0365		5.53494
O95490	ADGRL2										5.68828			30.7153	6.87796		7.85184				17.8006							8.44737									1.37443						9.51108
O95551	TDP2			10.5655		3.17237						5.56798			9.18801										8.38488		8.96924									8.43216	16.9515			2.46805	9.74429					11.4465	10.2384
O95562	SFT2D2	19.4739	8.29912	13.8432		6.35513	2.46835			7.1983	2.92138	7.64884	9.93336		12.1178	3.37155		7.16064		2.67768	4.65423		6.1418			1.86083		1.04873	3.94171								3.10344		9.72926					38.7649	12.2205	4.50269		8.23502	4.64617
O95563	MPC2					5.18289	8.01263		13.3007	15.949	12.4815		7.63542				3.80174		3.9003	5.09463	4.32593		21.0501	1.56325			39.6249		3.98564		4.50764	3.0612	14.1725		2.46374	7.44087		7.51664	18.423					7.50944				8.6412	40.0897
O95571	ETHE1	291.602	187.97	35.168	42.0131	214.304	202.193	78.2068	1148.8	210.65	138.259	72.7006	46.4236	78.7071	156.542	94.8689	60.6105	146.639	45.1062	42.1737	35.5992	181.12	137.655	230.264	127.421	28.7127	98.4415	8.18125	225.312	33.9523	89.7035	56.5021	178.502	80.4293	29.5735	48.6908	184.063	7.47315	50.1881	144.789	106.048	86.3875	182.02	1091.71	286.745	159.299	99.6621	167.476	165.766
O95573	ACSL3	49.6707	10.8196	33.6448	44.867	27.3615	75.3512	15.0742		7.92288	119.376	14.9723	252.309	12.5063	31.8954	30.5335	111.827	10.9287	76.3536	23.8665	47.0026	65.1998	244.989	33.7019			194.116	9.4055	30.0633	12.2151	23.6612	47.7352	86.3342		11.1728	93.2336		49.6818	52.9578	5.35151	25.5204	34.9894	26.7774	215.024	192.314	19.654	5.82529	187.097	98.7019
O95602	POLR1A	19.9405	8.29648	21.4957	17.9422	22.9682	13.5086	14.7315			11.2337	7.91303	19.5955	6.68874	9.3905	9.21889	8.45245	20.6234	10.3352	19.3383	16.7031	37.2581	16.4184	19.6366	9.53425		7.67064			7.89267				20.5601	2.35755	4.70301	11.5167	8.8136	5.47501	11.0348	8.5294		24.3547	86.0504	52.7813	25.7496	10.8503	16.3554	7.24506
O95613	PCNT					0.801701			2.76848																																				9.82965		4.33022
O95619	YEATS4		5.43394	14.3938	10.1902	14.2935	8.76644	7.41044	4.02093			6.68185	9.02794	5.02572	12.9325	6.86011		6.62387		10.9897	8.69936	6.0475	11.8132	12.5708	5.43091	5.1689	8.96295			0.759459	1.43614	1.38298	5.04025	7.29961	4.00019	4.73773		0.698692	4.77779	8.85367			2.50062	13.5066	31.1814	15.1603	6.6219
O95628	CNOT4																								9.85577
O95630	STAMBP			54.4839	20.2773	1.38919		23.8993				29.4399	29.763		5.72818				14.5783					7.35884	13.7617			9.33928	8.17415	20.0039	14.3869	22.0531	8.37815	20.359	11.28					20.1544	10.1675	5.21808			14.8802	6.96363	9.9348	4.67714	20.5827
O95639	CPSF4	16.9165	2.50111		3.98158	9.50254								9.81125		10.4487					7.56466	19.4415					6.79661						4.04201			4.90528								21.661	36.7254	16.4616	6.16571		3.52958
O95671	ASMTL			15.4732			12.986	15.7016	8.90069		19.6732	3.65679		6.79538					4.06969							7.61579	6.47054	1.325	6.65235		9.63309	27.9287	27.4073					34.0164				14.0687				32.2917
O95674	CDS2	3.13513								7.68608	15.3808		16.1584		12.3826		5.08118						1.73316				5.06571
O95678	KRT75			246.274	38.0309		7.4733					32.9718																					10.8729													52.536
O95684	CEP43		8.71906	30.7053			2.38723			7.05158	4.90651	12.7799		6.78377	11.3639	3.74937		7.38106	3.33154		0.692519	4.32746			5.67226		7.37654			7.91971			5.82492	18.547	14.5243			1.38221	1.43349		6.04211				11.4466	39.9402
O95685	PPP1R3D		4.1684	4.69269		6.05073	15.1409	4.02698	18.724	21.2569	7.71179	6.61858			11.2287				9.46766	6.56533					11.3206	28.1814	39.0814		27.6393		9.2955	23.6788	20.5199	10.3274	14.2544		7.20263	10.9111	4.87958	8.44327	13.3331	8.143					12.2057	49.7707	8.47765
O95696	BRD1			14.2471		1.81709	9.465		11.6814		2.65714	8.07447	11.0962	8.43281					6.88212	3.19823		3.50848	2.68165		2.79898		24.1819		4.12698		2.67153	4.0218		4.43744	0.811342	4.90758			14.1577		3.43984	2.77881			10.8065		8.81493	3.74848	3.2131
O95707	POP4	9.32468		13.7025	17.0354	9.73382				9.00841	10.971	12.4798	16.4202		10.9826	7.85281	9.35155	17.0185	15.4682	8.37462	7.10455		15.5803	11.01	12.1742		3.02286	4.25545		1.9018				1.55851			4.46124		4.76619			11.5627	7.06836	43.8419	44.6977	26.149			12.0525
O95714	HERC2		1.96689		5.19989				1.97611	4.62698		1.27582	5.06492			2.69645	1.02909				3.30999	1.91867			0.986202	2.24311			1.64975																5.95363
O95716	RAB3D					19.7928		35.3647		50.444			19.7306		10.6033				36.4954	11.2112			9.05645		5.0378		19.8206		21.9563		10.2087	12.6806	6.45649									8.69821						31.8378
O95721	SP29	3.05544	3.23769	22.1178	13.3857	20.8279	49.0499	15.4782	25.4522	24.7215	19.1901	36.6232	18.1566	4.76944	49.8176	5.80344	11.7567	5.17998	12.4195	0.948346	23.6044		5.15943	9.69696	29.3372	27.2526	4.05677	8.57075	22.9373	18.9327	5.54647	23.9873	27.8423	14.687	27.238	5.61364	19.7971	12.7864	14.9048	21.4089	14.5888	31.1553		23.1813	26.1782	68.6336	8.9082	15.6355	343.769
O95747	OXSR1	6.31317	33.8546	97.5271	26.7258	12.4419	29.9831	13.7105	40.843	14.9684	22.8704	25.4304	30.389	8.3364	25.461	12.7161	32.9475	14.6044	15.677	5.5343	13.4438	6.64656	4.62728	14.108	36.6651	35.3906	2.96311	7.44002	18.2571	37.4243	21.3543	18.2057	22.9771	21.6747	6.04198	23.7547	18.5687	15.206	11.9815	8.78303	80.7935	13.2487	13.4765	30.0404	284.015	263.542	22.4976	46.9435	13.2582
O95749	GGPS1		29.8284	25.1338		6.60401	5.1101	30.8209	25.6239	58.6506	11.098	5.16707	9.92177		14.1616			1.61254	6.89251		2.17301	4.39768		3.53582	2.65572	6.24921	6.64765	8.87063	19.1772		12.9793	17.239	8.40538	6.73954	13.5878	19.2007	10.1438	18.9942	4.69046	40.7778	5.96074	14.759	2.58392	5.52286	28.0687	8.11075	8.6009	17.347	4.67981
O95757	HSPA4L	19.792	9.93396	62.5854	28.7722	29.3676	45.0266	29.2962	17.334	62.6111	5.0391	61.6027	45.4716	21.2412		12.7606	5.87841	17.6001	16.1431	12.5122	37.0957	18.6341	40.3117	41.1766	42.322	22.8728	59.9097	12.1243	8.84966	25.5159	64.0091	7.58435	8.70879	18.7832	31.3558	123.5			38.7125	42.5049	48.0073	21.6877	31.7566	90.262	50.7607	126.37		13.0287	20.2962
O95758	PTBP3	21.6068	31.947	46.9132	32.4059	44.007	44.4213	18.9216	25.5745	21.7889	36.3927	22.1299	34.2622	10.4919	74.1397		8.82798	18.4127	15.5159	19.438	20.4014	35.8319	10.9552	31.9065	23.8048	26.0318	65.6284	2.52536	12.5812	11.5832	18.8779	26.8858	27.0497	27.0543		23.8667	23.6639	11.8845	18.0075	24.1198	29.3671	17.4763	16.2869	71.8808	74.4313	29.918	19.4768	23.5233	27.9692
O95772	STARD3NL	7.95552				12.3539			6.56189		23.9473		9.40597	8.2924		5.72772	15.8059		8.25307		10.1775	8.48892	15.3717	2.95082	3.63879		10.676		7.87024							6.6415		1.46179							8.65009
O95777	LSM8	43.2688	54.5047	130.377	115.809	129.12	68.4758	94.3099	78.5648	77.4457	29.4187	80.4046	47.8818	57.6541	122.484	49.6869	44.0735	61.2018	57.9153	93.2704	54.3445	99.2298	51.7096	79.4276	66.3215	45.1297	37.1434	36.1665	51.4315	79.2478	29.4056	53.5796	110.505	49.758	39.7822	33.3344	67.6735	26.9531	42.2287	59.8328	44.0226	41.6391	46.3795	226.166	251.293	212.568	97.5806	82.136	53.1542
O95782	AP2A1	25.8673	8.55864	69.1181	65.2218	60.5186	94.3876	62.2339	131.158	67.2047	126.733	45.8703	52.2312	49.7949	67.2108	36.7529	74.6731	54.2383	34.3824	22.4876	21.8797	33.3042	33.2544	22.6292	25.4016	43.0609	17.0374	19.2113	75.5982	40.629	23.9267	52.4144	60.056	69.5743	22.9806	25.9679	34.5227	21.0541	11.6214	55.6097	32.8224	13.7125	57.0259	98.9697	63.1517	97.4044	37.7916	70.9032	40.2816
O95785	WIZ	6.32261			19.9728	7.8907	4.90736	0.936286			6.04947	4.70817	7.67782	3.23101	5.464	10.093	6.75063	10.2275	10.7429	13.1741	8.25982	14.1852	4.55934	6.88901	3.03244	7.25126	18.4683					6.54401							4.77931					33.6828	16.5783		8.06418	2.30952	5.38915
O95786	DDX58			10.5063		6.61823		32.1659		17.758			15.3193		14.9957						4.4952	3.208	20.2795							1.42722	2.448	5.60299	7.97091	19.1589		2.55285													11.3215
O95793	STAU1	26.3828	21.7884	29.721	32.6676	40.6064	25.3825	23.3911	46.2571	82.024	28.0084	33.9497	42.3554	21.2668	46.6918	24.6333	28.1843	46.6214	66.0154		28.8839	35.5654	15.3232	12.0901	25.8663	30.8797	20.0432	18.4322	36.4887	34.2347	7.5176	25.7456	18.0218	56.5615	14.6912	8.21259	21.623	31.8122	35.0298	42.8519	50.6656	50.4268	26.112	49.7471	110.228	71.3771	26.7581	61.341	14.7574
O95801	TTC4			17.5958	3.34518		10.0908			10.1695	5.15589	16.7835	12.2245	7.13188	14.2056		5.79565	14.0888	2.99297		9.83639					4.79146				7.49734		2.74927	4.07115	21.8401	5.70007		24.3041	3.6197	7.38498	14.735	7.792	8.07816	10.1875		29.1101	37.6132	6.50526
O95810	CAVIN2	234.227					4.89611										16.8574			12.323	16.4666		72.2745	87.1176						46.6553													51.2973	113.372		129.114	14.8537
O95816	BAG2	10.3946		45.1854	117.433	71.4203	131.361	13.048			65.7019	40.1045	41.8197	42.4631		65.845	77.1697	83.1102		5.03158	56.1049	31.7223	69.4693	64.5437		1.91274		36.8772		103.126				64.6909		13.6218	18.3086			34.3581			126.886		287.44	368.555	8.2132
O95817	BAG3	30.4885		18.7931	37.267	16.3344	29.5608	23.9826	17.5569	34.7326	19.2739	29.9226	26.9168	9.56097	60.3309	14.053	25.6466	91.1501	16.0025	19.6341	54.4087		11.0464	58.4315	94.3968	101.494	22.5873	9.45891	35.0846	46.6068	18.0145	27.8321	118.468	78.9557	18.993			38.1959	5.81551	19.7255	9.33653	14.2024	18.4108	38.3282	37.5312	285.545	55.8695	8.96825	10.6215
O95819	MAP4K4	10.475	0.965115			3.07421						6.60507	8.26155		15.504		7.90455	1.94813					9.52102	5.46309						5.41029				12.1507		16.895								11.5769	7.25705	2.9315
O95822	MLYCD	5.24799				14.8301	7.15582	13.1008	8.26827	4.22954					7.40529				24.8903	25.199				2.08344			9.21424		5.99055		3.92428	12.6619	5.1452				3.55008							24.6867				12.7932	10.7943
O95825	CRYZL1			10.8182		2.26428		1.35994				4.77952	12.6193	3.47104	10.3367		4.48416								1.78232	6.36879	6.49145		3.8078	8.20514			6.17729	8.03823	3.65518		5.79383	1.0264		16.2764		12.2893			10.4749	16.6391	3.35727
O95831	AIFM1	111.822	85.438	237.064	141.791	262.451	229.851	157.821	166.924	205.012	83.2748	123.297	205.279	86.8645	84.2295	82.5522	47.2298	113.078	213.355	115.697	121.926	115.635	140.567	95.2123	130.576	76.5587	188.689	102.609	106.421	44.3876	183.29	82.0019	83.6144	178.997	34.9534	57.9305	146.445	50.8104	89.9806	86.195	93.7379	84.0767	146.792	212.157	384.939	123.536	242.914	102.062	411.969
O95833	CLIC3						8.27892		83.2162	206.576								41.0188	34.5628						17.7668	96.3846			46.3933	13.067	12.7217										4.8908	56.3673					44.9667
O95834	EML2			18.531	9.15303	12.393	59.4582	19.5726	72.5879	74.2525	50.5875	23.0902	61.673		72.5569	7.73064	9.26476	12.4956	10.3172	1.44485	5.72918			10.4339	24.2891	10.3447	10.9497		39.0815	11.8213	46.8105	9.20754	88.3092	46.299	11.0876	33.1313	21.1482	0.989987	4.12069	11.1332	10.9728	13.7468	14.8312	28.4647	43.1145	31.809	9.50769	13.4038	46.8711
O95848	NUDT14									13.0908	21.3795		8.85306													8.78123		7.52237			6.74207	11.2816	4.71785			3.4611				4.36585								5.62832
O95861	BPNT1	14.3447	34.5314	100.464	27.3564	33.2197	31.5472	74.3941	76.6512	174.906	53.3794	49.556	73.8383	5.07778	87.0799	6.79211	8.73001	15.1274	35.5323		36.3914	17.7873	9.96842	27.3651	31.8712	23.7908	28.3028	18.6428	63.6842	20.239	48.6682	40.6583	100.9	51.5383	58.4249	33.5808	60.1577	19.754	42.4122	52.0583	53.1164	44.8728	8.51107	26.9824	88.4941	57.3506	28.5964	60.079	45.7873
O95864	FADS2		5.03533					36.1866			30.2806		176.199	12.6104	5.20256		14.6784		16.8621		37.6289		17.6041		6.25141		41.8248			7.10065		21.2245	21.7524										13.7175		167.339	25.8777	14.6501	54.5864	50.8381
O95865	DDAH2		53.5566	71.3462	23.4891	20.895		49.8306	39.1709	24.0253	50.1953	33.739	27.842	34.3831	43.2129	8.87501	32.8812	8.15883	15.3211		8.18329	7.7491			93.1	22.6688	82.5065	45.9594	48.0199	43.3094	101.803	9.08072	186.205	11.6463	31.8805	29.2043	72.5612	25.8699		33.4865	4.82916	20.9881	7.99524				31.6558	21.8603
O95870	ABHD16A				4.78437	3.43998		4.75924			6.78323		37.0033			4.99159	10.4773	1.85103	10.3332				4.03893				51.1045				3.90313		2.56444			14.6115		5.39519	11.1893	9.92085									0.914398
O95881	TXNDC12	177.812	81.232	100.181	168.632	139.692	193.664	73.094	101.39	84.5288	97.3966	155.254	126.599	324.909	71.585	193.506	179.961	120.254	79.9415	114.723	117.796	102.774	179.285	180.807	86.5197	25.8256	51.1898	139.969	51.659	84.5376	19.0868	115.269	201.97	134.456	52.8782	179.317	85.7143	68.8506	75.5105	172.559	39.9696	94.2314	149.769	511.269	624.14	392.212	92.516	192.71	95.8042
O95900	TRUB2				6.40559															3.33733	3.25931						0.809788																		15.9294			2.52274
O95905	ECD																		3.53005													2.68614
O95926	SYF2				6.87945	26.4892	3.65187							1.95057		4.33829					5.98363	5.03686		5.15789																					24.1946	16.9311
O95983	MBD3		16.4093	28.0127	26.6768	20.4406	18.162	9.05281	44.5019	7.37191	2.05707	19.9614	14.2376	31.6126	14.6326	35.9885	13.7258	15.921	25.7801	36.279	43.0363	35.2285	15.2259	21.2239	18.9622	20.4085	13.5511	19.2231	16.7143	15.1266	3.73878	21.6087	3.26317	20.3059	13.464	19.976	11.9198	41.1314	29.6735	10.3023	9.1383	5.04693		19.8745	58.7268	35.2197	34.9991	16.1332	2.48072
O95985	TOP3B																										0.570883				3.44224		2.48236								3.79652
O95989	NUDT3		10.2795	18.8773	12.8385	6.9773	21.0848	8.66933	41.1806	48.8501		16.2963	11.3503	8.20017	22.8608		17.2297	3.61886							22.9376	21.9582	12.3637		3.45259	15.6788	15.3864	18.4918	49.305	6.01124	13.6405	10.8599	17.979	16.4374	18.3386	43.3839		16.4033			11.1755	76.9972	9.24953	74.2332
O95994	AGR2	45.2754	114.517		105.557	187.26	612.514	786.161	299.831	1594.22	118.992			153.651	290.772	106.269			399.973	60.8603	39.5464				88.8138	913.824			1614.64	51.7546	350.391	474.654	846.174		167.521		186.599	1376.74		37.7388	137.263	829.534	135.18	123.896			1387.91	1881.66	646.373
O95999	BCL10			4.99849							2.92211	4.55209	28.5974		15.5832						5.56769	4.46564						2.99449		4.70049				16.7141	5.011	14.0556	2.93755								9.99849	16.2174
O96000	NDUFB10	149.32	154.995	188.5	195.589	136.004	211.473	258.529	108.355	232.939	174.786	75.5139	170.285	62.3039	165.834	123.145	87.95	110.272	128.668	159.39	123.032	190.195	270.648	233.588	193.623	106.484	277.371	100.756	159.409	71.4307	101.029	109.304	66.8245	93.6237	103.351	150.626	107.208	95.7369	125.301	146.397	149.532	111.075	165.392	439.476	362.533	147.233	178.194	129.915	231.362
O96005	CLPTM1	3.95041				13.888	8.63972			3.48026	19.4859	8.61996	85.8745	2.78222		3.79127	20.8284	22.2658	31.5768			14.2404	22.5785				30.7009				7.73523				2.74708			3.23452	6.68033					18.4078				17.0088
O96007	MOCS2		2.68217		3.55051	6.83317	3.90018	9.31104	10.3146	12.1113	5.17956			1.41938	4.64071		6.5325		3.7041		1.01645				14.3153	4.0943			9.18461		17.4336	9.90497	17.7415		5.74465			3.19427			2.08493	4.52645				28.7617	1.96446	7.59403	14.9122
O96008	TOMM40	29.2019	7.16769	17.5572	93.4179	60.9808	88.6783	18.6884	27.0827	29.8668	46.5142	43.3902	182.412	15.0592	13.5451	20.7123	41.2781	31.9704	78.2711	28.5807	28.559	51.0092	130.969	53.5397	11.108	59.4867	196.487	10.943	47.3146	17.624	12.0542	34.1653	30.0015		17.9735	37.6923	32.8481	26.8409	53.2057	15.709	11.9967	10.7593	36.4798	120.965	99.419	56.4143	59.3652	57.4486	27.6499
O96011	PEX11B	4.35068	8.95128	10.503				16.4804	8.00407	21.1454	16.404	3.78574	8.92231	0.519448	10.4375	6.99074			13.0468	9.16004			8.0467	10.5238	0.616613	7.72343	12.9402		6.48898						0.973425			7.48522	4.41854		3.88912	3.56409		11.1037			1.83719	16.1675	7.01764
O96013	PAK4		4.51934	21.4301	2.55833		10.7499		12.4019	14.4212	13.0364	12.9966	14.3719		8.85819		4.75936		10.6419						11.8168	10.9983	15.0249		8.00973		11.3002	15.7605	17.1948		7.12787		5.91621	14.8795		17.6838	7.05967	4.55421					14.2364	30.272	4.36844
O96019	ACTL6A	40.8951	51.5786	95.0231	74.4895	72.5369	62.2481	45.8296	50.8074	38.3273	53.3327	74.834	40.4234	34.1845	94.8203	47.3008	42.8157	72.342	33.0628	77.9746	61.3927	82.5381	44.752	42.8214	44.052	50.2479	39.3746	22.1425	21.783	24.5583	39.5203	58.873	71.3002	32.7732	42.0805	46.3936	45.9202	36.4514	55.7481	54.2186	47.1578	20.3915	26.9382	124.939	189.185	105.698	37.3161	65.9617	30.488
O96028	NSD2		13.6034											6.61896			11.4974	3.39548		6.25118	7.11589	6.85908	14.596				6.61477					11.2862													35.9841	9.42974		14.1169
O96033	MOCS2									9.60323	8.51759		7.84341		4.62075		1.66808								6.05855					3.87413	5.89695		24.9912		12.6993	3.95984		0.904699		3.79937						37.5648			3.84309
P00167	CYB5A	23.4678	110.209		14.4026	29.8642	63.3681	71.5735	111.979	40.4302	88.229	34.115	40.6643	29.7913	50.7734	31.6707	27.7501	29.3614	51.4869	37.3446	34.7805	54.6183	69.6366	20.6627	86.9459	26.5695	178.509	18.1665	47.6529	20.6341	29.9983	18.3305	91.5746	19.7676	50.4785	148.124	58.652		9.66048	116.443	25.6279	62.4158	12.8053	35.2918	113.355	180.633	62.8029	186.036	157.992
P00338	LDHA	809.588	576.388	2356.92	1111.78	881.524	1105.28	799.279	32.2676	1476.21	333.505	1198.3	1543.39	441.318	657.816	302.581	1193.56	2253.38	367.521	186.054	622.041	410.039	249.553	536.178	575.837	604.7	607.407	574.161	638.077	1644.63	1291.61	1069.28	2087.57	1349.35	863.256	280.15	1254.3	918.37	748.089	356.238	1893.94	533.119	2196.11	1448.1	1956.3	4518.93	203.817	1623.47	553.444
P00352	ALDH1A1	92.3124			6.28319			45.0184	37.3589					307.675	239.371						3.0742								1.50904				49.2202					4.86453			45.8352		812.888			85.9877			89.9097
P00367	GLUD1	730.73	212.586	263.337	760.98	11.125	170.086	365.39	215.406	213.639	109.097	66.6408	161.455	181.886	237.216	206.828	153.611	180.682	252.824	402.716	171.567	200.77	502.747	727.965	126.043	150.113	972.156	115.01	358.574	182.702	190.945	392.831	260.882	111.058	71.513	105.954	184.354	138.882	18.2782	85.6359	99.9846	152.501	230.235	1706.79	378.78	373.17	187.859	437.543	118
P00374	DHFR		40.361	29.0098			16.3104	0.855157		9.79447			10.532	18.5056	16.0586	2.01114		13.8456				2.36584		3.65585	27.1604	23.0344	10.7747	3.19004	7.94215	14.4581	3.97676	5.41457	28.9169		16.1778	2.70651	8.78655			24.7575	13.7168	9.72178			52.0087	93.1707		48.5852	10.262
P00387	CYB5R3	236.681	28.7211	178.338	156.883	115.956	123.757	175.607	269.034	117.933	567.989	260.062	512.873	45.5388	129.204	122.592	932.684	80.5739	133.725	76.9962	80.034	189.107	335.069	95.7078	66.8953	53.3299	360.609	124.73	63.7486	62.3959	147.712	171.863	164.301	79.6559	54.3389	94.4737	46.9425	130.481	348.213	71.7719	27.0353	56.95	43.8441	391.389	270.378	204.189	19.8834	427.646	171.982
P00390	GSR	18.8349	194.114	132.186	71.0759	68.4292	237.751	120.466	325.832	127.833	190.405	64.9045	138.473	69.0147	71.2347	37.6055	46.2975	57.8891	97.146	81.211	143.934	38.0644	29.5268	47.9033	98.4301	122.801	105.757	35.3632	185.03	26.4362	99.367	122.546	147.381	130.761	34.8208	103	97.861	33.5259	18.1405	166.875	121.892	109.891	388.991	72.4824	81.6698	178.792	32.3314	1161.68	124.044
P00403	MT-CO2	173.336	289.348	155.541	66.3103	208.069	264.442	392.425	229.113	397.487	510.048	186.031	534.871	110.739	307.395	259.794	160.727	149.861	569.872	121.988	194.474	334.81	947.52	454.883	39.2325	150.876	890.552	27.0765	201.455	43.7191	447.989	130.371	243.821	52.3004	74.0078	123.397	57.6542	80.0224	410.009	49.7001	37.9431	27.2933	104.562	426.343	166.712	144.62	35.2492	383.528	371.507
P00441	SOD1	27.7874	61.1618	243.722	58.2473	41.4776	143.391	96.5091	98.9705	224.019	133.194	58.9431	60.9146	33.1193	171.288	38.9635	16.7995	120.579	50.3938	27.5286	41.753	25.0039	7.32554	47.2005	96.9451	76.9106	62.9257	62.0046	51.5757	82.1858	124.352	116.503	180.681	113.174	71.7677		57.5785	99.1072	48.1898	159.172	69.7066	197.185	48.967	57.954	123.593	314.681	25.8268	69.9345	58.4811
P00450	CP	1.35486		2.42683		73.548	28.219			1.26482	9.96196	1.8772	24.3292		88.5313					5.12773	10.8208									5.35206				2.45438			3.69516		6.62487						2.43229
P00488	F13A1								2.4969							31.772					14.4545						1.89868									65.1402									19.9486
P00491	PNP	50.7431	75.6194	208.235	56.4926	79.4281	147.854	123.517	173.462	239.403	27.0233	143.747	45.4855	16.8457	149.869	9.92097	11.1999	26.4501	56.6787	18.5559	60.7919	39.1488	8.63005	61.6711	63.995	88.5047	33.9638		78.6807	54.5238	113.624	115.068	87.0715	152.911	65.671	65.9827	142.754	22.742	101.229	76.4892	118.511	105.855	19.5221	94.8551	148.129	282.193	42.7779	80.7754	89.6651
P00492	HPRT1	23.9375	20.5047	111.786	36.3736	163.172	75.1861	30.97	74.5738	71.3122	66.7568	220.736	149.249	29.7424	191.549	20.1759	22.4339	77.2796	65.5453	20.6614	101.602	36.4185		12.3787	53.07	119.867	75.9541	8.64726	24.3441	69.6099	109.821	25.2262	132.104	173.503	48.9117	61.7998	89.1924	46.6962	41.1407	43.8228	27.5124	26.9392	61.9667	8.31492	172.072	331.844	69.0392	57.8761	33.8778
P00505	GOT2	599.912	123.173	308.638	371.606	580.57	410.489	429.605	258.183	215.429	266.514	263.634	295.38	135.583	463.449	275.554	61.9757	346.396	263.821	475.547	311.138	369.047	484.449	412.654	235.321	157.782	398.068	99.3842	195.339	98.1361	206.474	439.914	356.33	261.324	114.514	88.8614	382.596	119.377	109.847	100.839	380.014	197.73	389.264	1503.14	1542.69	333.115	187.368	396.091	474.193
P00533	EGFR	146.89	5.74416	3.51909	95.2511	39.0176	26.4573	9.06117	23.4199	8.45386	43.9656	30.4197	59.9043	6.46226	75.1012	46.4007	35.356	40.5039			67.2437	36.1018	58.696	45.784		1.66504		3.74927		12.4185				7.00537			330.98		7.89104		7.83103		52.4313	419.383	182.478	36.4145
P00558	PGK1	318.977	754.031	1461.03	365.497	764.203	943.761	1197.05	900.688	1509.48	373.052	305.714	949.844	259.083	1501.74	173.859	485.448	650.591	494.889	58.6766	412.54	215.946	71.3374	173.97	874.119	667.436	411.565	183.286	579.684	1146.31	1522.56	912.674	1819.71	1737.72	777.443	578.608	968.397	892.958	770.505	777.348	641.919	1006.18	311.723	290.344	1413.54	1845.34	639.607	562.564	1324.34
P00568	AK1	29.0939	90.4962	158.656	36.3939	95.5073	77.4882	79.5358	147.654	110.375	64.1392	34.3567	95.3144	34.0614	114.032	9.72484	36.4258	50.5718	38.7727		65.0182	54.5582	9.25124	46.2664	56.9826	49.1525	91.2208	22.4803	89.1164	106.773	69.8481	111.352	107.068	104.798	85.0394	122.942	57.2646	63.1212	91.135	68.0857	70.8041	34.0862	17.9381	67.1746	82.2343	168.731	53.8568	93.4937	66.036
P00734	F2		25.7234	14.7338						14.732							2.76715					19.5151	31.9567	15.6399			24.5379	8.82793			6.85097					71.6539			3.40245
P00749	PLAU			4.28248												1.84957					2.90255	15.0918	1.2312	2.82281						3.00247															8.53441
P00751	CFB					10.2508									22.6701												11.5519						22.6701
P00813	ADA					4.97722							27.2468		13.7495	3.46697								5.40107				6.02862		3.49896																22.8496
P00846	MT-ATP6	41.847	25.8191	32.3142	28.7354	15.5788	73.0277	69.8585	18.5043	82.0166	70.6138	23.756	145.439	28.3495	27.8172	35.829	40.8674	21.547	97.0602	27.8607	36.4027	58.389	155.947	39.449	8.25775	28.6014	335.645	5.18455	23.0092	4.26979	49.9495	28.6732	35.7127		13.3982	35.8048		40.4173	92.4868			24.6343	13.3957	150.513	124.023	71.0453		104.406	71.3382
P00918	CA2	18.3807	122.717	33.086					28.4409		103.77		247.185	115.651	65.3269				11.7403		43.249	8.99315		52.2497	42.038	211.365	39.4306				72.4189	13.5608			6.87002	12.1356			6.78779	72.7448				24.344	112.435	129.502			14.0445
P00966	ASS1	26.5349	78.9856	231.389	51.0986	132.892	112.708	255.109	116.535	126.77	162.674	99.2979	90.2409	41.9848	746.308			94.3063	80.8264	38.9618	105.425	31.9739		46.8086	154.771	68.0918	37.5104	149.834	7.11213	8.68339	259.251	275.971	143.731	94.3493	72.4848	124.728	339.462	9.77884	65.9277	621.457	213.049	151.886	66.18	71.1012	72.1299	310.672	229.555		446.186
P00973	OAS1	19.543			10.9863	54.4694		13.5256		9.11924	8.77866		9.04412																3.71407								11.6022							8.60827
P01008	SERPINC1				9.77374			7.4129					5.77692										4.37379	2.02669			12.8279		6.7278			8.36272												3.49311
P01009	SERPI1	11.8545								15.6						9.12687			2.9663		18.0365		21.2529	14.4836						2.15081	41.5859	141.708															7.27018		70.2001
P01011	SERPI3					51.3978						61.4595	100.34		362.566				5.77459							31.6226					385.02		15.3496				17.1711		1.63475			20.0373		125.059					9.48015
P01023	A2M		28.5155			8.35993		4.59181	14.2154		8.57557	8.9136	22.7123			12.9505	40.282			6.33248	7.74406		19.9448	27.1837			2.3921	8.03584	9.40309	2.28211						15.5961	2.00268		25.7011				5.36096				3.547
P01024	C3	34.6763	8.95137	66.18	20.6534	140.954	13.9168	29.4843	17.6874	53.1777	22.0239	6.28127	32.0943		170.571	20.4428		25.0994			5.67118	85.725	26.8873	16.6667		21.6579	5.55347	28.6585						21.8346		33.9873	20.7015	2.02974			12.8905			92.2755	108.204	34.5861	4.24396	2.08925
P01033	TIMP1	30.4991			7.38621	11.8103		4.9036				9.39149	25.6859		12.6693	20.1019	5.95559	9.74988	25.2818	29.4776	12.1913		115.444	10.7583		13.027		12.1775	18.4513	40.9563			130.665	62.5487		68.2946		27.1856						37.8999	187.972	19.657	7.02193		9.93673
P01034	CST3	44.2121	10.0089		32.0513								16.1033	2.40706		7.67709	15.7547		11.9808	25.25	9.0625	9.99224	21.3426	27.7084		24.1375	49.517	7.61373	81.795	36.9928	18.8696	17.6793	98.9419			122.632		1.20021			2.49823	9.15817		142.877	90.5766	15.1668		22.3913	4.65408
P01040	CSTA	8.64917			11.6443		5.33794						5.48508		32.4177			5.03341			6.57641	2.04151		60.4895					47.4914															283.367	17.0765	20.6149
P01111	NRAS	18.2622		31.74	39.6887	64.1394	30.3242	38.8127				44.0677	77.211	17.3404	27.7266	64.5256	47.7907	14.084	176.571	139.103	28.6193	18.713	43.9402	20.5171	12.1928	134.863	24.3255	13.0202		20.0141	62.6885	19.9606		23.3703			46.427			12.9643	11.6899		67.17	72.0018	140.007	57.7522	19.9127
P01112	HRAS
P01116	KRAS	12.2643			18.5737	15.6682			31.508				18.7287		19.5165	20.268		13.1576			7.19112		12.6149	5.29703			3.61228		7.56595			8.00189	9.23492	18.6992				5.90014					3.76781	17.6032	1.3003			7.51398	11.5924
P01130	LDLR	104.289	4.43233	3.64659	4.30503		6.06835	4.63672		5.46884	4.02461	3.77442	6.95217	6.05796	8.27598	20.9323					3.08541		39.3283	25.2022					2.5188	13.1277						4.198				8.28524		17.7416		40.2689	31.3518	5.2473		9.59652
P01137	TGFB1	25.4309											6.61479	2.313		6.2393	64.8673		13.6034		5.15518		20.7639	3.40973				37.9336		4.63649						7.58439								11.8219	55.7556	23.1835
P02144	MB		8.58012	34.4473		15.1331	20.6901	56.2739	162.24	35.4729	33.8852	7.15297			40.4273										22.271	15.8794	16.8206		102.348		80.4167	61.0173	48.2959		12.8716		37.0865	23.9077		23.5597	72.8969	19.364			3.09261		19.257	29.0751	74.3574
P02452	COL1A1		2.15685						9.4715			5.51124	8.67655		9.74952		1247.97		2.48587					11.5808				86.2752																		4.77453
P02462	COL4A1											19.9991	8.02496				42.2871				9.30751	15.9337						27.5259											11.3976							11.5617
P02511	CRYAB			473.335	101.385	4.61343			10.1017				13.1115		16.1246						117.032																										7.72285
P02533	KRT14	255.835		8.19114	1121.52	19.8301	8.10833					5.80232			28.097	7.42637				2.63224	3.32732	2.16909	117.154	922.21												1.17342	3.82822		235.163					210.002	38.773	1.15899
P02538	KRT6A	5567.54			1203.25	38.7451	16.1489								91.4154	10.479					373.677	32.9507	965.407	2022.78																				8888.56	1793.24	14.9088
P02545	LM	1442.12	156.447	1379.01	1120.63	2025.63	1416.15	805.959	715.607	300.978	393.703	852.595	1149.32	352.86	1866.2	738.89	1363.54	751.755	579.627	334.586	961.917	722.337	822.116	1246.81	644.486	379.915	311.376	902.222	563.155	821.636	293.934	289.906	761.276	624.363	294.888	116.198	772.2	714.281	571.81	625.23	563.668	523.686	976.916	3479.17	1791.25	1361.81	439.177	295.784	659.909
P02549	SPTA1	0.818124				6.08184
P02647	APOA1	4.12749					14.2849			15.5299										5.9098			131.185	47.9431														0.798222
P02649	APOE	8.42819	116.718	37.022	46.943	9.53129	9.99331	14.699	17.5739	72.4186		18.6466	27.0063	9.09064	21.158	23.102	18.1253	8.16189		8.59885	52.3511	16.874			3.4315		16.9058	9.50743	2.71624	65.0276			6.60637			192.476			13.3822	14.3033		7.62022	15.3416	53.6502	50.6069	15.3081
P02656	APOC3		79.0324	26.916	11.8441		4.52075			10.1688					6.45563	5.80515					4.74407						13.0362			11.5621			2.34926			77.323									3.95273				10.5171
P02671	FGA					15.9413		17.558						5.04515		28.4705		7.03299					3.04977														6.52847								11.6446
P02675	FGB								8.32419		11.6394		63.7122														5.7267				20.2979								8.33647	8.6451						18.1976
P02679	FGG						2.18955				20.0221		54.7189			13.4957						11.1844		3.17852			12.8199												25.8727							14.5733
P02686	MBP	4.77729		6.86621	1.40678				2.60598			2.37172			14.8657							2.54502								14.3652															7.19676
P02730	SLC4A1																	3.77029																				4.98102							25.3416	32.8719		7.94442	1.92715
P02748	C9			4.64721			1.70602			5.24646								2.00496			2.24659							1.20475						6.95749		7.74361
P02751	FN1	29.0685		10.3922	17.1366	17.2706	5.46593		27.3621		18.8412	51.3562	166.605	7.79635		24.2448	3103.41	11.1177	10.0504		34.1864	45.2577		10.2998			16.7943	41.6158	1.19521	12.2726		2.38997		4.04011			7.3107	1.5339	54.4782		1.73882	20.3502		25.1883	36.4683	58.6735
P02768	ALB	34.8648	184.514	121.029	81.7846	141.822	64.5266	23.4875	46.213	28.2649	28.399	88.7902	38.8706	11.7126	81.1751	50.5777	70.9053	78.5904	30.488	146.562	75.2175	148.698	46.8707	78.5174	19.8793	10.2512	17.9585	67.0112	4.96115	65.4427	70.769	26.3874	33.1278	48.4181		71.6512	59.7336		28.7811	7.75127	10.3518	7.22295	63.0549	85.9032	134.367	38.3779	11.1669	45.7074	50.0665
P02786	TFRC	548.063	195.703	458.812	360.699	655.5	399.096	293.68	428.991	476.731	391.661	727.821	522.26	181.4	230.253	413.216	433.744	167.619	234.049	307.047	342.098	286.549	409.499	185.196	194.023	210.467	61.7216	167.966	176.879	103.385	75.243	196.653	161.968	284.65	106.402	241.377	151.846	66.6481	253.631	276.781	308.438	103.181	252.934	194.818	547.756	423.412	398.862	87.6663	181.6
P02787	TF	6.45456				4.34609							45.0881				5.72116													7.7519	1.88375					25.4407	11.1784							21.0215					22.6609
P02792	FTL	13.5907	3.03206		278.253	68.0148	39.904	54.507	5.36032		28.3072	17.9156		12.1749	57.5423	11.4001	70.1301	8.9132		24.0576	30.4263	3.83511	16.2569	71.4987		173.619		6.51398		33.9814	82.0272		12.8019	130.065									56.8744		46.6114	331.21	8.35365		12.3687
P02794	FTH1	332.098	15.5978		69.2929	81.0637	31.3551	57.6843	13.3615		22.3634	29.55	35.2953		37.4148	12.7169	26.5275	9.04483	12.6138	37.3092	106.416	4.14688	68.8815	72.4325		16.8959	18.8991	26.0552		28.6405	14.6204	16.5814	10.0783	68.0412	20.8474	8.06104		28.0399	17.0133			16.1413	20.0029	124.342	70.3522	260.679	8.01081	8.51578	26.9134
P03886	MT-ND1																6.05143						10.2025	3.97455			94.5221											9.86286	9.06886					8.43025
P03891	MT-ND2																					1.91687	2.08936				7.55929																	8.73745
P03915	MT-ND5					2.95398					3.04589								2.64949				4.06034				50.8253											3.25579	5.98541						0.309843
P03928	MT-ATP8																						16.8				63.0849		12.6945									27.9488							12.9938			2.43963
P04004	VTN		31.3756	34.6976	27.4279			29.4263		45.4488		14.824	22.1996					13.9243			27.5383	14.7182					3.28574	9.84355	6.25275	19.3623			6.34921	26.5662	2.02067	69.5145			9.39956	8.81076			28.3901		23.5331	39.2383
P04040	CAT	55.4601	126.092	64.8258	699.221	225.088	199.913	154.151	87.6814	134.848	191.378	192.399	113.941	31.9731	183.855	122.515	49.0685	110.988	55.6576	58.3866	76.2467	173.372	74.9326	19.6494	48.81	37.6106	110.607	42.5408	113.633	64.5051	49.6126	153.969	84.8301	78.0502	40.9003	27.5449	371.198	52.6004	89.8789	191.063	80.2508	391.974	92.5322	31.8499	266.804	84.1373	34.4822	59.3194	66.2655
P04049	RAF1		12.3923	4.16552	4.57271	3.04879	5.37934		4.2702		12.5929	6.05261	5.37386	1.57074			2.54275	5.49596	2.19747	0.880936		19.2059												11.2374		2.97604						12.4886				10.0322
P04062	GBA	59.4569	92.0475	43.6121	12.2575	56.5343	51.1912	124.303	22.1644	28.9557	10.5033	34.8828	82.886	7.90897	160.378	93.3941	49.1204	11.6923	10.5154	36.005	8.81481	22.6439	47.2938	38.6774	84.1772	58.629	63.0972	51.2553	71.7499	13.2608	33.3664	27.3246	19.2454	22.9914	10.9859	62.3215	7.24451	5.51001	40.6665	16.79	6.22299	22.3209	62.7658	238.308	73.3772	27.189	12.3013	87.3067	150.412
P04066	FUCA1	32.8452	47.255	18.6783	48.7548	65.6059	34.6589	135.427	69.2276	29.2738	60.7042	24.2045	6.99637	28.6251	49.168	92.1165	14.3619	31.4129	17.6056	60.4068	24.6805	31.5692	16.6326	14.5715	21.9296	27.5974	33.9437	13.805	100.959	11.881	49.1022	78.3694	76.0424			61.095	20.8115	15.7951	31.1295		20.5144	55.3357		77.9575	57.4255	6.57228	12.9469	74.9348	6.80576
P04075	ALDOA	251.641	570.273	1214.24	544.277	1570.07	1194.66	1575.4	1148.01	2848	1407.42	876.219	1236.17	412.502	1915.25	171.94	631.753	463.229	963.27	235.776	636.154	173.459	75.506	283.284	1085.94	1153.89	256.189	380.128	658.549	612.002	468.031	1746.85	1869.96	949.96	1388.14	194.446	837.868	768.926	527.471	987.558	1614.38	2296.78	645.704	505.417	1212.68	2012.12	237.305	936.561	840.382
P04080	CSTB	47.3375	112.967	480.159	174.82	441.316	162.787	217.794	270.749	293.193	337.648	189.654	72.9219	79.874	717.113	104.145	79.6654	201.776	106.278	49.0272	208.972	132.021	14.2295	93.414	107.026	216.969	73.1881	60.9747	245.547	330.138	176.196	90.3822	395.227	271.675	138.012	156.187	650.552	136.862	202.633	199.886	95.5814	358.132	107.434	360.886	321.218	619.26	72.6227	330.513	446.64
P04083	ANXA1	131.792		200.876	201.921	574.498	298.818	21.3948	34.7501	8.07092	51.4523	330.091	219.218	151.802	1490.05	31.1284	152.303	257.387	3.53598	1.39064	304.404	209.783	29.2221	221.503		21.7447		91.7613	44.8909	552.846			239.47	412.4		35.3736	317.267	896.925	239.985	10.7227	1.68042	126.22	304.77	1170.9	706.314	777.28		40.0415	279.522
P04114	APOB	10.8794	17.8543	10.8025	41.2588	8.80038	17.3318	7.03294			12.6876	3.2997	25.736	2.55601	12.1206	23.4055					54.6392	31.5165	3.17771	5.58249				8.80758	2.87554	46.3161				13.3148		8.61753	20.2327	15.4103	13.2447				13.6241	46.839	59.9131			47.4652
P04150	NR3C1					9.30415	12.2021			13.1362			14.1033			9.76839	10.3746		7.84296		3.1644	2.47318	3.26859							9.57048		18.4648		8.94122	2.61047								14.5486	48.4443	16.3577	24.5626
P04156	PRNP	31.5865			14.1465	15.429	9.68646				4.45969	3.95189	34.9743		7.28481	2.19909	13.0609	9.71586				7.55645	11.9306	10.1924					1.78701	8.06566									2.62645				7.60363	46.9972	40.2534	23.7159			2.5353
P04179	SOD2	140.322	81.9636	451.874	286.946	617.245	196.945	100.281	239.553	100.29	95.6469	197.709	284.551	29.5102	639.988	173.366	89.631	328.034	36.3085	79.0124	133.238	799.848	670.869	737.339	48.7965	19.9497	201.087	295.499	33.6552	113.936	46.9097	47.3098	59.6405	2366.06	6.21397	78.1558	253.731	8.42762	125.704	7.66234	52.7796	24.3519	217.5	700.103	373.683	2643.02	130.66	48.1884	50.0629
P04181	OAT	360.551	134.648	413.18	735.844	698.995	380.808	172.978	392.564	165.308	197.719	259.513	295.797	54.1815	121.33	181.288	178.569	157.397	195.522	379.772	132.656	119.05	259.168	220.77	224.024	55.4284	330.945	116.464	177.498	85.6555	56.8927	251.26	280.786	60.6095	55.2291	256.6	324.103	91.4221	102.777	119.207	187.11	87.3877	160.634	271.098	338.368	206.207	47.5943	599.083	168.017
P04183	TK1		3.90782	16.8369	21.7649	8.37494			6.77776		6.49952	25.5227	16.772	3.6652							9.7495	7.43969		1.88592	12.7636			15.7149		5.14705			2.63998								35.4324				19.6442	37.8168		20.9991
P04233	CD74				2.96755	9.58703				115.644	12.1487			30.7595	87.1716		12.1495	63.0533	62.9987	23.1787	3.06539				71.2126		4.92592			34.1071								28.153		20.4863					129.36	39.5683		33.66
P04259	KRT6B	232.489		8.2444								5.93542	120.503		746.753						1.59831	36.5771	15.7745	187.454													57.2961		12.0894					1591.67	459.584
P04264	KRT1	161.007	69.3995	31.7629	70.6258	36.1736	90.9933	32.3257	116.013	169.332	74.7857	79.0909	78.4523	49.2948	347.301	134.087	43.4531	248.303	115.563	236.301	184.287	62.7065	44.3722	138.539	68.1835	71.4824	26.8723	46.6043	40.5201	85.2008	9.85333	53.79	17.0152	22.9966	28.3477	159.065	70.614	41.5128	62.0942	50.229	151.78	39.0411	73.1126	317.284	153.499	215.268	31.2695	40.4142	4.18761
P04275	VWF				13.2252	25.9581																							1.06222				4.46739		10.1855			6.56464				10.2268				42.5055			8.26256
P04350	TUBB4A		15.6361	53.1028		62.8961	19.3333	8.13881	19.9339			7.46436	27.1811				5.35893		25.4928		9.69557	5.85147		7.85095	5.51028	53.638	33.1922	1.49067	98.1113	19.5191	5.11718		54.1114				8.40331	14.3361		5.11618	6.63779			79.2213		168.384	31.3646	39.1747	6.73679
P04406	GAPDH	1040.06	1855.32	4303.4	2133.42	3747.99	3676.08	2760.98	5069.7	5156.78	4590.7	4330.46	4682.64	1748.29	4067.92	1450.83	2844.42	2720.31	2214.12	497.832	4030.54	980.953	1150.44	3103.23	2678.32	2319.53	2529.24	1722.32	7997.98	3055.19	4882.14	3847.2	5063.62	5032.15	2426.35	3156.68	3168.72	2396.05	3224.19	4482.61	5324.46	4108.96	4587.55	2415.89	5572.82	7846.82	2693.24	4884.31	3021.32
P04424	ASL	4.91899	6.24575	2.98269			1.76644	24.9533		39.7113	4.94596	4.88075	17.9083		49.1155		12.6382		11.1306		4.96681	1.55898		0.987187	20.5765	19.6669	7.62993		30.1718	1.33354	5.49684		41.6772	20.7262	21.5004	6.84119	2.24172				28.1081	28.0511		6.10801		21.8577	5.95485		12.7242
P04626	ERBB2		5.78125	25.7719	32.8682	10.1721	589.303	285.713	48.6619	566.029	27.8977	26.3207	28.6863	6.70038				51.1051	7.72469						6.28573				25.0469		191.412	96.4108	11.4544		18.0398			2.04159	12.1038	91.6184	125.098						30.88	12.1492	460.363
P04632	CAPNS1	48.6723	55.9318	165.189	34.1853	165.613	178.013	146.256	253.81	156.497	212.704	177.013	164.577	40.5247	290.133	7.49853	75.6377	108.457	71.9681		88.7775	38.0555	1.3811	36.9341		32.9461	4.13039	38.4888	82.8346	248.662	70.3091	181.185	239.029	126.601	56.6212	105.483	171.943	32.3853	130.943	68.4187	182.316	107.978	107.096	125.197	209.928	316.397	37.5459	70.3838	90.883
P04637	TP53						2.10767		12.0845				16.4153		75.8694		25.5493	45.8824				48.1265		3.11778	5.93253		0.571991			10.6319							21.2333			13.608				7.44543	26.0952
P04792	HSPB1	382.791	260.005	3825.86	1003.22	1131.91	2485.27	1234.59	1372.46	735.839	949.658	177.546	1014.66	174.223	1667.58	187.813	1000.13	533.235	1894.72	1091.25	1618.46	117.907	51.7747	1054.8	4352.17	6087.6	1577.98	878.427	7022.87	559.56	5847.66	3801.77	2096.69	1262.79	378.828	897.134	708.689	455.781		58.0648	1386.42	4051.99	208.37	2494.97	906.278	2097.71	211.982	88.1556	1448.25
P04818	TYMS			12.7463								21.8062	16.2409	24.6252								21.7812	3.0048		6.71686			10.8469		21.2172				1.92994			21.4815						18.8863			33.9685
P04843	RPN1	105.531	73.3103	106.389	211.142	241.265	241.485	113.15	100.942	115.947	589.214	145.132	642.131	74.4415	140.144	187.302	464.947	140.377	490.107	116.764	100.209	230.923	342.9	95.7925	99.6297	87.4695	366.028	91.599	81.102	62.5324	188.972	92.9358	187.639	53.1061	67.763	220.228	42.7187	154.425	245.817	79.9912	56.2449	102.512	101.41	295.247	486.578	156.681	94.7604	585.583	349.943
P04844	RPN2	81.5861	50.6682	46.5907	90.5436	102.703	92.6841	46.3187	25.0554	67.9201	570.766	96.7073	301.353	57.8194	52.1242	75.4574	339.895	71.4308	368.954	67.9735	60.1745	119.915	298.531	56.5982	26.0092	58.059	252.913	37.5075	29.7147	20.2811	145.749	76.5957	106.735	17.218	75.2201	121.049	18.4059	165.201	201.769	33.6354	13.3213	67.376	55.8205	165.688	240.543	104.505	53.3767	374.334	167.329
P04899	GI2	145.347	4.09789	30.0961	37.8452	78.0304	44.5084	41.6759	48.1175	32.8695	36.9002	104.156	117.513	22.6347		96.3924	287.02	117.43	66.6133	60.9173	49.3754	74.8882	131.217	30.7008	2.78442	38.4619	69.287	16.5882	45.8993	37.2232	53.4851	5.02163	30.4268	85.5839	9.34143	31.0364		14.0048	34.1475		11.0423	47.8298	123.332	234.994	191.216	51.8453	62.935	22.0794	30.6975
P04920	SLC4A2	30.9051	18.6944			17.3129	14.3572	16.9625		0.917281	24.1958	55.5628	18.1711	17.68	40.7577	18.4368	25.0168	5.11253		7.43423	4.15792		37.4398	22.0115			18.1538		20.0952	10.0877				42.6986	18.5206		12.0543		22.6926	19.014	6.71342		6.03011	13.6781	40.0935				17.2759
P05023	ATP1A1	531.231	166.334	220.729	552.6	1002.9	513.908	251.171	227.557	257.607	546.907	442.381	1379.08	165.553	1087.49	374.035	343.439	173.433	496.36	171.918	357.768	311.747	1172.1	208.641	109.134	161.512	404.315	77.5419	188.256	101.948	301.141	166.246	497.927	85.6287	80.4739	243.726	264.467	116.289	499.325	114.358	176.914	118.406	188.66	566.58	1046.79	155.634	138.261	167.624	740.846
P05026	ATP1B1	50.8275	148.909	114.973	57.9494	510.359	296.851	139.23	103.698	181.824	301.545	184.267	399.019	51.2099	424.807	103.978	39.4031	74.3871	196.653	13.8542	77.1193	125.867	201.522	6.05936	29.5708	71.9388	276.967		150.558	41.8404	181.916	34.8462	236.261	35.4429	15.1878	131.176	155.694	12.3353	320.761	17.1037	92.0571	63.7232	100.986	57.4766	122.093	7.94832	20.8778	49.7823	439.219
P05062	ALDOB						11.7455												3.33298									3.00649	2.97917								5.86509
P05067	APP	123.883	10.8039	26.5601	25.9907	16.3056	44.5053	10.4052	5.79277	7.16517	24.1768	17.4304	36.2003	2.63428	27.7225	27.7999	19.1453	23.7445	7.03779	10.9868	18.7185	20.0384	20.5299	37.3296		3.62191	11.3608	5.98888	10.3457	18.8228			26.5574	7.81761		19.4403	22.3373	3.62048	9.93188	12.86	1.59842	9.47328	6.37722	45.8611	25.1893		12.38	8.14272	39.1885
P05090	APOD		1083.81						87.9575	59.3409	97.0026																41.9617		96.6196		29.7741		31.0036					32.1635		8.64518		49.6982		109.347					1.63356
P05091	ALDH2	23.0686	416.017	220.435	193.246	3.63113		418.105		247.063	496.494		157.631	73.0701	173.086	71.8996		87.8067			104.504				178.33	0.46394	127.985	94.3725	16.3796	91.8647	38.8283	340.49	20.0906	56.0771			64.1434			155.154	376.89	5.12992	106.056		100.163		125.3
P05109	S100A8					38.1352	63.8918		204.531	25.7063	7.29649				90.6744						23.6885			162.641													824.342				31.3916	133.134		1479.53				5.65784	68.1268
P05114	HMGN1	42.3276	15.9341	12.5907	21.8348	6.79897	16.8586	11.4317	50.4705	8.42356	50.6453	35.5054	21.0127	23.0243	32.1823	32.8744	17.4774	22.111	107.352	65.4352	14.9783	36.8833	8.58572	13.2384	6.9818	54.0497	121.514	20.6799	6.04673	8.20611	69.5803	32.3806	27.9356	13.1667	49.7982	6.91759	36.5338	67.4603	171.7	53.9822	22.552	53.8908	25.6969	235.306	78.797	36.9571	36.954	273.456	68.7892
P05120	SERPINB2				17.7714										50.362							78.7756		8.77544					8.8192					51.2402										50.8418	181.439
P05121	SERPINE1	27.2538															21.019	22.6901					1.15661	11.8706						24.2024				34.2546										76.1128		67.0655
P05141	SLC25A5	248.304	183.184	236.027	334.117	349.16	632.703	339.04	433.141	424.705	408.922	603.314	700.596	184.049	528.656	226.028	199.846	306.212	1225.44	535.306	356.439	595.619	459.902	217.588	138.563	386.056	1078.16	112.982	178.304	101.561	338.174	262.277	521.984	256.192	259.584	225.575	487.468	169.754	756.873	490.138	228.058	294.755	176.814	1020.75	929.009	539.097	220.256	1100.8	768.243
P05161	ISG15	6.62891		6.5407	3.56038	58.2201	12.266	155.788	2.79802	8.01391	20.6498	2.39285	99.9288		73.0293	77.8822		5.06603	42.6955		76.7298	11.9247				21.8339		120.883		47.429	8.95252		16.1173	57.5464	19.9405	57.6957	55.016					25.9817		48.29	10.7559	5.82851		6.87713	135.203
P05165	PCCA	10.4915	69.3237	12.5474		18.8568	12.239	38.3205	14.707	47.2856	18.4777		18.3875	3.49345		34.3217	9.60912	8.72534	14.104	16.7882	8.69055	27.4885	30.5164	29.2907	21.7256	5.23536	46.2012	33.844	20.1706		6.60522	71.4538	35.3083	17.1771		32.0944	17.7677	14.1032	7.02856	7.92639	20.0449	25.5105	13.2294	6.06855		13.1512	18.6215	27.6366	40.56
P05166	PCCB	14.8193	76.0122	17.1156	14.1647	12.2081	17.4167	22.4198	24.3804	36.11	25.2855	6.17404	30.177	8.23929		27.2545	8.93126	13.1533	14.3105	13.1244	8.46212	22.0143	33.2755	22.7078	12.3119	7.21256	17.5907	10.7999	24.0314		13.5245	63.2879	21.8847	9.52961	1.89617	19.7797	6.9649	12.3327		7.20423	22.1871	16.369	10.6852	29.2076	8.29932	16.9991	28.2975	35.5579	16.782
P05198	EIF2S1	114.594	91.4924	222.136	165.788	234.141	184.611	180.68	260.292	286.262	113.394	297.733	211.633	78.0567	254.718	104.815	144.859	100.15	126.166	48.0988	210.543	132.564	130.846	108.126	156.874	157.247	105.742	93.2029	156.281	211.468	117.595	198.008	184.175	439.125	134.971	108.124	195.082	191.628	172.643	176.058	163.203	252.513	178.985	235.492	417.946	510.63	150.997	192.971	220.154
P05204	HMGN2	49.6662	15.3487	17.4871	33.5643	28.385	27.4122	10.7263	21.4345	3.5283	54.0146	21.5705	59.7891	43.3527	53.8703	79.7787	14.3277	32.579	93.6169	66.4019	21.1	62.8833	36.5495	6.42487	22.6616	46.5569	78.9917	22.7769	6.46164	26.3885	20.4329	35.5106	14.7789	12.0207	60.0259	28.8771	21.2725	31.7254	92.7939	10.9765	7.97482	10.688	25.8946	218.136	405.53	134.717	6.8876	61.9155	7.00798
P05362	ICAM1				7.90139	38.814	34.3881		9.97233		13.2813		42.1036	6.47515	27.3815	56.8243	10.4727	40.9219			3.53929	61.7268	38.7256	13.0443				99.6764		33.4455				88.759			72.6036					2.83807	26.9035		69.9699	65.9745	6.87625
P05386	RPLP1		13.9075	1335.66	834.167	983.215	795.903	751.792	742.617	910.602		47.8952	1098.39		1087.72	90.905	616.658	40.1194	534.433	166.774	147.69	186.848	409.019	465.901	76.5109	784.522	208.892	352.716	472.957	624.861	381.524	522.172	724.446	926.478	22.2113	4.12185	834.661	309.962	219.394	651.304	598.14	631.679	815.376	1276.45	1769.17	2972.44	587.276	828.674	881.094
P05387	RPLP2	697.477	674.072	1496.34	937.524	900.431	1302.87	932.032	967.917	1192.77	690.154	1198.57	1146.98	664.364	1240.72	726.654	894.27	794.949	572.17	251.984	770.273	692.353	493.154	576.896	1198.71	900.28	311.286	612.135	611.406	1080.71	483.884	636.199	920.539	1155.91	649.943	585.074	1084.47	723.108	483.136	1036.21	790.216	897.881	1102.27	1566.88	2505.51	3731.65	977.589	1089.08	980.598
P05388	RPLP0	3.57083	34.3812	187.342	160.376	131.663	175.089	126.409	125.347	162.352	50.9067	51.5611	167.263	3.05514	175.267	4.20836	78.9813	18.9784	95.8903	17.4835	31.386	38.6157	64.3728	28.3103	23.395	141.64	48.6224	61.9611	47.5369	103.164	57.8303	63.2297	112.185	163.867	26.8384	8.45493	143.829	11.6392	8.62982	139.926	92.0747	55.8037	169.512	218.135	383.754	538.161	83.2806	168.064	93.966
P05412	JUN	7.03739		7.27428											5.6229		9.21098	8.90078				13.5222	8.8536	5.9149						2.09614				2.58171										28.3349	16.4872	16.0457
P05423	POLR3D		7.98881						10.3051					2.38739									14.5351	11.5346	3.72918							6.68068			3.53957			2.06273			4.14486			24.8963	28.5815	20.5903	6.27608
P05455	SSB	65.4284	40.8762	183.288	59.7163	76.5698	69.3556	92.4795	74.976	83.5229	53.1321	49.0834	102.139	27.285	76.6221	39.5412	76.7163	57.8571	61.2159	48.11	64.7386	24.5703	22.2029	101.103	71.0982	89.1783	85.7529	39.8479	46.2315	54.6058	28.0929	81.4804	73.1806	98.8882	41.2939	70.9714	74.1004	116.806	22.7506	22.3271	29.9352	64.3199	53.5702	320.823	208.206	421.149	87.2612	93.3565	20.1122
P05549	TFAP2A		15.6645	15.3097	24.9139	21.5079	12.9151	33.0751			4.79352	14.3377		7.17103	15.7361	5.4779		8.59217		8.63643	6.75744		18.1612	9.66147	11.6529		43.453				4.90642		10.7903		5.38943		13.7824	0.549843		62.7572	4.71247	3.88206		60.5231	72.1967		6.01661	28.9301	37.2299
P05556	ITGB1	523.316	21.1133	40.1233	171.778	571.46	135.01	73.3375	17.6335	55.4948	55.2166	245.723	997.864	60.9533	142.62	563.839	420.604	198.226	119.371	42.0335	99.7089	156.904	573.135	104.957	11.1564	41.4952	78.8368	67.5993	59.4021	105.084	130.675	46.6513	177.746	77.2173	15.3209	109.374	16.5041	47.2606	111.853	3.5562		19.3832	316.367	341.509	877.989	213.279	30.1488	120.405	40.4342
P05783	KRT18	2171.34	138.683	603.18	1392.61	3015.11	3337.49	3427.68	2028.28	1350.57	2122.84	2288.45	989.394	1554.35	247.954	3763.21	61.3093	4750.14	6353.21	10413.7	1499.21	1501.04	845.165	558.314	1239.79	8040.48	413.272	142.862	2252.77	931.986	2154.26	2379.74	1490.85	63.6813	787.807	635.135	933.004	1093.24	113.681	961.86	4840.4	2821.09	3998.79	2085.1	2673.71	1412.82	1520.68	2149.68	2027.61
P05787	KRT8	1545.53	724.913	3042.81	2247	4948.06	3482.14	6296.11	5854.47	2787.9	4673.16	4128.2	1521.33	1679.49	971.579	6582.18	10.5405	6929.05	12672	14589.7	1437.58	2436.92	193.786	347.419	3913.27	13313.9	3380.47	25.6097	6417.12	1560.5	8126.8	4343.53	3224.33	77.7348	986.683	539.407	3261.66	1167.31	446.608	4723.63	7808.26	5095.19	6645.9	53.1281	3831.62	557.066	7534.9	5036.65	4100.23
P06132	UROD	4.73011	8.42165	18.6314	12.3997	11.7778	12.4056	15.1059	15.7103	18.2449	14.6975	34.7655	26.8044	11.8799	42.5485		22.7578	12.0254	8.86888		10.0277			3.18012		4.64821	8.23723	7.84768		13.7348		17.1165	33.0306	78.8802	12.549		9.88193	12.1942	9.82699	11.7782	18.4425		9.23634		14.4196	60.2374			21.2195
P06280	GLA	7.75925	7.34966	27.8934	18.4874	22.7672	36.3904	14.3923	15.0156	19.3446	13.2358	6.52088	30.2057	6.5967	15.2425	4.79612	2.83929	7.48805	22.7254	41.558	11.2585	28.7683	23.9822	15.9978	10.8592	35.207	24.0432	8.23239	15.7703		17.0925	8.06219	30.5971		8.79066	5.30414	12.676	3.31537	10.4426	12.3768	4.7513	3.04051	6.09584	33.8626	13.4035	22.797	10.1075	3.50241	18.4064
P06396	GSN	16.3539	19.7817	192.532	49.9877	111.891	60.7851	90.0916	82.3455	246.352	53.9713	51.4507	87.0032	3.3588	133.082	27.8909	75.3443	97.4644	102.352		31.6934	51.1286	5.0531	24.0379	27.3809	138.629	76.8761		81.8257	125.485	160.974	400.117	187.005	33.4414	17.1938	48.1338	99.3242	113.895	53.1421	74.2135	96.128	123.061	14.6978	114.712	56.0561	75.4109	82.7017	84.6336	83.0207
P06400	RB1			5.09209				6.33709	4.59636				10.7143	4.07164		4.24505	1.32242				3.84004			6.43384	8.14215	8.69943			8.52211	9.86491	1.80101	9.93692	8.20368								2.88612		6.16728	2.16807		9.98042	5.79116	5.0004	6.95405
P06454	PTMA	3.53069	158.561	124.65	38.6405	24.439	39.1057	34.6887	108.546	116.065	59.902	81.4681	71.7051	76.2087	167.319	14.7728	46.3078	36.5588	37.6076	15.9593	55.8095	45.4167	2.95287	22.6489	95.2352	113.174	40.6679	23.9039	39.6363	49.5429	147.289	114.926	112.039	69.0908	193.878	44.4982	117.035	93.3603	43.1308	95.0606	88.678	105.474	27.3672	23.3432	206.903	427.137	50.8166	55.2135	48.728
P06493	CDK1	11.9813	49.1124	201.392	78.1116	57.0977	65.0927	24.3491	125.762	100.311	58.8405	41.2891	66.0825	47.7317	62.7255	23.759	24.3046	109.351	32.6487	16.9923	58.4088	29.8921	31.2956	52.4473	61.1902	62.5343	47.7846	27.7356	42.5505	104.805	19.1379	79.424	39.7739	134.455	63.2725	152.736	93.2167	103.068	77.6082	111.411	86.7198	30.3333	42.9062	37.6303	105.498	208.229	40.9899	62.7623	21.0517
P06576	ATP5F1B	1780.34	1495.15	1037.66	1309.26	756.936	1666.61	1826.34	628.715	1493.84	710.28	635.743	1171.88	749.72	1076.93	1025.32	815.784	530.991	1048.37	1436.04	1111.19	1113.51	2000.86	1443.95	1453.23	891.702	1889.78	670.99	796.712	565.021	835.272	1024.81	1556.03	1192.09	664.766	1346.74	1035.95	837.883	745.312	1006.3	790.591	1293.15	2125.05	3353.72	3678.95	2704.52	1132.08	1723.43	1555.44
P06702	S100A9		5.17809		9.80984	100.392	107.764		496.563	94.7015	10.5336	5.93478	23.1676		246.309	6.05522	3.6626	12.6816			41.4343	8.19063		349.593	12.3131				8.03661		17.0498			11.3713		11.4791	1239.04			2.32245	47.6998	332.027		1813.73	16.0686	4.24649	3.3024	10.2254	193.895
P06703	S100A6	778.292	27.8101		231.928	1670.31	596.816	621.42	721.766		458.585	1289.59	2551.09	462.102	3117.34	845.114	1298.03	816.766	31.8723	13.8817	923.325	609.442	606.106	1844.57	1983.5	77.6671		1035.17	3049.26	5973.08	1567.05	2658.68	6410.08	2381.91	23.1811	41.2749	1587.42	860.813	78.6095	29.5122	3830.63	2303.17	646.896	3236.01	1507.44	5655.23	611.766	534.62	1430.35
P06727	APOA4										5.92586	43.0477								12.1601					20.884											1.11568							11.263	29.9511
P06730	EIF4E	27.7506	24.0551	107.202	46.6018	66.5675	86.1208	70.1072	92.088	170.957	71.819	118.697	83.9485	48.0678	68.9402	20.481	32.1079	46.4907	38.282	24.6243	28.8901	20.3085	32.9253	21.6237	71.9297	60.0209	43.1306	29.882	70.481	70.0013	59.8647	73.3244	44.8326	72.383	50.8819	63.441	53.8526	59.4417	48.4333	119.675	104.814	111.711	50.2258	76.8747	109.852	186.555	60.934	101.03	63.7904
P06731	CEACAM5		214.322							54.7069																18.1129			52.9469			26.0112																	8.96532
P06732	CKM										78.1259														30.0987		28.9769				8.75721	19.9609			75.3492	83.7115												24.0602
P06733	ENO1	499.71	588.651	2463.39	1213	1319.57	2519.8	1639.91	1886.54	1730.39	2257.37	1898.54	2476.78	612.951	4658.41	526.225	2669.22	952.807	1418.06	246.249	1714.68	828.329	294.822	1040.11	2286.89	1618.15	279.715	2040.73	940.086	3086.23	954.37	1005.1	2137.89	1951.79	1229.8	1463.23	1831.06	2454.7	994.795	1519.88	2630.38	1999.93	1231.97	1134.01	3508.58	6111.8	846.754	583.976	2640.91
P06737	PYGL	50.8915		66.6248	29.8914	9.63057	74.9312	5.67036		9.64016	37.6011	112.495	75.8427	33.8955	17.4525	10.1742	28.7557	34.3472	19.3584		38.9153	37.1742	4.44508	37.3814		7.8009	2.88845	37.9214	24.5132	26.3873	2.17986			13.5425		29.5568		14.6532	13.849		42.361	19.5875	32.9729	50.1784	205.036		18.746		23.8778
P06744	GPI	113.077	247.366	1160.18	389.881	337.59	402.317	362.418	345.515	779.69	789.157	428.958	441.978	122.816	503.27	82.6482	205.931	228.962	285.341	90.1238	215.045	129.818	33.3792	179.588	278.761	278.489	171.333	244.327	223.39	224.528	530.404	540.801	843.949	391.121	326.937	200.972	367.987	269.401	213.952	413.206	669.65	231.598	168.229	88.0263	380.516	690.709	202.721	191.144	261.494
P06746	POLB		2.79551	13.626	6.54811	11.8133		20.1875	9.49922	15.4446		10.9681	3.54016				14.6739	11.0999				1.05642		4.91235	14.3733			1.33306			1.74999	0.967592		1.89971		11.8627		13.754							19.5733				1.89022
P06748	NPM1	1596.91	277.432	1267.35	986.035	1218.2	646.837	516.404	423.93	902.37	659.867	960.009	770.966	644.322	424.271	956.05	938.774	1237.39	688.717	957.962	1661.71	1251.11	1605.65	1398.92	844.465	572.378	797.228	774.321	263.604	553.443	479.945	445.969	437.399	993.188	374.11	246.8	914.663	591.04	372.623	478.063	491.322	851.242	665.579	3176.96	2525.07	2243.55	536.205	838.449	637.905
P06753	TPM3	123.035	174.12	510.815	178.053	190.793	235.52	290.291	217.357	385.615	224.069	465.89	259.514	66.6593	676.466	306.708	274.723	160.252	195.174	140.069	148.583	131.238	230.827	218.47	349.845	209.952	96.754	231.463	226.625	295.622	113.03	153.638	168.892	368.067	142.287	122.587	262.34	188.283	239.095	227.34	221.411	352.654	249.329	1564.01	826.994	1058.1	206.99	430.103	209.975
P06756	ITGAV	72.5867	13.5835	9.30796	31.3555	51.2235	36.6288	18.8217	22.334	12.5532	57.1437	77.9106	75.1845	33.1516	59.7173	44.2765	101.117	32.1088	17.5069		45.2638	35.6253	26.5275	12.2653	14.0463	3.5011	7.81487	30.2197	17.7499	12.9618			42.2688	16.1054			30.2784	4.67905	14.071		14.3367	11.1761	97.3478	54.8414	97.3685	18.9406	14.8329	30.1042	16.3744
P06865	HEXA	71.9941	60.4092	47.7855	49.2553	83.3487	55.8752	134.422		105.282	80.2838	46.9155	69.0679	31.3807	81.8473	87.2543	50.7251	104.591	128.931	86.4624	35.3948	44.4444	45.6188	40.0482	63.867	80.1549	83.2592	39.555	36.8503	17.0272	24.8435	92.3337	195.669	29.9608	15.1079	49.623	7.93907			55.8985	52.6395	64.0249	63.4159	20.094	128.357	89.2243	98.2345		293.112
P07093	SERPINE2	19.0677					1.11461	3.33736				4.26748	22.1411				2.15647				81.457	9.24801	6.27244	9.92102				7.01173											7.62703					11.0793	8.83357
P07099	EPHX1	108.006	49.4899	67.0449	102.404	253.309	476.958	570.484	67.456	54.6115	1660.27	126.523	1907.81	21.2775	272.975	28.9152	132.896	45.3904	55.5761	28.1042	208.565	87.3891	500.926	50.1988	57.7874	16.4332	115.337	132.489	65.9499	15.0969	282.49	107.569	95.8741	3.45648	62.4116	174.198	35.9294	34.3624	550.851	36.0781	49.8741	45.3965	60.6071	31.3883	133.097	55.1047	27.1787	236.836	1225.67
P07108	DBI	10.7463	108	306.089	75.786	51.6207	61.8855	83.3992	129.986	170.315	195.843	43.9682	96.0306	21.0183	141.789	19.428	38.6567	42.4644	78.8873	20.0449	62.0764	16.5167	8.98172	44.7539	51.9249	157.514	75.681	12.5504	142.322	77.8381	58.1055	140.68	212.852	82.4582	122.752	130.497	158.905	89.1757	77.7721	202.288	111.486	111.334	28.8055	49.029	50.4133	186.375	44.5337	28.7935	244.529
P07195	LDHB	262.626	8.08264	847.132	483.653	678.487	72.5343	128.992	1185.12	1898.14	3.07211	670.945	938.284	715.001	22.2602	274.916	351.909	468.138	7.3865		801.601	206.76	122.604	326.472				205.139	849.099	453.244		467.964	215.205	1331.12		20.3406	93.9119		426.075	2.33841	458.147		774.219	677.097	2264.16	2420.53	267.317	15.1366	122.532
P07199	CENPB	14.9159	13.3924		17.1337	13.1138	5.06347	7.64391	28.4565		7.16813	12.0452	17.7135		26.82	13.9162	11.2633	3.17852	8.20649	14.1854		2.00663	5.19401	4.55855		23.8492	14.4297	3.46693	2.45123	5.53005	4.23068	9.20461	18.2744	15.2703	2.574	6.46612	8.89807	4.04429	11.0736	9.49782	8.15568	9.01688	17.889	21.3995	64.1814		6.36826	18.6856
P07203	GPX1	306.207		22.7446	29.4099	96.8952	36.7134	70.4831			12.7128	54.5022	35.565	2.18772	177.22	44.0793	71.3465	24.4875			17.1999	78.7138	213.955	140.773	28.498		42.1839	49.0738		32.494	26.6818	26.1482	36.6529	81.0822	28.5065	148.892	57.0179			7.23256			74.49	809.567	371.406	371.304	28.2965		29.3905
P07237	P4HB	1196.26	453.224	335.294	1355.56	1438.91	1445.06	1597.02	796.906	982.578	1937.98	1390.48	1158.83	775.375	1029.28	448.395	1021.41	654.663	851.935	1164.25	352.204	992.275	597.768	377.384	715.018	715.309	286.643	1552.98	761.894	589.566	730.16	903.828	1099.18	555.921	400.043	862.43	533.401	268.06	299.891	1472.12	710.292	938.435	766.609	1637.41	2389.68	1034.52	374.588	1510.44	1795.22
P07305	H1-0	92.5701	33.2207	63.3406	29.1736	39.5225	51.8406	83.2726	48.7175	125.65	760.12	49.5298	159.232	23.5434	249.953	91.3893	345.903	99.8999	391.706	178.674	45.2654	95.0733	43.3788	19.5382	27.1663	114.842	394.058		147.329	66.063	68.947	116.97	34.7442	20.2461	359.442	268.219	28.1026	86.4529	476.529	2.04945	124.627	46.5967	12.3027	328.489	2.20342	199.774	25.8438	46.6966	242
P07311	ACYP1	1.06958	6.19586	9.08917		3.53901	3.0079	0.713935	6.67535		4.94979	6.86862	4.33324	2.15641	18.5109			5.48449	2.27327							3.31225	7.66505	7.09894	3.43263	14.4194	10.7968	10.2558	9.26724	2.31815	2.7383	26.4059	13.5793	8.56006	5.48151	3.55706		3.96074			5.30718	25.5434
P07339	CTSD	1080.7	155.921	193.769	409.957	1510.2	950.506	652.922	1612.86	738.682	742.662	723.138	539.253	125.089	973.789	526.457	464.551	292.776	984.769	714.749	320.141	549.776	678.212	311.059	216.509	1441.26	757.009	391.489	2049.23	951.367	1511.7	759.934	868.207	303.067	134.854	48.9764	381.464	183.595	346.416	306.775	1278.47	1830.7	417.394	2885.25	929.157	1332.34	1846.05	805.259	682.609
P07355	ANXA2	6558.27	125.585	4725.4	2091.48	2363.24	1624.65	666.719	2006	652.211	935.06	582.373	2406.1	247.267	3089.28	1501.43	1582.51	1150.33	485.176	62.9785	1108.21	2722.32	2754.88	1148.59	689.718	558.53	33.5999	1435.37	422.745	1780.23	291.773	438.333	1726.43	1676.1	422.143	68.5015	1099.36	624.353	239.769	560.83	281.148	262.891	1924.49	9398.18	3777.68	3479.62	669.213	1053.12	1829.9
P07384	CAPN1	50.9076	49.413	178.306	74.6803	103.201	143.272	114.758	145.341	159.369	136.233	143.293	125.019	32.2025	208.159	37.2045	41.3038	92.7606	109.784	1.18786	126.089	57.3059	3.80571	14.7294	3.85841	162.402	11.5063	14.2277	40.5191	85.8564	118.416	253.651	210.423	87.96	38.8956	18.876	133.509	32.7282	96.0292	118.48	154.183	98.0243	71.9076	119.954	136.365	157.338	56.9575	111.051	38.8303
P07437	TUBB	34.6451	1675.5	2177.85	785.895	538.67	1033.9	627.474	1389.97	1018.38	887.56	1192.04	1686.44	841.935	869.865	388.722	1057.42	645.761	346.823	91.6089	570.907	490.703	68.2385	101.994	1624.97	595.12	777.235	497.317	451.075	990.851	662.108	689.513	2102.34	1128.36	471.303	1574.92	1252.74	765.007	1111.93	1459.65	697.882	487.252	1172.22	407.91	2066.02	2800.66	548.483	854.618	604.517
P07476	IVL	0.800247							5.16006						2.80006									4.81203					8.9654												20.9455	17.8793		98.1995
P07602	PSAP	72.524	24.7264	20.8246	110.581	38.9975	176.686	35.6149	3.17919		31.7221	38.3246	40.0844	2.46625	17.2012	95.5288	19.4701	110.33	3.61428	10.0481	24.2677	22.4186	20.8146	97.8654	5.84574	90.4254	35.0508	26.8775	16.5397	21.1559		26.2743	176.795	47.1317		21.2376	84.9565	40.7819					25.1	473.824	17.0521	44.6826		139.871	240.979
P07686	HEXB	127.251	104.499	111.257	114.465	135.092	141.934	158.445	137.344	171.558	102.577	37.0233	65.1204	68.8474	160.474	70.2311	97.2425	43.0449	94.7416	86.4688	26.7536	70.1727	115.456	116.334	77.0157	74.9455	95.3009	37.3675	125.052	39.735	56.5835	105.154	208.41	31.4397	31.9092	122.188	23.1432	43.1068	60.66	40.4648	45.0639	101.363	49.7192	211.023	93.9113	157.807	89.3816	217.223	299.406
P07711	CTSL	53.889	6.14374	9.11613	12.2513	42.2487	15.983			8.51047	1.30486	12.0446	29.5062		22.7614	20.1278		34.9726		10.7892			22.6949	31.3915		13.5732		18.8745		14.6163			8.23212	53.3191					27.3591				3.8539	54.7159	68.8299				25.8856
P07737	PFN1	289.854	1406.25	1776.45	1187.44	1239.43	1217.03	1785.66	1984.74	1873.01	1186.98	1971.69	1632.65	1049.44	1968.99	661.313	1843.68	1014.27	1881.73	214.583	1132.72	856.417	190.225	474.048	1143.88	1606.61	299.745	1190.79	846.487	2167.4	1008.07	1121.04	1983.8	2174.29	690.122	2220.06	1328.79	1383.83	899.658	1081.55	1359.17	1671.11	1165.87	759.96	4047.98	3024.93	870.02	1413.33	1176.04
P07738	BPGM								3.22796	3.97573	5.19573		10.1602				4.28961
P07741	APRT	48.9686	82.1504	308.73	109.061	100.79	202.568	212.071	180.254	316.249	34.2358	155.013	274.453	93.0047	331.167	13.8442	59.7194	123.189	219.288	56.3923	48.0317	39.4364		51.3605	275.726	188.302	20.6011	33.2166	71.4982	59.4665	122.033	352.21	161.051	70.2062	109.028	163.219	106.462	94.6657	51.9952	89.0981	93.7012	163.77	63.7679	185.775	311.764	524.657	67.53	79.3829	242.796
P07814	EPRS1	49.9462	92.9794	182.772	129.625	75.3631	130.807	187.267	151.61	396.665	89.9059	86.5687	192.138	64.4469	181.399	55.6549	75.9293	68.2878	65.8653	22.8075	119.732	48.1813	83.1854	54.6894	116.314	63.7592	81.7203	64.4577	75.0212	36.1278	72.6746	66.8189	156.128	155.367	78.6618	91.5252	138.9	53.0855	81.2337	120.282	98.977	98.8897	74.1044	150.631	265.251	213.813	110.449	146.356	151.682
P07858	CTSB	58.1417	1.49813	142.149	490.948	278.276	137.035	29.1024	244.443	31.2799	41.0364	240.953	381.576	46.1808	75.9939	113.194	703.834	351.233	64.718	80.21	102.25	146.168	528.518	312.771	53.8745	37.1735	80.5588	145.062	169.892	84.8517	162.747	42.8495	139.114	286.874	32.5096	19.1713	165.422	51.9809	72.9709		67.2787	196.51	338.966	501.372	100.715	60.6171	57.7515	202.071	85.1058
P07900	HSP90AA1	241.345	358.515	1012.97	538.542	726.901	827.056	818.408	1005.83	1750.24	771.303	765.161	1062.81	505.732	1516.76	305.833	329.231	286.432	810.805	446.85	938.338	414.632	149.466	397.093	801.736	899.157	589.416	430.096	984.079	765.705	1279.13	1087.2	579.293	712.343	649.195	781.865	601.899	487.684	605.575	1270.08	778.233	1917.18	238.004	586.411	1146.06	2634.46	501.767	696.963	666.323
P07902	GALT								13.6045	8.34066	3.41179		4.46086											1.80646				3.00117	6.74021	7.14716		8.45261			6.03786	3.15919	11.6499
P07910	HNRNPC	1710.2	1028.89	1730.88	1738.33	1887.39	1567.74	1305.08	1221.52	906.501	1205.12	953.592	1525.31	1161.13	1336.84	1720.68	942.783	944.49	1757.57	1346.07	2040.15	1764.97	1916.84	1426.09	985.504	1259.41	1668.02	1105.52	610.985	801.42	504.2	759.535	858.131	1158.26	522.895	916.214	1305.92	658.159	1094.94	927.216	537.433	806.904	1824.35	3784.46	3770.52	2328.48	1565.66	1033.93	824.543
P07919	UQCRH	12.5785										5.80697									5.6714	9.73753			1.67398																			12.5567	53.395
P07942	LAMB1	22.0545			20.4023	9.63879	12.3838	9.98139	24.4225		8.98139	24.6415	11.9113	18.8308		30.3507	78.2212	16.5024	5.40421	27.0517	9.31868	57.3787	20.9189	25.4932	5.83051			53.4012	4.44037	12.1281	6.55189			8.01951		14.531			8.2353	15.9476	10.1591		16.2783	42.8478	48.9737	19.0913	15.0858	55.5324
P07947	YES1	29.4149	15.6746	56.9316	47.8248	18.2711	27.3341	74.9923	15.6842	15.0586	77.3232	23.3841	77.2674	13.7067	48.5899	72.2234	10.8184		23.0992	38.8898	20.4313	14.4637	56.7157	3.28197				12.5998			4.60732			9.93319		36.1762	21.4617			18.2263	3.33178	9.57403	32.786	91.9333	123.088	28.6875		36.0683	20.4119
P07948	LYN	20.1536		44.536	25.5231	32.2739	39.7646				3.29877	6.02449	10.8686	4.97527	72.7814	13.6734		26.4386			12.7481	9.21531	28.1641	12.9494										13.1802		7.1324							10.5925	31.5151	28.8086	6.55375
P07951	TPM2	2.89245			6.34413				14.5968			7.33258	20.296	12.7744	15.658	12.52	206.137				16.6769		17.5473	6.83514				10.8901						22.1995			23.9641		45.6569				15.0407		25.0844	139.261	11.949		19.0092
P07954	FH	176.4	844.569	351.794	259.582	264.473	261.157	447.512	190.954	358.185	164.454	251.781	300.749	117.178	194.792	95.5897	62.3298	131.118	153.82	139.486	165.532	200.443	330.242	167.177	150.668	50.0139	132.544	174.807	142.859	82.2536	90.7128	181.853	99.0314	263.767	136.136	321.941	161.33	80.0744	253.192	92.5628	98.2242	102.104	173.378	498.152	475.605	214.351	168.243	186.145	240.94
P07992	ERCC1			4.79439	3.87154										4.26312					1.33638																	1.83031			10.6973							1.98077
P07996	THBS1	734.582	8.64188	49.2606	42.1456	8.76428	56.1051	15.4439	17.185	110.369	7.03043	157.329	22.1854			25.4683	139.137	6.02012	32.1996	58.4055	15.024	71.4803	43.9974	23.3749	16.7027	18.8345	8.9231	10.4666	8.33182	45.1883	10.1689		18.8007		18.1959	27.7173	2.52502	2.32431	72.5161			12.2483		69.427	422.533	6.96894	35.8688	33.3301	134.63
P08047	SP1																			7.01077	3.43828						4.04719																	6.20472
P08069	IGF1R			20.115						5.68671			2.77119	6.92014					12.8334				13.2614			19.5343	30.3923		5.02126		8.89795	8.51813						1.83738					6.09741	3.26612	12.2845		7.54526
P08107	HSPA1A	153.409	247.781	950.772	754.377	853.764	1101.71	1696.27	496.122	588.385	327.577	436.497	1182.2		1437.61	569.792	449.43	898.664	476.329	389.859	618.43	234.495	262.571	618.117	1284.29	847.327	1330.23	285.818	1166.83	332.565	939.234	595.197	1231.52	834.763	283.394	36.6629	582.804	401.105	248.792	620.271	468.82	807.065	301.533	953.333	1368.73	1472.84	863.127	1052.73	520.491
P08123	COL1A2															8.94594	1128.03								6.72392
P08133	ANXA6		88.5269	154.298	39.3264	19.2531	9.22278	127.963	249.503	231.27	197.742	18.9961	129.533	47.6961	26.2843	13.9108	257.986	3.39873	58.7412	10.3544	12.6836	56.6431		11.7309	276.425	105.872	422.482	335.57	162.308	228.036	502.015	294.187	705.3	153.987	67.9444	95.4396	50.8713	72.0642	23.8894	219.1	340.714	183.664	66.6012			125.949	231.702	460.516	56.3277
P08134	RHOC												31.8003		2.20353		16.6932																										2.04202	15.7117	8.85602
P08195	SLC3A2	571.298	75.1103	340.216	1636.81	914.996	1004.35	568.095	293.279	180.219	100.216	236.809	1845.39	131.501	1161.21	355.204	591.895	262.192	361.224	1201.51	187.428	247.337	2376.91	582.811	126.205	112.787	337.79	111.836	83.236	51.8171	570.542	306.155	69.4945	104.334	27.3395	162.386	87.683	53.1834	215.044	65.6702	150.091	156.331	1685.28	6809.89	2469.21	585.082	318.086	406.334	1615.3
P08236	GUSB		87.6279	40.7635	13.6012	17.6991	13.205	46.0432	26.4956	42.7149		1.80293	41.5276	4.99029	24.7982	28.9097			28.833	16.732	9.19255	31.9201			9.66279	21.9732	38.4075	6.7183	41.9275	2.69333	28.7865	24.7099	161.41	13.3268	10.58	53.943	4.44924		15.0059	49.9304	33.0635	69.7808		40.4401	40.4264	15.8027	15.721	29.3141	97.0762
P08237	PFKM	10.3935	22.4317	61.2492	21.0383	12.7698	41.2162	32.2658	21.0216	37.4713	6.52198	22.5616	41.4011	16.7697	13.8846		17.0362	6.11119	10.1072	15.2104	31.4768	19.791	4.75262	5.67737	19.8491	19.2257	41.2905	15.996	12.5366	16.0193	30.9368	27.7118	42.0764	28.6675	12.4485		14.5405	57.4439	7.48821	18.3005	34.4332	13.909	16.2036	34.393	61.187	112.465	10.4001	51.7409	35.1224
P08238	HSP90AB1	341.145	1156.46	3286.73	1263.48	1101.36	1916.42	1562.37	1972.98	2209.56	660.054	2277.23	1652.01	1066.89	1410.33	681.222	801.23	1700.3	958.691	350.142	1174.46	472.135	275.892	715.272	2712.58	1541.46	882.513	877.691	850.003	2053.56	433.598	1700.16	2314.46	2399.76	1141.68	1110.59	2211.52	494.631	572.059	3023.4	1306.57	1335.73	1415.19	1311.68	4111.16	5059.44	1368.69	1786.35	652.507
P08240	SRPRA	7.29718	16.5885		10.1779	43.8741	25.1749		35.7178	25.2066	67.4308	40.1952	32.5042	4.96704	27.5843	19.588	58.8558	21.2051	39.6194	3.09882	7.08398	34.8752	33.4905	28.6765			12.6341	20.7261	17.3862		6.58998	26.4006	34.0775	42.6884	7.11576	30.1228	14.6551	30.3316	1.95982	22.7039	28.9399	23.9524		72.9338	100.887	39.8756	14.1776	133.923	20.1307
P08243	ASNS		28.0122	36.7032	25.153	13.8349	114.963	316.769	26.4101	92.5189		47.2147	24.075	44.9381	297.358	20.255	103.832	17.9744	17.1239	0.84347	44.7034	10.6291		4.09	46.3858	22.8932	96.0701	11.042	32.1314	73.0781	23.7054	15.4929	78.7214	40.9533	23.0249	61.5894	81.0914	33.1483	65.5268	91.0258	35.0196	172.939		15.2114	212.592	283.389	67.0437	91.2606	261.588
P08294	SOD3										42.2016	7.76043		3.27241
P08397	HMBS		8.46779	54.134	4.18208	2.87065	4.04334	1.76227	31.6943	21.8896	8.15569	25.6623	43.8987	13.3882	45.1714		3.92147		32.6229							10.2007		3.61543		26.0763	3.73803	7.64606	4.88003		13.0561		18.9719	8.97572	24.0072	31.0501	21.0815				37.8159	73.414			27.5384
P08473	MME	46.4307						77.5547					31.2601									2.28344						5.08464																15.8639		15.3008
P08493	MGP					11.7877	46.2176	50.8451		141.333	89.3415	30.5922	135.652		117.882	16.8263										4.86234	83.5333		2.8503		336.015	13.719	265.228		4.59776		57.8522		26.0939										168.476
P08514	ITGA2B														9.58938						0.69014													5.63886
P08559	PDHA1	140.308	108.056	163.652	112.268	141.628	114.711	114.627	169.404	148.859	116.436	110.285	84.3064	80.2678	97.8355	134.974	84.0314	83.5607	84.9985	190.921	108.152	71.31	231.039	144.053	48.8463	68.0201	199.774	61.2449	64.5951	99.8546	62.7899	108.875	102.665	157.079	56.8286	117.238	125.889	37.0203	101.426	90.7427	132.819	75.8179	209.565	401.38	290.988	178.985	114.665	189.806	67.5348
P08567	PLEK		8.90534	11.3718				16.8458										23.0486									3.3372				5.16634					20.6276				12.9661
P08571	CD14			14.6841		8.5301							7.75167		95.6131								8.31809										72.7258				23.1055
P08572	COL4A2	11.0106			14.3122	14.8308						49.389	6.26709	6.09686		7.35594	45.1235				36.6668	24.5642	6.11208	0.486307				28.727		2.73993									27.4103						39.9887	4.42043
P08574	CYC1	92.3945	41.8564	109.541	80.9745	145.334	63.2322	132.691	98.1206	177.154	93.9392	111.259	77.8442	13.4505	132.317	95.7312	95.9981	82.3387	152.812	56.7928	182.438	126.448	245.108	151.36	45.1074	67.6368	365.5	58.4204	47.2978	20.5216	84.062	83.2681	118.582	77.1603	41.915	46.3954	10.6133	56.205	246.848	35.2277	26.6841	43.3014	55.5326	240.866	211.082	88.4258	60.0395	130.115	151.532
P08579	SNRPB2	31.6838	16.0314	43.3325	42.8153	65.2284	46.6678	26.6285	37.692	19.7486	25.9546	36.9057	22.5122	25.7991	34.2859	32.1001	32.269	46.396	34.1631	71.2615	39.4338	45.8455	37.0575	50.864	28.2003	31.0985	21.8714	16.7628	11.4233	20.8643	14.3913	33.9658	23.187	40.0364	13.0841	22.5758	36.8766	27.6839	24.3428	28.2375	19.6552	17.2235	42.4934	130.717	114.617	55.0437	27.2219	23.8365	19.2888
P08581	MET	27.4073			8.52724	4.74191	18.0967					8.75516		3.17474	19.0002	24.3402	12.087	3.52796			14.298	13.0983	6.65787	0.939124																			31.6448	34.0182	37.2504	24.5473
P08582	MELTF					58.8847	13.5467						7.95361			45.0296						34.989						9.73502		5.43607
P08621	SNRNP70	246.967	73.4747	208.625	195.974	245.027	212.443	169.343	110.328	100.858	204.94	123.448	321.715	140.151	210.178	163.977	177.626	177.539	253.074	122.394	200.021	198.953	243.65	186.85	164.538	145.27	204.804	110.143	64.1441	154.198	74.5482	123.347	125.732	114.63	101.378	106.218	131.734	158.244	160.916	69.317	78.6574	79.9722	144.624	758.049	604.064	420.131	161.125	164.768	105.935
P08648	ITGA5	117.244			18.3757	26.9874	6.31294					27.9176	31.1246		44.1124	23.9914	238.44	37.5965	7.15556				46.7057	9.16444				17.1128	4.35387	18.7665				36.8134									26.4592	74.1116	97.7137	75.7144
P08651	NFIC	3.6318	10.0281	1.94482	5.08552	1.90741	7.63398	6.08693	5.01376		11.0028	11.2207	8.95661		6.1802		6.52582		7.84883	6.57034		4.26182	8.54105	18.9439	3.77365		7.53676		4.65097			6.68371	13.6642	1.38316	7.89784				17.5624	16.8641				6.71398		19.2467	3.17754	6.14172	14.8611
P08670	VIM	72.2403	9.38694	964.875	847.03	69.242	208.685				6.78838	1495.59	2087.41	547.846	248.227	2153.73	12589.3	158.718	22.5569		329.262	3370.04	4894.34	2298.18	9.98019	3.56007	6.808	9289.89	15.4175	5729.16				2910.14			109.37		1448.36	3.11546		15.1529	4587.49	97.8818	1911.35	11728.4		88.4961	16.1474
P08727	KRT19		654.143	5370.54	5737.73	185.165	113.028	4402.07	8113.95	2514.47	5857.22	1424.24	2245.14	66.4132	2696.97	3736.31		2661.08	5848.71	7296.8	1148.3	3342.99			3154.84	6528.47	3170.62	4.81062	5031.45	760.545	6542.95	3616.34	3038.95		964.51		3601.28	1368.49	130.062	4547.87	6847.35	5366.3	51.5503	52.0903	3631.64	14.6422	8153.08	4365.36	5157.47
P08729	KRT7	3569.24	73.6329	1447.71	3120.59	3458.56	2191.62	4374.13	1822.41	1625.89	3144.55	2457.91	1353.85		1293.6	4525.18	14.6243	1631.17	345.729	548.992	696.481	2764.71	1069.56	1046.03	852.006	200.668	480.863	1.79537	1733.32	444.995	540.831	1083.97	1442.04		363.531	24.1009	1822.07	482.211	706.458	4.41795	2703.9	2830.74	1889.06	3610.76	4753.01	969.809	2138.45	3223.51	6165.57
P08754	GI3	100.358	38.4505	49.4418	74.8495	134.731	105.273	66.7517	60.5169	51.9561	84.6896	92.1549	226.509	35.9983	143.212	98.9011	88.3033	23.5359	102.159	76.5638	63.4884	43.3082	105.388	19.105	76.0049	49.6417	83.7829	27.8249		14.9215	28.881	20.8134	75.6537	32.4938	10.2182	21.494	54.7204	15.2777	61.6077	4.17076	36.6285	33.5967	80.9501	121.161	226.373	61.2411	4.40641	25.046	57.5238
P08758	ANXA5	179.057	236.195	699.133	245.727	220.888	478.273	439.9	580.2	412.131	508.137	493.479	787.865	219.151	417.06	72.142	547.514	463.519	223.67	31.3427	455.458	143.123	57.2208	90.0607	303.859	241.513	225.367	342.614	193.161	1057.01	307.515	337.8	672.76	487.097	248.921	687.104	348.265	693.755	632.604	692.885	277.404	296.452	445.409	273.265	730.857	1469.95	138.701	504.608	312.618
P08779	KRT16	346.26	2.38643	343.459	106.969	594.145	72.3552	33.9211		11.8455	32.7124	40.5588	52.8185	4.97165	1121.28	118.077		5.77044			74.4499	8.54968	109.667	581.419	10.6473	15.7123			3.14579			10.2348	11.4965		20.066	6.60054	38.6364						15.6391	3990.04	1152.86	4.69609	11.6652		11.8706
P08865	RPSA	423.705	319.95	631.421	377.218	406.619	542.378	377.04	519.325	703.594	223.508	657.283	652.328	377.545	736.271	221.189	537.004	337.012	326.368	76.586	350.239	334.657	362.014	355.447	403.975	495.982	137.705	245	347.555	556.851	239.278	423.169	520.713	688.706	343.899	424.83	566.496	293.936	283.242	665.652	650.831	608.095	382.583	857.105	1187.39	1764.54	335.033	453.53	470.493
P08962	CD63	60.9704		17.113	29.1833	30.1064	27.361	16.6399		10.4623	23.7991		34.3816		18.3557	16.8358	40.4711		27.3776		13.0971		31.785	22.568		42.8116	26.9245	9.26238	43.443	10.5617	12.1519	9.82407	42.2644	6.1457	1.89683	37.1216		13.2229	9.08779			10.2661	22.9542	31.4527		15.4433	3.86848
P09001	MRPL3	45.298	45.9159	34.8241	53.9925	37.8694	51.914	49.3709	37.1242	61.288	33.1593	25.5513	64.6308	28.2227	33.044	15.5101	33.1478	25.9656	61.3528	53.5073	27.8739	43.4126	54.419	55.8917	23.9822	14.6743	95.4012	11.3669	17.9602	6.3274	18.4438	26.2333	10.9558	27.5047	19.1011	38.2527	21.1061	14.1505	24.4583	38.1862	19.1115	22.4906	21.7544	119.79	117.791	91.0803	22.1405	52.7765	37.7809
P09012	SNRPA	117.772	15.9676	62.972	54.512	65.513	58.6165	45.5829	45.9794	40.1995	45.7453	56.3666	39.1119	32.7626	80.6456	49.0606	35.2331	40.5616	27.575	37.8586	65.4113	68.1297	45.1302	55.7293	35.0564	37.2904	32.5847	22.0973	24.3106	38.0525	28.303	73.991	60.4805	44.2206	66.2027	20.2575	52.4709	67.535	61.4607	61.5814	59.9434	31.6026	17.3263	280.964	233.692	141.58	3.4884	72.2781	33.7213
P09038	FGF2					12.0182						7.9853	60.0768				14.7579						6.17038											38.5248					15.9544				6.64196	2.79186		9.03551
P09104	ENO2	6.08001	5.1371	21.3403	11.8621	10.3734		15.0304				14.1418			17.3926	1.6628	17.471		8.94167			7.09006			1.42556	6.76875	39.3875	7.75958	13.0814	41.5946	15.514	39.0096	44.6806	99.2091	22.994	53.8642			16.3317				1.56478	6.85065	27.5042	41.5573
P09110	ACAA1	66.6233	48.8936	74.9661	61.6867	59.9053	114.602	107.549	93.4616	86.449	133.693	56.3627	56.7559	28.8308	105.149	98.5653	37.0517	79.3362	59.4604	97.3031	61.5823	28.8317	35.027	42.132	75.1299	55.4323	13.029	27.0859	75.7862	26.9909	48.7172	31.3845	69.6165	25.5438	29.3167	18.2977	17.6892	26.3806	38.1914	52.8345	285.567	24.5704	36.4338	256.54	124.238	28.6509	23.2918	17.3422	68.1957
P09132	SRP19		0.896894				0.989985			2.79792			2.81964		2.94035			1.31293	0.977273						0.763599				1.36844			1.63209	2.14602		0.89505			1.50108				2.89121		2.60905	6.91163	8.0486			2.80417
P09211	GSTP1	289.589	376.714	24.304	363.445			6.82284	670.558	1558.91	1858.66	558.683	1337.4	1201.76	652.194	244.192	293.059	278.972			644.379	489.172	143.68	519.339				248.019	7.12457	343.506			707.227	475.506		796.337	219.269		656.112				480.209	1354.41	994.817	1875.01		2593.03
P09234	SNRPC	34.3641	21.9971	31.2659	34.7631	43.4588	39.9899	28.4165	34.0291	29.3203	4.66426	33.0571	30.3246	32.3306	62.5693	35.7453	34.3485	42.4063	28.7026	32.0212	40.9227	41.2255	34.953	52.7067	32.7202	30.392	33.9893	24.3195	17.2152	24.2949	27.9694	24.6364	40.9506	39.6154	40.0364	8.96911	40.9079	32.3212	33.1795	31.3291	35.6255	56.989	16.8322	192.622	192.689	187.349	36.9289	47.7354	15.0584
P09382	LGALS1	2516.43		742.19	307.803	1519.11	274.784	414.479		156.484	1293.96	1191.72	1312.88	171.62	736.07	719.629	5773.54	1231.16	84.3002	15.44	652.843	457.342	2933.64	1070.95	1223.52	229.579	150.647	2378.92	473.254	1688.83	589.287		2111.34	2069.29	460.21	3187.99	242.912		2446.02	81.3521	103.687		499.737	5457.41	2060.86	3266.43	245.033	39.3167	190.807
P09417	QDPR	66.3852	26.825	68.9385	19.6528	48.1166	46.8664	36.3298	16.8507	55.1201	65.1172	46.3295	39.4093	13.3805	57.4138	16.9594	29.5747	20.9336	22.389	17.5832	53.918	24.5862	18.0229	15.136	15.5052	12.2601	39.7368	15.3472	45.6801	37.249		26.0713	38.6689	106.984	24.9727	13.5124	18.9733	50.0103	12.0098	54.2338		52.5204	19.3406	100.703	82.9657	136.725	19.7922	27.3297	60.7939
P09429	HMGB1	4.24224	99.8956	225.128	121.707	79.3315	79.1098	106.685	160.079	87.5886	170.458	94.1723	234.477	77.355	222.251	81.1527	122.369	64.643	155.552	49.8126	102.888	72.7543	14.5457	66.8501	131.79	237.092	136.604	35.5131	102.976	78.5233	129.234	215.962	183.597	106.013	178.491	90.4878	130.012	262.65	66.2178	117.526	132.974	145.093	73.0836	78.4189	248.106	431.116	155.697	144.213	123.492
P09455	RBP1					14.3557	10.2308							4.41028	67.7404							56.3109					95.6035						142.119				92.638								14.7565
P09467	FBP1		102.597		12.9577	102.53	15.0472	71.8639					20.9644	1.44619	180.012	3.84927			217.376	49.1599	9.1476				15.3802	330.903	320.619		411.896	19.7262	827.958	342.472	285.101		4.59414	43.8644	2.69963	118.78		6.65499	80.5852	365.703			8.818		138.131	442.741
P09471	GO1	3.94561				7.86699	8.93298				14.9099						35.8071	26.1255									11.5466	12.7147		4.00492							2.73862	5.71924	10.9699										3.53777
P09486	SPARC	7.5912										49.5896	50.7122	1.79392		13.3955	360.774	23.194				2.61961						562.011	1.80762				84.2141										6.52252			8.60805
P09493	TPM1	60.7337	14.5363	153.25	60.6128	97.8863	214.232	145.213	656.232	86.9018	245.535	251.996	184.253	186.08	166.399	81.9505	716.671	98.1589	132.283	292.982	96.1542	50.9306	33.5009	45.2771	18.0283	160.564	30.1674	637.682	139.661	63.068	49.3748	73.5729	50.563	71.379	56.8895	7.52015	304.953	44.1391	321.335	74.3768	183.712	97.627	127.723	401.498	65.6554	571.159	187.107	49.156	117.358
P09496	CLTA	48.1077	92.2938	183.726	144.485	131.393	150.257	184.525	339.032	202.642	198.617	121.787	117.364	105.566	190.162	100.28	186.223	89.3633	94.3733	46.0197	142.823	118.481	38.6683	77.2662	120.597	146.311	65.6974	112.015	140.168	218.229	146.762	389.397	95.2299	46.5715	136.981	78.0741	111.755	70.6903	55.3004	106.015	68.3558	134.147	105.884	86.7503	174.638	447.777	125.396	299.566	84.0491
P09497	CLTB	84.7612	17.4235	51.0016	54.9654	68.1556	54.5859	62.9842	24.3658	103.433	105.336	127.991	57.2093	25.0207	71.0849	63.3722	44.8694	64.6193	79.0303	23.8776	44.1852	47.0857	59.6077	35.5621	61.6046	75.6548	19.4714	50.07	67.532	57.8779	24.4651	23.8129	113.093	74.7545	35.4483	11.9648	46.5106	52.8134	70.1761	123.7	66.2446	119.344	32.6368	226.864	166.326	134.202	22.1795	46.9294	52.2973
P09525	ANXA4	26.9747	35.7783	199.314	45.2751	43.0257	36.5017	64.8472	95.13	82.15	54.6868	25.3319	58.1998	53.7855	137.411	15.0269	55.3555	20.1248	41.5299	7.46006	41.5292	15.3535	3.06352	34.6785	43.4441	64.7148	28.9457	23.5044	50.0269	62.7475	64.4342	63.3643	134.298	73.3228	24.0736	31.6523	64.2048	79.0851	52.2764	71.7119	79.1639	43.2241	32.6619	69.252	61.933	175.859	38.8989	59.5929	66.5223
P09543	CNP	40.1062	15.8181	99.7258	67.286	33.6195	35.9221	24.32	39.6462	15.6982	76.2269	50.9716	133.535	21.0883	52.2933	37.8041	44.8085	9.53146	29.069	21.1532	21.0165	59.0578	64.9412	36.6888	3.16207	0.750351	31.7663	11.4718	38.6152	14.8172	9.60859	18.3085	15.279	20.7722	2.8253	23.6893	26.3877	6.01894	60.3804	21.8541	43.7257	46.2856	38.742	107.327	65.8384	27.8049	23.0466	65.1509	14.5838
P09601	HMOX1	8.41321		18.1811	11.5202				22.3825		13.7717	7.53185	5.48267		5.66899		27.3977				5.66761				4.0614									8.41574									13.2895		7.24676	274.58			3.78189
P09622	DLD	160.591	203.58	101.321	144.357	110.341	144.247	227.253	103.518	198.837	142.712	146.201	123.34	68.6034	172.641	199.455	92.5939	82.0927	159.071	447.081	84.5365	161.616	160.882	193.172	76.5547	70.8618	120.995	79.0153	89.0566	61.1748	96.1336	91.3368	75.8607	141.2	32.3279	118.515	98.4899	59.2394	99.7162	80.4221	142.215	101.384	195.83	354.785	302.039	99.1028	82.7705	169.387	159.88
P09651	HNRNPA1	744.069	332.94	815.944	995.913	968.34	646.205	524.015	736.035	447.779	294.913	724.468	735.975	653.233	661.249	680.984	636.68	638.193	564.837	555.888	1188.64	799.191	755.562	798.003	675.349	593.379	834.547	514.794	416.264	499.217	216.816	448.793	443.161	499.156	379.354	455.204	573.448	769.519	606.185	635.839	379.911	433.586	481.825	3113.73	2159.64	1653.83	589.81	1145.41	249.475
P09661	SNRPA1	126.643	73.2309	126.981	118.063	150.064	91.4274	89.659	102.552	86.9521	78.6499	144.385	93.3907	77.8485	123.714	115.321	90.8697	135.645	129.718	195.514	133.861	157.161	129.345	113.39	86.4614	126.849	130.09	105.328	56.0255	85.3773	35.1315	91.8026	94.4589	148.387	56.3245	88.9352	82.8047	62.8923	82.8099	72.5223	50.8094	87.0468	113.756	408.899	425.896	242.718	90.6864	85.7837	81.9606
P09668	CTSH	0.980326	8.76955		75.9111	77.2684	63.072	43.8032	59.7682		60.8353	10.6833	42.3996		17.2747	71.6791		36.5367	7.89448	12.419		1.79434							33.9788		18.8413				0.829769	110.291					17.9486	18.4801		19.7165			68.5011
P09669	COX6C	73.3982	98.7047	70.1426	74.801	102.461	111.542	148.854	108.596	183.619	207.733	65.743	177.041	46.8856	123.124	107.353	63.1409	56.0463	301.525	141.403	104.56	125.8	334.15	208.611	36.9434	88.9989	239.378	16.5875	97.3475	22.1772	229.533	74.1285	95.6201	29.887	49.4589	62.7054		42.9993	145.676	36.9968	22.8253	46.2553	45.0067	202.91	174.568	61.8879	31.2625	156.474	146.93
P09758	TACSTD2	7.71922		68.23	98.9003	193.218	137.912	35.4537	30.3275	26.4595	140.823		49.3529		116.858	191.493		12.3845	43.1654	22.1476	57.98		22.6061	80.0975		33.9733			12.2174		7.53976	7.54773	9.8431								3.15235	11.6501		131.613	110.598		88.0232		106.75
P09874	PARP1	99.257	267.154	383.182	242.316	220.699	156.753	389.205	289.195	527.978	154.597	313.238	485.664	130.904	196.053	120.743	112.163	240.917	236.219	116.428	127.936	242.409	334.124	297.124	107.732	86.0336	329.491	168.87	120.404	64.6643	131.003	302.154	146.133	231.5	191.8	291.713	128.661	207.4	510.699	174.37	181.304	108.159	148.505	270.858	745.574	305.458	162.529	114.617	120.023
P09884	POLA1		2.20633	13.6978			5.17736					11.1724		26.8266				3.73726	2.96348		3.81218	8.25746			6.23704	2.35412		1.43851		1.56749		5.70631	10.5642		4.92426	5.95858			1.78789						14.2093	10.0864
P09914	IFIT1							25.4588	4.6561				13.978			16.2439					4.60419									5.00141				13.8968										22.9728
P09936	UCHL1	48.3856		62.8389	174.601	41.7502		122.667			436.734		782.49			113.606		246.46										22.5631						468.636									609.669		3.53462
P09960	LTA4H	3.60441	43.4065	74.8219	21.0137	18.8548	32.3469	40.2228	70.7627	79.5929	36.2797	35.5644	57.8331	14.9484	46.9219	10.2951	16.7661	35.1045	25.3994	8.96131	23.1153	15.162	5.64195	37.8489	73.3085	38.1838	68.8345	13.7115	46.2347	36.9362	78.4995	90.1414	90.9162	20.637	23.7203	19.1882	20.089	51.8145	18.5712	70.157	66.5438	30.7902	26.3147	50.007	66.4797	166.732	50.6148	85.2713	25.8105
P09972	ALDOC	50.4911	150.74	275.556	97.8531	265.644	20.0947	289.763	312.553	571.098	339.579	333.852	214.758	93.2692	322.947	6.28401	93.9261	119.61	233.798	64.6101	144.754	50.2159	16.4669	44.975	191.491	197.366	49.3231	73.7126	110.871	126.937	109.375	273.354	512.82	155.481	278.8	73.4224	98.4538	137.678	52.7753	189.242	319.004	355.762				397.1	64.1865	18.3301	137.847
P0C7T5	ATXN1L			5.56217		10.8945	2.04004		4.39389		5.59224	1.52851			6.31532			2.79456		6.86408	1.72168		6.16873		3.56458	4.75346																		53.4093
P0CG12	DERPC		3.72151	29.1772		13.7132	8.79508	14.4514	11.8838		20.0894	8.15915		26.6336	38.0669				12.6795		10.7387					13.2424	7.76509		0.802749	15.9569	9.25897	6.51455	12.2591	4.26736		5.15342		10.5174	9.12576			12.1869		22.6922	10.2221	24.6696	10.7021		10.7149
P0DJ07	PET100	14.9746		12.2079	10.832					19.5238				9.80725		12.0883	12.294	4.6423			6.81701	13.1744	22.6232	17.8521	7.10431		19.1367		6.69747					5.41236						6.96748					33.6398	10.9483		19.1883
P0DJI8	SAA1					33.7437									17.6254							5.5606	45.3166	71.0389										19.1292										150.506	11.2514	27.6909			2.94359
P10109	FDX1	60.0042	19.318		56.4503	31.3586	23.3026	15.2575	29.5828	35.3097	14.1905	24.9915	28.0921	12.1107	17.4878	24.2912	14.6454	39.3373	14.6355	38.0942	9.99862	32.6235	34.7413	32.2396	4.8035	19.53	6.25697	13.0709	6.12207	15.6822		20.047	20.1244			9.60829	30.1547				28.7133		28.4284	58.6854	97.0537		8.48879		13.4416
P10155	RO60	9.87778	74.5405	88.8522	19.0134	18.905	31.5059	73.8548	63.1437	63.2084	43.29	22.7517	38.5494	12.1836	48.9571	12.2006	17.5542	12.4655	31.7693	17.5546	20.9656	10.9073	21.8629	62.7719	40.2352	30.0504	20.1216	17.4141	44.1558	21.0226	19.5083	54.0295	73.3483	36.3513	23.8094	80.9756	22.2821	15.7857	16.1129	14.1262	27.7809	15.3906	22.0343	112.339	72.3255	107.223	59.0235	25.2795	47.5469
P10176	COX8A	8.76687			8.98203	15.9185	8.56104	11.7807			7.27006			6.20129	12.972		2.16051		9.94217				21.8629	11.88			14.0806		11.6322		15.4331	2.60101		4.71898		3.69427						7.58949						3.26544	14.9389
P10253	GAA	36.6045	30.8601	61.1321	63.8973	66.5958	12.4265	228.346	149.596	49.5814	106.446	27.2679	81.9819		141.867	108.101	10.3406	66.5085	108.762	126.199	13.3215	55.3726		21.3865	51.9722	19.1917	85.6558	74.0625	75.7551	5.6238	127.985	57.3238	84.3381	15.7938	29.2615	12.3941	50.9792	12.8103	50.2496	58.1978	20.694	56.0712	62.3233	153.756	70.5707	84.8571	213.666	206.881	136.148
P10301	RRAS	40.6402			40.6554	31.4198	14.8575	19.5689	40.1628		19.8114	29.8192	51.6909	9.98232	24.1316	27.4066	121.04	20.8896	17.9212		13.2798	23.5863	16.7168	16.7516	5.25454	4.86861	23.4972		11.5253	17.2365	22.6476	23.5444	28.1462	14.8841				16.5274	9.26138			6.18466	55.8642	30.6927	36.0955	9.08931	10.4641	13.8431	10.5643
P10398	ARAF				3.0385		1.01799		3.6313	28.6981				1.4434								1.09647			8.38455	0.693669			15.5594	8.98506		22.4193						3.45034	1.21101
P10412	H1-4								3.40945																2.56053						7.59997									23.5327
P10515	DLAT	126.762	96.1109	122.962	165.17	98.585	125.641	103.059	99.7447	137.212	111.664	100.572	130.748	69.8091	120.458	87.3053	52.108	79.3702	65.8017	134.98	77.0168	86.8012	139.021	122.563	39.2126	46.5338	118.775	76.6213	40.2937	63.0971	64.951	68.7923	45.0574	91.3868	42.9704	78.1434	111.827	29.9631	56.1014	39.1148	94.0131	51.6183	120.139	281.169	280.508	85.8998	38.8143	240.511	130.818
P10586	PTPRF	36.971	47.7454	45.2368	17.4642	13.1195	28.8421	38.6693	11.8495	52.0283	41.1321	49.3825	74.8966	4.355	108.185	32.4648	1.68955	22.4934	10.2303	10.1921	19.7554		7.85522	12.5596	6.79081	34.3454	39.7155		3.2336	6.24325	14.4961	22.7355	72.6707	31.4494	15.0637		25.3029	2.58002	24.4067	22.9664	17.2096	11.4495	42.2867	50.9671	218.246	34.836	38.4869	15.4221	28.591
P10588	NR2F6		5.74414	5.80502		6.85762	1.76933				4.40118	4.16059		5.2604	6.44067										4.78792		9.3356		5.41042				2.94413			2.64136		9.22284						5.39439	21.6727			6.47719
P10599	TXN	355.156	576.037	3774.12	1171.73	1640.67	1138.2	650.102	1346.02	1284.85	1098.64	757.069	1167.23	102.993	1122.1	300.152	398.945	1153.67	615.648	91.6563	466.925	482.599	194.332	494.11	770.285	1294.82	839.867	624.279	530.791	1370.59	1110.46	1605.94	2413.1	2092.67	356.612	732.926	869.22	592.877	482.141	1520.93	672.543	1619.69	1414.2	1013.34	1614.2	2806.43	537.343	852.528	959.478
P10606	COX5B	283.588	250.197	255.817	303.547	280.888	285.19	238.157	181.591	230.834	209.385	141.454	149.952	88.8937	368.306	250.028	86.3185	142.765	236.405	174.038	185.484	249.144	377.042	425.562	156.947	243.472	277.977	53.6958	268.8	160.33	192.825	166.016	201.165	233.309	101.866	144.101	238.715	72.8201	148.6	196.505	126.106	123.184	282.726	700.073	412.955	347.183	169.152	293.771	192.917
P10619	CTSA	27.4454	12.7183	21.8366	42.902	46.8114	32.5785	18.2314	29.6891	62.283	22.9575	11.6328	37.4133	12.6236	26.0887	38.7282	49.2192	58.2314	22.0201	28.8508	14.3708	28.6254	34.2417	25.2433	28.9955	27.7487	51.7054	11.2673	40.393	24.3268	18.2559	24.1523	40.9086	36.1988	5.0876	3.68923	12.813	14.9779	10.5481	15.2002	52.6399	36.3168	8.26687	72.0183	47.8265	20.4586	37.9133	165.946	19.8281
P10620	MGST1	81.2611		21.0316	50.9854	134.442	128.232	68.7766	70.7701	114.469	145.003	146.393	373.865		81.7457	93.0478	53.8525	68.7365	121.143		58.4385	49.7119	309.169	76.2811	4.03565				46.1967		103.645	64.5944	77.6873	37.3864	51.7967		21.6239		54.8698	20.1013		19.3669	70.9896	273.714	291.653	74.6596			118.015
P10636	MAPT			21.8657						11.461															24.079	12.9122	22.2927				21.411		43.1176		2.68559			2.0739									3.40135		14.3072
P10644	PRKAR1A	40.961	39.9395	24.9618	36.6327	50.2257	39.6722	50.7005	18.2192	70.6036	43.0143	63.119	130.92	32.0376	27.4081	24.9938	25.6999	9.18222	35.0266	11.7875	31.4817	29.3029	8.4226	4.81757	24.1044	35.0989	4.47734	63.6793	7.2761	34.2165	11.3696	29.5503	20.823	38.5245	29.9186	113.238	30.4635	16.6687	70.7881	93.1712	13.1632	73.7363	12.1301	13.5655	44.4234	28.1172	19.7494	7.0135	10.8967
P10746	UROS		10.8406	18.5075				3.99831					12.6331														6.48255		9.90319	7.61045		10.4199	12.2492									6.70393			36.2066			26.9733
P10768	ESD	6.12792	10.2305	83.9882	23.9496	5.92255		11.1985	17.4328	30.4547	34.3631	41.2435	48.0694	18.486	31.2513	11.3761	25.0059	19.0813	17.288	6.18029	37.9517			26.4295	37.0409	30.9518	18.3769	5.64733	18.6467	15.6875	65.9784	73.7931	95.5476	37.3117	40.4789	39.4456		41.8647	28.5147	39.1301	17.5832	34.3661	24.5757		31.2264	193.184	33.5895	33.2513	2.10622
P10809	HSPD1	1457.43	1229.62	1342.33	2530.17	2669.34	1353.11	1117.67	685.812	1041.15	766.15	1045.33	1252.75	796.061	886.571	1055.33	519.471	1255.41	1018.97	3475.04	1746.1	1736.69	1547.67	1848.71	717.366	839.241	1648.1	814.893	394.709	461.458	510.46	1305.46	584.34	2029.93	578.565	987.184	962.776	513.367	443.957	670.439	666.427	818.223	1801.63	3188.21	2562.44	2391.29	856.524	1892.15	898.473
P10909	CLU		46.3592		13.1495	2.0393	12.1791	8.78329	33.1634	169.455	41.5288	7.44493		1.25023	27.2408	8.18936	3.73349		28.1568	62.6286	10.151				25.4627	27.69	47.244	6.34898	45.7685		20.7886	45.2724	182.941		5.93873			29.7955		6.38843	35.1854	14.7817	24.702			5.64225		30.8896	50.462
P11021	HSPA5	1867.55	382.176	524.451	2402.75	1800.34	1424.52	813.459	548.119	916.6	643.862	945.448	1708.76	709.393	1726.61	1536.66	1803.79	1188.55	768.741	821.173	1014.44	2017.24	1045.18	969.178	468.863	790.745	363.282	1239.08	642.204	1843.08	404.33	1205.72	1282.26	1068.66	356.972	2559.31	614.907	415.461	572.489	779.769	495.728	1378.31	1308.68	2789.69	3894.34	1286.26	864.334	1345.28	1248.48
P11047	LAMC1	18.0094	5.02642	25.8669	67.9652	30.9255	25.0201	13.6136				30.9354	29.8702	34.0046		26.9664	98.4932	5.28169			38.5304	40.6658	40.1298	27.9015				87.6804		10.0067				21.2995		6.35818			8.85942				41.7751	18.5776	29.7136	13.1361		11.5697
P11117	ACP2	11.9405	19.315	13.094	15.0699	24.9683	31.5091	36.4685	10.1663	25.0448	16.5837	39.08	43.9617	11.5154	41.5496	27.4424	23.3086	17.2948	32.6179	23.1997	19.9579	24.9633	26.2292	7.85557	12.6423	15.8522	8.74298	17.4524	48.1863	5.34586	32.1351	7.14733		26.3407	4.28409	20.6307	13.5182		25.6928	16.4314	25.5559	77.4955	34.1869	30.4582	68.9293	6.66887	15.7452	37.0178	47.8681
P11137	MAP2			40.2264	5.74526		32.2034				43.037		7.01244	5.94907							27.4557					9.10513								13.0085		29.5878		5.27864	11.8399	8.2913			24.6703	29.5462		48.0235
P11142	HSPA8	2348.07	1845.08	2751.98	2059.93	1705.94	2317.49	1879.1	3153.79	4471.71	1752.66	2440.77	3029.45	1673.53	1819.19	1577.55	1651.11	1904.91	1984.2	1454.36	1888.09	1566.36	1713.03	1761.65	2472.73	2542.27	1073.63	1550.46	1416.81	2320.66	1834.91	1952.86	1311.81	3040.65	1712.06	2457.11	1689.1	1289.54	1421.16	2180.33	2099.51	2087.2	1610.67	4620.56	6129.67	7227.14	2083.88	2866.24	2079.36
P11166	SLC2A1	373.335	29.1819	188.502	319.139	128.207	243.605	111.526	85.2476	129.951	75.4371	259.724	340.822	72.8071	216.897	390.675	336.232	178.732	80.5977	21.202	170.973	72.379	149.634	127.492	61.9763	71.2526	284.985	47.2698	19.0599	131.122	59.246	89.815	49.2509	36.7005		20.6309	102.431	52.0127	83.2802	20.9579	151.643	18.2366	593.168	111.354	410.012	74.098	115.403	10.9811	18.7058
P11171	EPB41		11.2955	77.5846	14.4899	68.8969	3.48558	9.06107	2.31519		95.5787	54.4593	88.2338	4.12473	109.089	61.7719	66.5307	43.2284	67.5158	6.89793		4.9709	35.324	45.1161	1.26747	45.9744	38.0352	2.93056	59.7135	51.5726	41.5222	7.10222	78.0299	65.6872		88.7999	66.2965		3.47562	6.48041	79.6974	7.20819	52.3124	168.965	16.8389	12.5185	3.07459		3.38046
P11172	UMPS	12.519	36.0588	68.6739	30.6846	31.1396	17.6404	23.9181	40.0624	48.7229	34.7393	17.1269	38.2215	25.234	39.377	4.81748	112.605	17.8227	15.4928	20.6078	30.0971	24.438	4.98194	25.8022	47.325	34.1165	19.3202	6.77	34.9097	14.7779	19.6071	36.5623	27.8755	26.1406	18.4194	37.0925	27.9507	16.4774	33.3498	27.8017	17.467	33.2797	19.7562	38.8402	43.886	95.2382	30.6987	31.2039	23.6858
P11177	PDHB	261.489	217.588	213.9	157.372	196.94	157.244	124.77	167.682	195.914	121.241	119.823	115.639	114.359	111.152	181.39	114.131	96.23	87.2954	219.275	138.361	77.6683	315.482	187.187	118.995	74.5923	236.156	77.1756	68.6006	134.714	58.2497	108.836	127.169	172.812	69.4254	240.434	175.256	43.7486	130.252	100.193	133.376	84.1513	227.901	549.656	373.523	208.575	201.451	193.829	85.7949
P11182	DBT	56.206	25.2565	34.0972	43.408	72.0786	57.8885	49.3132	30.4339	41.2738	145.685	32.4635	77.5341		80.398	44.6314	14.2377	5.77746	16.7294	9.8623	53.9477	31.8096	41.1129	22.1209	48.7149		55.9902	26.3245	13.9768		28.4247	37.81	39.1083		8.37499	19.0697	5.55069	16.3246	32.4414	20.5895	48.1304	25.1492	23.637	98.8037	95.3951	15.0956	22.4887	37.2578	65.3472
P11215	ITGAM									1.3297										5.04076									5.22731																5.34235		8.56543
P11216	PYGB	144.933	107.094	159.578	156.834	142.232	43.3279	166.004	144.127	172.463	75.2359	104.51	222.327	62.1898	166.064		138.449	41.2727	91.3582	19.0411	44.5878	40.0502	40.1147	96.9184	73.4866	125.058	38.906	51.4071	155.158	153.893	59.7044	80.8774	289.784	66.1996	28.4109	38.1717	124.369	43.2836	174.853	71.4528	118.266	129.967	113.185	277.923	260.076	249.831	31.3746	163.127	254.393
P11217	PYGM				14.0679	9.30453				6.34634			25.5725				10.3165						5.30402			8.62499				4.41222		2.80911
P11233	RALA	72.5408	71.5389	47.2522	47.222	33.3764	67.0216	78.1425	71.882	52.5169	98.7194	22.5129	63.2202	15.994	77.5266	98.7864	96.3092	45.9051	63.2136	54.9679	91.2481	75.864	125.229	54.7144	20.3033	64.2442	130.359	32.0876	39.5254	13.0236	30.4999	28.1864	69.3677	13.5665	14.8727	47.8214	18.4179	26.5414	80.3195	15.5743	18.6871	19.1785	49.7578	205.52	106.116	28.9445	47.1184	118.169	47.5228
P11234	RALB	23.5508	1.00389	10.8589	15.5431	22.3001	12.2338	7.7846	14.7749	16.0465	8.09914	12.0152	15.5558	15.8364	21.6054	20.4224	17.2327	19.2296	38.0367	16.5143	9.53481	13.3187	24.3403	8.05286		13.0604	15.952		4.3358		10.3618	7.65146	28.5094			23.5619	7.77588			9.52018	18.4348	16.3789	4.19145	83.1192	50.1068	3.96993	2.55158	36.2527	10.3824
P11274	BCR								4.85609		4.18656	10.5239			16.9154							18.6649													7.96052											3.23401
P11277	SPTB				8.74757			20.8548						41.8772													2.8128																						0.68857
P11279	LAMP1	407.683	211.825	223.645	578.173	621.464	249.558	731.389	434.7	613.142	492.015	451.392	411.62	120.01	534.407	1148.56	350.53	305.09	229.741	218.995	273.336	331.351	656.405	532.919	211.004	185.601	403.32	485.276	326.445	182.537	555.211	579.656	361.76	352.18	59.1828	125.174	282.975	247.859	506.967	171.96	145.509	369.033	228.807	1199.11	585.278	259.693	227.554	530.797	284.17
P11310	ACADM	110.334	305.685	204.453	214.153	160.678	215.657	186.58	161.416	46.7501	1311.28	64.6899	204.236	73.5319	551.498	208.649	45.808	32.0551	23.2982	123.164	113.88	76.8599	193.27	189.619	67.7039	20.0204	176.068	79.6579	53.7489	35.5056	28.8876	67.3212	136.487	218.285	0.906097	202.531	184.421	27.5899	62.4799	93.5666	139.542	83.811	143.46	227.363	421.912	132.971	142.833	40.6328	134.957
P11387	TOP1	106.184	27.2804	65.738	84.2309	64.9165	42.2901	56.6468	47.3281	136.197	162.749	43.2784	280.535	66.1178	29.6862	78.1152	72.1671	74.7121	335.517	214.837	63.7455	80.6124	245.272	55.6643	75.051	79.6728	344.737	40.0247	55.7233	32.7238	16.4085	30.9661	19.5063	55.5595	54.9108	38.7718	43.5374	123.578	105.721	125.282	31.4492	78.6571	46.3927	203.553	369.204	157.425	146.998	199.141	39.5045
P11388	TOP2A	28.4926	19.5638	74.6918	60.2591	61.3153	34.1596	10.036	56.3087		42.3144	54.3425	79.3696	57.1328	15.9795	49.6632	22.5013	42.0601	31.479	47.6821	18.7851	84.3394	65.0214	35.4967	22.6088	15.3092	85.0756	14.4799	3.81557	12.465	18.8458	14.8976	1.00103	22.0393	9.44346	65.9934	10.6207	32.1508	75.8421	31.9553	42.6446		33.3017	61.4239	231.182	115.211	63.5192	62.6764
P11413	G6PD	27.3198	44.0546	121.366	141.824	147.282	1535.31	840.051	347.252	277.06	1200.86	221.764	648.958	20.9038	236.514	61.2007	127.526	83.2889	842.217	182.458	57.9889	41.8709	52.5592	49.8328	160.513	593.619	152.728	58.1946	570.974	226.554	1109.72	720.529	1088.49	123.032	923.189	158.739	208.273	109.247	121.087	218.797	650.317	1338.03	667.571	97.3098	249.414	252.763	81.8475	1080.07	378.932
P11441	UBL4A	2.20576	10.3645	26.9134	16.6154	9.29599	26.2586	30.2608	40.033	40.8599	28.5906	28.8839	18.899	6.60879	41.5616	12.4293	3.78323	17.2934	12.6093	9.51691	15.1577	13.5082		5.24747	25.6069	23.3755	8.26596	8.58833	19.113	16.4413	16.6104	29.9199	42.0532	23.6412	22.5332	7.9622	42.6834	23.3383	18.3017	33.2796	11.0418	36.6679	3.9444	10.5869	54.4762	82.845	11.688	57.386	14.4543
P11474	ESRRA	2.34542			8.29885		10.9532											1.64602		2.80764		5.60845		1.49504																				14.9834	6.25608
P11498	PC	37.2704	43.5192	35.993	61.5842	57.0138	80.7591	47.9115	73.3926	33.3567	92.9219	41.1261	127.836	11.8829	70.2404	66.3943	23.8482	20.1195	115.416	163.777	31.1873	44.472	59.0273	24.5181	72.1662	45.8962	45.9822	32.3384	8.15362	53.7063	58.3339	47.8671	78.9702	16.1709	22.8793		80.8999	15.9641	72.6545	95.385	25.5076	24.8958	187.119	152.497	69.4972	94.0804	28.0762	78.0933	72.2959
P11532	DMD	2.20795
P11586	MTHFD1	45.4486	159.907	212.854	70.6596	210.39	241.634	178.353	529.604	291.781	108.597	152.509	241.634	194.613	546.225	62.1285	339.691	69.2278	185.471	60.2009	168.466	79.313	37.0727	192.264	204.859	249.345	93.5735	55.5436	145.336	161.597	250.613	228.265	163.005	304.956	139.979	572.193	107.696	219.782	201.622	133.768	143.041	162.778	149.358	59.0056	361.864	599.616	70.2894	228.617	129.628
P11717	IGF2R	18.3144	23.0323	7.59029	35.946	7.65284	18.112	24.1631	58.2714	60.6913	19.3647		39.4008	4.32212		11.3597	33.5821	9.522	13.2714	9.79099	21.5427	10.1825	32.0946	23.7995	9.51163	5.20324	14.7759	4.65682	13.1621	7.11914	12.3129	24.446		28.5	2.13321	45.9649		6.44016	2.39449		8.68902	35.8964	15.0924	44.4328	42.8614	36.4933	20.9832	40.5408	6.14303
P11766	ADH5	46.3652	21.9538	111.805	39.7052	29.2092	111.95	100.549	75.0756	75.782	249.007	71.8223	121.281	36.2494	55.6679		129.459	41.418	22.4261		58.3801	71.2408	8.7169	40.8135	45.2401	48.1785	34.1093	39.959	38.8553	64.5393	101.497	59.1547	32.2838	96.0244	36.2064	98.1781	43.7943	72.7154	49.2927	98.1565	80.9134	74.298	51.3899	58.8473	116.957	314.321	44.846	35.3286	17.6447
P11802	CDK4		7.78912	12.9665	5.66288		3.82154	17.3577	15.786	15.0042		29.3044	4.49341	17.5959	11.394			45.797	18.762			10.3094		4.83545	8.27622	24.396	21.3426	5.7572	4.6286	4.79885	4.13954	11.9848	12.897	15.5374	6.15593	6.96243	5.64587	7.86263	17.4815	37.6918		1.88892		12.0716		11.6322	10.6796	30.0101
P11908	PRPS2		28.0106	17.8214	6.2613	7.70665	15.1681		36.4497	16.8911	15.2804	47.9518	26.6384	10.5942	32.9354	4.13729		13.5869	12.2849		8.65245	23.1849			26.8673	13.1816	4.42755	1.30262	5.00188	14.1601		37.1711	8.64501	19.3039		62.8839	36.7925	16.4839	9.65035	20.391		9.79101			18.4373	31.3078	6.26283	4.35817
P11940	PABPC1	288.865	335.304	592.298	296.049	258.366	455.305	265.756	476.513	426.467	364.239	588.506	486.09	267.546	413.997	200.216	394.967	284.337	363.748	132.274	344.318	197.062	247.422	178.86	391.138	424.974	220.312	211.953	216.611	284.198	231.234	381.082	223.631	279.348	236.718	317.006	253.53	265.85	364.294	515.85	241.411	293.559	312.569	321.159	648.786	1054.58	229.008	350.508	386.971
P12004	PC	70.6185	385.586	168.809	126.339	257.175	146.714	113.711	304.928	193.371	168.975	136.424	394.166	151.36	244.274	68.0218	105.873	132.672	105.183	61.2814	99.3311	100.873	71.3482	156.515	208.617	233.554	136.299	96.2299	131.896	175.658	63.8354	165.042	243.256	127.375	185.731	240.67	264.467	56.6409	112.464	283.197	235.052	109.821	125.241	201.125	471.6	352.336	282.877	134.299	117.237
P12074	COX6A1		27.6609			18.2593		39.9865												17.6395			29.6449	33.9287										4.425													5.78548		24.858
P12081	HARS1	17.5431	25.8384	52.1527	15.9847	20.9652	32.1876	36.1252	25.9273	116.985	23.0274	67.6584	90.7457	31.2377	21.2817	18.8922	35.9278	22.8995	42.091	12.6347	16.404	29.3347	16.6913	27.4416	64.2963	60.7155	42.6848	56.3223	45.5981	64.9392	30.1613	16.9857	77.6229	128.697	37.1646	34.2982	36.2184	21.8499	24.9564	48.4824	99.2621	78.3807	28.2278	36.2099	64.4635	157.333	14.2181	73.468	60.8778
P12109	COL6A1	3.22973		6.45509	5.85873	28.2195			14.7733		5.06459	1.7923	15.6094	2.04534		59.183	403.906	107.336			6.90852	2.93128						177.474		4.38771				3.15639		3.97772			9.50666	1.79972				7.00599	48.2607	2.51298
P12110	COL6A2			5.00432	2.77584	11.3634	4.90966					4.57945	18.7373	2.08824		42.5494	493.159	53.348										101.106					4.24429						5.48094						16.0567
P12111	COL6A3			18.5959	16.4165								9.42732		3.1558	6.5377	642.252	7.75337	18.003			36.1399			3.27572											12.5909				14.1489					6.48095				6.78989
P12235	SLC25A4	25.9223	15.7798	18.8026	16.2181	29.4122	12.5006	106.358	20.7016	37.526	14.6993	12.028	47.5502	14.0985		27.298	18.3846		37.0674	17.3317	20.6285	25.3507	53.4797	18.3325	11.5749	13.733	160.791	4.66395	10.3695	2.07281	32.282	34.222	30.5419	8.099	17.6755	62.1911		3.87607	113.242			11.2694		99.5103	131.858	28.2085	2.71646	151.558	36.9701
P12236	SLC25A6	34.0975	40.8725	6.73712	56.8882	89.5924	185.787	90.0189	22.1449	83.1522	161.794	84.1049	63.1985	44.3718	2.32691	80.2351	110.427	20.2599	183.101	118.689	75.5847	124.762	168.216	64.5338	33.1511	32.8803	219.578	90.9428	38.7002	32.2434	8.09283	79.2036	7.29324	4.65321	39.2987	47.6085		128.6	39.7314	11.0575	32.7945	60.8043	18.2096	491.598	213.921	347.874	13.6957	625.751	4.25263
P12259	F5		41.4785	54.372	7.83852			5.34415		45.8132		13.2211		1.37137			5.61557	8.70454		2.74475	4.28094	35.2608		0.799156			42.0104	49.2383		4.58616	16.4634			15.2994		125.905		5.52276	18.8886	15.2258				38.0403	12.003			28.1032
P12268	IMPDH2	81.383	226.901	865.657	216.056	137.356	175.894	295.07	317.496	479.012	82.1668	330.768	244.203	149.613	212.809	78.2565	208.439	145.561	112.286	55.6412	265.368	121.529	79.7886	174.33	229.151	139.739	66.5985	63.2083	117.005	169.151	194.406	98.8045	57.1296	127.071	279.684	317.205	121.968	196.997	160.543	141.698	135.278	177.78	157.867	171.51	608.361	1096.52	257.731	332.113	119.687
P12270	TPR	75.7762	40.452	66.6365	104.029	73.0792	74.3226	50.3521	63.7888	36.9012	41.6688	55.4214	53.2432	65.6008	56.1508	91.3481	51.9411	64.0806	33.574	78.9376	80.5042	103.887	79.9818	93.8648	55.3564	41.9254	50.5662	42.9998	26.6303	58.5941	27.3213	39.3765	47.9203	57.8354	24.0747	38.1074	52.3662	29.1983	37.3198	30.2404	49.1738	36.0701	65.7875	238.972	268.879	134.761	67.9134	51.6944	35.1108
P12277	CKB	4.2514	64.2771	274.121	82.8723	21.1082			166.921	203.4	1148.39		29.4795	13.8608	81.8654		12.8274				102.043			38.9089	300.442		160.939	12.5312		30.6377	83.8461	168.764	41.9315		681.156	767.409	42.8375		1.93753	98.739	15.6739						72.0451	528.146
P12429	ANXA3	34.774		139.184	47.7876	64.4368	48.704	41.9601	228.709	15.2423	28.1658	144.795	49.9493	49.2002	237.088	38.8429		95.0681	13.9894		25.7873	50.37	29.4	36.7501		41.6011	2.40228	12.585	44.3909	213.355	18.0574	6.52218		68.9598	12.009		145.191	4.00253	5.38664	3.89772	40.4566	55.9319	61.7554	134.706	381.437	11.4879			43.5843
P12532	CKMT1A	516.994	154.882	883.268	184.25	98.1925	137.583	596.568	335.362	307.951	520.493	321.264	64.7906	9.6802	630.811	259.106		115.083	253.566	521.033	64.6835	64.9763	525.584	407.375	470.747	104.15	990.804		456.324		125.711	366.311	90.9924	75.3913	462.922	142.997	114.899	230.162	97.9646	559.298	354.63	100.211	57.0405	924.002	871.703	27.7892	255.962	906.587	714.577
P12694	BCKDHA	11.1625	31.5478	28.6593	6.78825	30.9622	34.9171	14.8405	19.3296	26.2615	35.9724	17.6996	16.8385	2.96464	16.8278	43.4834	15.7901	13.5006	20.0254	26.5372	8.4284	23.4277	17.9076	23.2108	8.12202	11.8352	49.8793	9.98372	20.7899		19.4156	21.6432	46.087	14.2973	8.70104	15.5205	39.5615	10.5242	5.56624	9.8895	11.7584	8.15889	35.5316	39.7221	27.5485	14.3311	20.0946	15.9783	29.3609
P12814	ACTN1	98.0421	23.046	118.937	83.2248	114.2	178.05	68.8122	149.095	61.5863	74.5069	8.03437	300.504	51.0994	190.208	105.361	346.553	90.771	124.225	33.1246	82.3969	80.99	173.414	126.166	46.7339	85.6831	66.0048	87.3973	84.5261	129.955	48.5557	64.8369	128.04	85.2077	52.4013	78.1577	115.434	63.7509	193.993	35.2511	31.8756	87.9303	126.689	405.737	511.967	289.067	60.894	74.3122	63.5787
P12821	ACE							6.08096					15.6714		17.2219		1.14597															14.9719	7.2958														30.2639
P12830	CDH1	107.12	33.766	48.5871	78.4447	124.012	115.004	94.7313			86.0844	50.2474	86.915		109.277	63.8776		54.4629	58.6562	53.1635	59.8087	10.7499	54.4086	42.8929	6.61546	75.1681			50.7009		20.9942	131.159	123.488				21.5775	37.3465	34.7696	3.77448			13.7305	351.532	303.761		83.0263	56.4196	267.184
P12931	SRC	46.6083	21.0128	32.5035	43.8197	2.90442				8.45402	16.2939	10.8296	7.43829	6.56636				4.38474				20.5835				5.93078	1.97735		24.8483			54.5068	14.9504	6.22706		28.6505		15.5475			2.71987	29.0056		72.4719	39.784	24.0947	11.9315
P12955	PEPD	6.47634	29.3726	214.975	67.8194	50.34	72.6602	56.975	64.8052	93.1667	102.739	49.4856	52.4911	23.2982	121.701	9.95889	62.9749	49.6799	8.75729	4.79736	5.55295	9.00886		10.1578	93.4253	21.4549	54.8122	36.4238	32.0978	71.1117	36.4999	69.9389	89.9023	44.4203	25.2155	41.5879	73.8774	38.5733	1.72613	79.7532	26.9617	8.25218	15.357	24.3636	10.3264	212.087	35.3161	89.478	48.4763
P12956	XRCC6	197.349	111.956	417.615	222.077	294.268	205.399	198.238	346.084	232.227	242.835	224.493	351.457	163.356	271.856	141.653	232.214	265.642	228.16	265.312	224.852	248.316	166.619	245.075	258.956	180.008	324.991	194.416	150.418	146.154	150.532	283.516	223.04	208.944	134.194	141.826	189.494	179.639	187.377	259.612	117.558	150.818	208.489	557.7	607.257	536.157	306.088	305.988	149.265
P13010	XRCC5	405.522	324.825	1098.65	581.761	516.55	501.429	600.063	771.38	513.504	391.42	463.04	714.353	450.387	506.082	313.098	417.75	537.807	342.68	564.05	497.251	495.805	389.408	621.011	612.495	431.341	541.071	408.768	322.914	266.294	237.612	568.144	544.172	390.925	263.948	356.399	181.035	333.262	374.821	499.155	272.948	308.162	255.235	1393.91	1503.99	1060.97	612.824	618.891	355.167
P13051	UNG		16.2213	7.17331	16.9702	14.6898	12.2038		31.2072			9.92227	15.6244		5.64597		5.16772			31.7355				2.51598	11.3374	11.7524	17.8159		6.87457			22.6689	14.1631		0.598689		6.85271		2.3448	10.6943		6.63423		16.3109	11.4068	9.91817	33.218	13.4663	10.5157
P13073	COX4I1	143.342	148.48	135.711	163.35	225.286	309.786	259.458	170.262	281.148	433.813	144.113	494.298	84.0466	265.301	204.649	176.222	191.616	718.869	228.715	186.76	307.233	758.669	397.284	107.26	134.619	587.672	37.8662	183.049	56.9926	403.288	203.738	249.689	90.568	92.1647	153.648	117.338	118.704	320.338	115.13	63.6868	193.97	181.199	418.371	564.399	219.305	88.3952	396.478	372.208
P13284	IFI30				10.1332			7.4463			1.42609	2.23249	12.8649				34.2898		8.75645		2.04539		3.96086						16.1833			24.3845						22.2981									6.54908
P13473	LAMP2	109.592	37.1085	308.749	134.734	110.503	238.409	97.2019	163.711	74.6299	102.163	89.0366	153.93	11.8619	274.057	174.793	75.9337	119.724	189.644	62.227	93.9162	93.1656	98.9772	60.3627	21.3471	87.0031	128.475	146.136	57.5545	141.921	133.464	50.1792	39.1439	53.3891	37.7743	43.5984	103.52	14.3884	74.5917	88.4755	23.8152	40.6877	37.7332	303.873	63.5374	65.6074	58.915	46.013	232.544
P13489	RNH1	49.1487	33.1708	326.184	93.5228	62.4266	128.563	121.278	245.978	293.696	245.624	126.735	133.567	51.204	115.842	34.9766	152.644	94.4431	126.151	27.0319	62.753	54.9668	2.57328	58.7497	116.342	171.45	158.219	93.0142	165.875	204.34	240.883	85.2637	271.492	136.574	150.695	146.825	121.128	89.5258	119.218	163.719	217.917	85.4948	129.667	212.389	279.509	576.464	101.629	313.178	149.554
P13591	NCAM1																																			13.8452			60.8475
P13611	VCAN													6.73157			39.2431							10.9985
P13639	EEF2	180.417	331.818	844.592	380.362	355.926	618.902	304.492	612.092	974.437	627.699	551.305	870.581	330.294	451.695	126.962	596.413	480.535	530.941	145.681	594.33	374.575	119.842	203.694	615.056	647.048	239.973	203.812	494.702	467.36	383.116	581.567	635.813	753.581	460.111	527.188	697.059	475.239	680.618	1035.83	743.186	648.784	241.474	346.742	1100.02	2918.37	389.107	1160.64	567.384
P13645	KRT10	119.28	29.9897	39.2688	33.1793	22.5348	44.4454	22.0661	63.663	79.122	40.3739	43.4734	48.7339	11.4718	359.799	108.837	17.874	111.271	58.61	89.0308	34.4531	21.4417	21.4621	111.614	41.3808	29.9025	5.54742	28.5119	14.2778	40.5559	12.1872	14.559	14.7754	16.4987	14.448	84.4474	27.5451	34.0956	29.5003	11.3031	94.5641	23.3022	31.2245	2005.28	68.1257	130.188	13.2284	18.3359	26.168
P13646	KRT13				1184.83	1432.52	178.636	11.9053								91.4292					113.03			49.6617		29.4781																		22.584			7.91842
P13647	KRT5	3215.53	4.6149	2200.13	5571.8	175.941	111.902	1.19901		4.74057	19.5391	61.8172	264.98	0.91633	1264.18	242.218		272.568	10.7794	10.3716	15.5205	829.405	1538.07	1517.15	2.3114	1.27648			32.1309	6.77535		2.05556	9.70026		3.99838	105.587	887.084	0.429887	40.3834	9.82824	35.7966	27.7871		4525.16	940.344	13.2959	31.0028		9.75762
P13667	PDIA4	382.479	647.792	114.104	345.884	194.927	368.653	525.468	214.14	330.521	128.507	468.812	323.651	211.578	449.647	451.141	352.783	379.383	234.185	536.538	128.62	478.357	237.786	240.253	193.699	267.242	102.126	288.198	195.895	196.143	55.1112	281.65	810.154	216.251	91.8747	496.016	219.718	127.111	90.2117	223.892	107.044	167.089	460.546	779.14	676.451	285.136	180.112	219.204	431.663
P13671	C6						100.173			55.2095					138.464												43.6775		60.9032										62.7362							17.7006		6.07619
P13674	P4HA1	132.692	7.53601	44.7483	65.9642	100.931	21.839	82.1599	24.694	33.8041	43.986	80.3933	101.749	45.5178	32.6333	35.9631	264.201	47.7287	31.3127	31.3316	42.412	65.3576	38.9239	19.8176	26.7921	26.954	46.2944	92.6172	31.631	63.8979	33.6413	50.8648	79.4369	141.296	13.7504	10.371	18.6588	15.5901	25.2468	38.4265	121.987	30.0273	66.8427	98.2139	106.597	41.5323	24.5808	41.026	46.2207
P13688	CEACAM1	7.02382				16.0922									22.8586	1.41641													8.99408																				4.68369
P13693	TPT1	12.0874	14.6286	44.6974	60.4453	79.1344	48.8729	28.949	38.831	23.8287	32.3491	71.7262	113.375	30.4486	62.0008	24.975	55.126	52.0868	59.8554		92.5781	24.4219	24.2829	37.0838	60.5096	123.768	24.9557	16.4176	88.5152	66.611	49.7314	132.231	65.2588	68.4126	114.664	50.1666	71.3518	198.085	26.7887	58.8982	54.5078	89.2855	63.5691	50.9587	243.59	425.729	60.103	70.7415	22.201
P13716	ALAD			14.4538	0.844472			9.58593	14.8876	36.9797	11.7945		13.4945		4.28947		7.30031		14.2104						4.52729	12.8781	3.31843		8.79665	5.69229	10.4325	5.17101	25.5623	3.81425			1.68204	2.32477	5.67193	23.3204	18.4872	10.5377				16.6775	5.99716	17.4069	7.40661
P13726	F3	20.8102			121.325	61.5348	21.9986					15.4362	41.2525			88.328	14.607	5.5356				7.52423	64.0663	3.70565						17.4448														70.3926	295.381
P13796	LCP1	10.3719			64.2501	70.0836	4.49602					284.834	279.504		6.78162	46.5432	3.14211			8.74961	149.589	49.6809	3.9564	1.69411					56.1916				329.291					15.2743	97.6738		22.8358	1.62467			9.16507	155.097	6.08435
P13797	PLS3	19.6419		185.17	77.3717	60.7102	124.014		198.185		49.7182	305.54	296.022	97.1925	118.598	35.5858	140.141	82.9851			82.6937	28.8276	35.5773	62.574	72.7127			22.2195	18.2166	79.0478	65.1007	24.3033	27.908	210.003	20.9023	9.74761	134.6	26.1133	82.1425	33.9802	84.1487	24.445	113.634	398.26	90.0213	119.643
P13798	APEH	18.7156	45.665	51.2224	13.8046	49.7732	52.9961	83.717	58.1975	170.777	37.6802	39.1535	53.5143	25.6071	54.6101	15.3085	36.8379	31.6978	35.0686	15.7506	38.3767	14.5203	16.7208	32.2526	33.0236	55.8572	53.4982	12.9893	94.7069	21.5914	87.3055	48.8265	45.9544	54.0122	54.5677	31.0362	40.0042	26.7081	43.4542	61.0453	94.9885	97.1588	32.5482	43.2444	102.791	148.692	39.366	136.797	61.0943
P13804	ETFA	411.76	287.427	80.1168	299.165	679.641	710.164	651.989	305.69	559.807	383.897	102.662	360.768	137.445	312.6	148.474	69.3175	310.601	473.018	514.945	132.333	115.696	319.175	318.22	415.056	187.94	98.4638	91.1654	211.267	48.8114	183.294	381.672	286.129	102.457	88.6521	282.935	135.256	98.1149	80.4993	265.196	46.9371	318.936	231.199	933.197	622.605	356.929	149.335	372.807	518.802
P13807	GYS1	10.6668	11.6653	7.96815	8.82112	7.73701	24.5789	19.0213	50.0939	25.9697	26.3937	6.04311	20.4604	21.5537	26.0133	4.55806	23.615	13.4688	9.57903		14.0281	9.15055		2.76336	12.6345	13.1801	5.07347	6.26479	18.1184	6.32907	1.51478	16.6512	20.04	14.4623	2.13972	4.12629	11.9809		6.89788	10.2945	7.02729	3.57948	19.527	17.5705	27.1709	35.731	10.9944	19.1559	10.55
P13861	PRKAR2A	40.2778	55.6441	96.8797	33.4476	77.3731	50.7068	72.4838	80.9378	45.4601	64.1162	58.4095	41.7615	18.2462	70.524	33.8492	59.9051	39.7559	29.9889	19.1204	28.2515	20.6157	34.9439	44.6222	33.2182	47.654	31.873	10.9825	55.3487	53.4078	33.9273	51.7691	21.4259	29.7947	26.6975	7.02645	18.2495	36.2266	7.18751	33.6672	54.1719	39.5976	47.7618	92.8375	100.124	115.36	94.8118	73.3296	70.8142
P13929	ENO3																44.4331		10.9651						3.08037				1.33203							3.11361							14.0947
P13984	GTF2F2	7.24236	7.24761	32.3273	17.7045	20.44	8.252	16.3593	25.1578	26.4945	19.6839	39.8686	29.3756	8.45873	16.4041	23.2191	16.7224	22.5636	10.6888	5.15189	15.1794	14.9636	4.84883	32.8073	21.6382	22.501	11.4821	15.2243	9.47898	22.147	11.2269	17.9232	4.62598	22.3169	9.42371	7.4403	13.7242	19.75	7.4741	11.1853	11.1355	6.63984	16.6988	78.1185	106.803	137.338	29.4912	35.9578	10.1148
P13987	CD59	188.798	24.0729	24.6925	170.263	70.7308	50.8062	15.8259	19.4747	12.3673	49.3856	86.8246	75.3539	5.22675	83.3282	77.6424	98.8037	64.747	35.3161	26.1153	27.9699	105.283	91.3084	34.4989		21.0232	16.9806	8.84133	23.5009	15.3679		12.8741	70.3191	27.8996	8.62474	19.3559	68.8103		76.532	30.0925	7.33768	6.41902	54.4791	255.649	174.434	79.3627	13.0321	25.2875	43.5256
P13995	MTHFD2	97.822	59.9997	154.173	233.322	115.119	132.392	203.396	64.1416	19.7223	115.038	181.554	152.519	48.2347	217.082	53.8541	86.1983	63.7121	71.4853	377.215	94.27	120.173	61.5832	115.209	96.769	65.5804	153.379	79.0989	17.2309	20.8515	49.2937	137.855	71.1102	142.095	60.611	112.587	101.337	11.3189	84.856	149.618	26.5252	105.813	111.706	314.445	567.457	287.974	82.6853	193.512	45.4607
P14174	MIF	94.4162	303.456	1549.36	434.628	507.422	684.05	328.181	540.277	1220.91	816.58	528.251	1958.84	149.996	706.476	86.4225	874.621	229.477	409.572	69.5533	427.688	142.249	87.0409	210.766	547.165	885.588	2196.65	166.813	1239.51	358.983	998.722	1247.12	2997.94	304.658	1207.66	575.818	815.374	1227.3	1112.44	625.266	408.934	375.643	240.626	485.023	745.199	3231.04	401.882	561.674	372.546
P14209	CD99	42.576	16.3059		9.96894	11.7064	49.8625			15.5976	36.3074	22.598	12.4235	20.731	23.8909	26.3034	20.3432	8.63189	2.01008	9.77877	2.95025	13.2786	24.4309	16.5467	4.23785	7.98787	4.71967	39.6135	2.3551	7.71678		18.6611	43.6053	22.9948	4.43004		6.8403	14.9304	16.5329	10.9159		7.08157	45.2613	231.457	41.8644	95.4976	2.39136	1.85944	2.99213
P14314	PRKCSH	463.448	377.539	231.316	646.443	634.407	433.488	699.117	382.585	429.433	258.846	647.515	664.288	239.8	622.042	1519.48	674.922	438.348	510.504	643.204	381.373	460.199	321.578	481.243	333.198	298.725	287.918	668.796	240.831	291.386	158.413	406.814	509.214	452.331	108.797	406.632	613.659	211.76	345.978	378.886	153.372	377.421	241.311	731.951	1004.94	424.619	288.731	774.956	484.561
P14324	FDPS	48.7851	156.756	468.553	120.874	30.4685	181.846	145.861	98.1349	611.684	95.8739	145.371	191.05	75.25	363.618	37.3029	66.6962	18.4263	102.163	25.69	90.8658	49.4467	53.0818	95.5333	114.129	142.81	91.5024	31.8497	245.416	156.69	25.4662	152.17	217.273	155.551	73.9913	328.45	206.772	82.1457	171.954	218.378	76.0649	187.059	62.295	97.6523	58.6021	154.995	86.3345	73.5641	161.666
P14373	TRIM27		8.06577		11.1224	22.0827	13.9184	3.48196	6.58815			6.96666			4.49104	3.74173		18.6061		19.4359	18.0226	5.18692			11.43		13.2624				1.29713	2.19901	4.92875	14.6252		13.8782	3.46544			7.53455				31.7169	35.635	12.2693	9.98412
P14406	COX7A2	184.452	277.636	219.749	268.55	300.531	249.528	370.144	207.746	216.991	239.595	144.029	192.195	135.244	344.892	216.384	65.9942	122.094	249.021	124.636	191.909	289.244	414.221	447.027	115.224	196.463	270.625	28.1971	370.25	167.426	243.029	178.241	175.658	286.908	75.7245	156.833	381.205	53.3395	166.868	180.02	136.719	107.295	272.691	902.743	818.766	513.116	139.469	419.882	231.734
P14543	NID1			4.00723	1.46149					23.9948												37.9161						8.531	1.52931							10.0473
P14550	AKR1A1	14.0776	78.2563	98.7758	23.6134	54.164	128.819	107.919	188.045	209.667	325.523	21.2043	27.2017	14.6713	121.467	11.6575	29.0497	24.036	20.8003		40.8402	23.381		19.3713	35.43	42.9583	58.1019	8.77853	44.3131	22.0782	80.1503	170.732	279.29	38.8557	49.9426	50.4836	60.2206	53.4353	31.2891	185.17	134.857	108.43	29.8004	38.5842	24.2146	138.944	45.8267	144.078	667.806
P14618	PKM	888.431	786.544	2135.98	754.676	1378.55	1740.92	788.095	1748.72	1712.04	3461.35	1877.12	4963.67	610.57	2453.8	625.687	1720.78	2172.05	1544.38	287.168	3423.39	829.13	266.691	494.613	896.706	2203.73	522.567	1044.27	1410.97	2221.8	1002.27	1909.47	4939.82	1560.38	345.903	1246.95	1143.04	2222.76	685.125	1306.05	1233.5	1953.31	2192.26	1022.35	3983.32	3876.36	751.877	1220.77	1799.06
P14625	HSP90B1	1781.32	1078.93	1243.09	6165.57	2491.77	2648.01	2427.86	1109.68	1130.26	1617.85	2481.26	3278.02	1577.53	1504.8	2067.49	3012.94	2526.74	737.064	2002.21	1745.28	2123.82	1769.27	1322.34	802.688	1004.92	1242.48	1855.17	917.355	1775.47	1311.01	2183.6	4078.28	1499.98	540.503	3471.94	1624.11	704.286	496.992	1264.87	862.678	1774.71	2889.38	2475.59	3806.61	2305.75	1619.72	2110.99	1358.15
P14635	CCNB1			11.8282		4.87005			2.15319		4.14656	7.70427		3.70453				3.88204				6.1802		5.41014									2.39708			6.41898			2.6475						12.137	17.9396
P14678	SNRPB			410.007							251.719		378.851					363.975	289.47	372.406			443.469			298.284				231.386								215.221							773.655	91.4468
P14735	IDE	17.2717	49.3543	60.5956	46.1946	26.7347	40.3234	61.738	57.4663	107.083	56.2004	17.9042	32.2023	23.1118	30.8957	9.76211	13.413	21.636	40.8833	20.7195	17.5487	16.1041	8.92982	24.022	47.8607	34.5235	18.7156	8.62617	47.6713	29.6875	27.9535	100.25	36.3809	32.5416	23.8659	13.4534	22.0868	19.1943	25.6019	40.2562	35.0216	40.4366	26.9429	33.9337	36.291	73.8332	19.3115	54.5529	34.1866
P14854	COX6B1	26.7349	21.095	24.8316	23.3819	27.0683	41.9296	45.6415	34.5605	56.4313	35.297	19.4965	15.0948	17.8203	74.2474	25.9484	4.89536	27.5858	15.2192	40.2952	43.8649	38.8982	23.1524	71.9097	12.8991	14.005	8.23999	13.1746	25.5667	16.2502	31.2883	30.2694	24.5768	40.4073	28.3234	10.5616	39.7556	11.0653	19.1124	30.7874	37.6034	30.2963	27.2065	87.1606	77.0739	37.2076	20.4664	29.7557	20.6015
P14859	POU2F1		6.31546	13.0716		11.4229		14.3764					8.07683	7.21529	7.65895			11.3757	1.99601	6.55556		2.04925		4.00408	6.92588	10.2573			6.29411			4.71807	4.69938	15.7218		12.9391		7.26869							14.6703
P14866	HNRNPL	169.282	138.342	208.34	248.115	213.593	195.959	147.992	174.22	90.1124	125.425	171.605	176.584	165.732	207.585	191.119	153.345	209.969	149.33	185.075	251.974	286.641	204.621	164.044	141.318	140.182	210.336	159.821	106.501	88.2708	75.171	120.908	142.439	128.53	69.3402	170.451	196.838	135.086	169.165	121.439	91.4656	105.629	195.07	537.35	599.072	332.237	170.05	230.704	79.7673
P14868	DARS1	71.2158	83.2601	269.71	177.369	141.419	167.945	117.958	191.15	138.896	98.5869	183.022	158.177	88.2562	227.896	91.3522	102.409	66.5158	81.2479	28.6713	181.899	89.8482	97.738	93.2914	115.287	91.7736	102.836	56.7395	90.4653	120.07	94.1887	104.264	110.881	172.252	46.3901	201.532	205.741	92.8004	100.058	165.194	87.797	118.096	106.618	314.723	389.478	401.953	102.873	78.1572	122.147
P14923	JUP	283.43	34.5442	250.546	226.586	223.43	135.945	110.37	30.9385	52.7179	31.1025	91.4867	176.282	32.0957	267.889	201.725		42.2911	84.2409	42.1326	102.779	95.9986	191.136	178.469	31.3843	74.0128	25.5849	3.42898	60.3413		71.2701	62.2013	138.496	11.8862	1.86987	13.242	54.2492	41.2955	53.9875	23.2558	34.2018	24.5163	70.645	733.703	410.38	18.4928	165.318	62.0423	179.445
P14927	UQCRB	98.2545	36.0598	73.5512	82.9414	102.382	52.0255	96.9224	56.9737	104.349	32.7324	73.3069	55.2572	32.1526	100.727	109.49	21.1254	86.5528	61.6864	81.1221	71.7911	85.7856	110.158	136.032	61.3326	75.6305	95.0916	23.7634	53.4347	49.4263	48.5446	54.0159	47.4087	44.184	39.5494	49.477	40.917	25.2285	35.9649	62.9997	46.8067	67.252	88.9809	412.4	229.752	180.838	114.254	103.288	47.0549
P15104	GLUL	3.45744		69.0873	29.847	10.6001	9.81621	16.2979	89.9968		71.0123		16.5262	18.3215	99.7194	28.2705					39.2447			6.08355		13.5285	22.3645		67.3347	3.99747	127.342	5.28426	18.4623	15.3341	3.40007		21.376				19.4587	17.1357		59.1156		50.1391	32.6185		17.4535
P15121	AKR1B1	100.151		52.3887	38.4491	444.817	60.7054	11.2324				123.823	233.411	28.3574	183.203	150.993	141.551	22.1417			109.042	96.8113	88.771	226.089	12.504			139.996	8.61064	164.234				859.156	3.63307		159.861		20.5942			46.4746	59.6377	135.219	502.095	1268.52	4.29084
P15144	ANPEP				17.2735	286.326	25.1412					10.8273	887.979		178.774	526.516	91.5408		2.38881				1629.04	666.888				74.0183						177.029			7.96776								1437.09	204.195	94.1636
P15151	PVR	18.154			5.31019	29.4444	17.6445				5.12783	2.99279	36.1382	3.07077	8.62235		59.9208	7.43723				6.52718	30.6448	4.23284			4.14417												4.18621				4.17031	20.2994	12.8864	4.03549	3.53083
P15153	RAC2	61.0094			38.7856	4.15946	20.8007						15.4026		12.818	12.192	12.5108	7.95287			7.6833	56.2667	108.135	22.8218			3.50317			25.9313			6.69357	38.4702		18.7774	5.04679							113.424	54.2777	25.7622			13.1743
P15170	GSPT1		28.1431	73.0886	17.0865	30.4587	56.6134	39.101	74.9868	125.777	77.186	68.1732	68.3523	39.8981	129.495	19.7067	27.4746	24.9684	50.0929	13.312	60.0443	20.4633	4.69882	15.415	54.2449	76.366	20.4885	20.1835	60.7025	34.8789	18.1246	105.342	99.7164	55.9087	84.65	32.829	54.6768	96.4344	34.4157	79.2231	78.9223	73.9167	31.5794	17.8575	116.886	167.343	21.446	43.337	52.7187
P15289	ARSA			8.90335			21.3931	4.65696	3.79718	11.388	12.9262	11.4841			24.5114		34.1717				7.2346				14.7831		11.768	7.64217	9.12405		13.4728	13.2261	28.9409							13.1398		14.6091		9.98585				14.1366	43.2422
P15291	B4GALT1	43.9285	19.5713		15.561	26.8067	56.6991	58.1311	35.4745	60.1859	60.9181	71.8917	16.5908		99.3972	11.1921	29.1622	11.5955	22.9062	21.4793	3.5449	15.2323	45.275	25.423	18.2069		21.8764	12.5728	21.4734	6.82957	9.88143	33.1984	21.5362	17.5611	5.82945		6.1405	4.46164	9.92198	25.1537	15.0964		29.7193	109.171	49.7712	16.419	13.2857	17.8714	38.4797
P15309	ACP3					5.00867	4.33272																																								3.29405		10.2604
P15311	EZR	25.6803	45.8236	207.8	243.485	72.2491	137.735	63.1406	519.426	255.838	104.485	91.7226	82.921	117.791	186.623	128.315	20.9534	100.505	67.7863	26.9398	105.201	93.1725	15.6751	67.1575	110.737	74.7368	123.428	19.3863	146.471	139.241	72.1911	134.626	241.244	88.4353	101.654	19.0261	117.132	92.8596	57.0084	40.7877	280.846	326.594	104.962	89.6213	251.447	481.434	115.949	80.4009	78.6535
P15313	ATP6V1B1								27.2066	10.4419		2.09456			16.5564												44.8697					15.6042	81.2631				26.0476										4.00894
P15336	ATF2				1.10941								1.48772								1.66727								0.291202
P15374	UCHL3	11.3997	33.6286	78.6961	21.4888	36.2329	23.9339	27.3054	45.4902	99.166	34.8447	51.3022	18.5079	9.57497	66.7006	12.1807	15.1199	33.8096	11.7172		30.8499	29.8089		12.311	32.7068	20.9621	10.3971	6.65031	21.0736	48.4825	32.696	37.7223	44.0974	27.4605	11.8149	9.68141	26.9797	74.0983	4.77687	81.1527	37.6881	56.5332		29.1598	54.2693	94.028	22.7053	27.8006	41.0241
P15407	FOSL1				10.559							7.05316				7.24625		11.0798				15.84	10.1986	9.88644						11.0594				26.4907											61.7945
P15408	FOSL2	10.0954			10.6043	1.91134	0.789596					2.66209			6.30504	4.62668	5.79852					7.09433	6.89923	10.2667		1.12551		2.67304		1.8555														66.825	8.04685	20.3109
P15428	HPGD										22.0131																					3.0952	291.512											19.8152
P15529	CD46				20.6102		50.6755				13.7834	27.5086	18.7676			26.1814		14.3103					28.6856				19.0973		14.438				21.0334				29.5835				6.26427							17.9575
P15531	NME1	37.1276	93.984	152.851	69.2122	95.0014	74.704	552.483	76.1743	573.732	114.136	105.264	210.572	65.4844	52.8155	42.3089	69.1635	66.0212	127.898	67.5003	63.6943	79.2702	46.7947	75.5043	197.079	196.021	105.525	53.0428	138.109	52.3834	125.759	190.327	124.222	61.8329	99.237	137.89	67.5973	157.74	70.5011	68.472	144.669	101.944	87.0101	63.0402	144.935	446.1	151.257	123.716	88.3673
P15559	NQO1	23.8266	57.3749	181.791	101.489	376.419	715.1	463.224	281.865	349.341	1270.93	369.436	697.631	45.5996	351.703	61.113	191.257	105.418	262.665	50.7536	63.0299	52.7064	43.3171	96.9781	355.982	213.872	34.9541	113.361	681.106		1199.5	313.304	2732.36	222.379	478.832	119.883		423.702	196.216		148.098	16.5481	252.134	324.649	206.111	785.63	79.3891	108.282
P15586	GNS	90.0015	52.3173	94.9984	78.4452	87.1343	77.5423	200.594	157.099	157.726	89.2345	64.1264	115.843	39.7561	92.5475	81.4585	120.55	171.264	94.9676	115.918	66.9379	44.3094	123.725	65.2473	134.43	100.992	180.583	102.768	73.8013	65.0928	162.429	131.663	68.9264	56.9838	14.9722	39.0237	33.7703	39.3944	33.9951	106.096	41.0796	113.574	76.4647	246.003	112.859	94.4348	105.705	232.812	179.791
P15735	PHKG2		1.30737			13.7542	17.8443		18.3883		4.44374	15.1263	17.9161		26.8142			5.21715	5.90632								4.65164	2.8173	11.5578			5.97344	25.8322					5.6619	8.23074	11.1087	17.2239	12.9883	8.34187			1.28584	3.55178		14.6842
P15822	HIVEP1			2.61237					3.33073							1.94033					22.6374																								7.31706
P15848	ARSB		1.40954	6.85735			2.63213	1.86764				4.53808	2.5809	1.68904			10.7161		8.22905	1.39744	3.30489		5.27759				5.56273							2.48089					1.53307			10.446	4.8441	7.8453	8.48533	8.13107		15.8791
P15880	RPS2	207.686	203.661	383.282	217.76	189.464	231.792	223.683	264.288	472.384	192.531	396.495	580.032	259.459	428.772	120.856	420.07	205.663	262.068	50.4912	196.456	191.559	356.152	153.653	232.687	301.909	207.897	131.098	234.417	251.295	164.593	271.79	289.57	352.033	220.104	268.887	347.857	225.675	278.608	388.632	401.589	322.954	219.548	280.496	666.527	1149.98	230.819	325.317	366.304
P15924	DSP	101.535	48.2548	250.641	194.514	110.987	85.3017	83.8512	85.3142	122.942	50.1502	68.5869	121.709	32.0622	221.108	120.846	2.36495	33.775	62.6988	24.4297	109.679	54.8574	124.681	128.542	33.6196	69.4102	71.2081	9.24753	43.9228	13.5669	123.96	43.0107	74.866			48.6677	116.221	57.9737	48.4867	66.2047	63.0835	38.1704	51.2333	723.613	200.536	5.68243	168.724	24.7846	65.3135
P15927	RPA2	5.52362	21.3366	33.0284	21.7235	26.8594	23.0399	18.6243	31.088	12.374	27.4677	30.1115	16.2419	18.7484	46.2211	13.2989	18.731	13.6376	9.46613	4.9071	6.49249	19.2536	7.14655	22.4426	20.0733	20.5933	12.5678	15.6374	17.7933	24.2719	15.2692	24.7946	38.7038	46.8797	26.9165	47.9262	22.1024	20.2566	28.3575	27.9852	16.8419	12.5545	5.07765	11.4534	50.8676	60.0194	16.6969	10.1825	18.0161
P15941	MUC1	61.2887	21.0457	17.6957		7.2914	33.8691	24.9285		65.0887	109.733				377.9	36.3454			56.9866	17.246	69.6767		19.6179	55.3681	66.4025	44.9321			183.915	8.2289	15.5549		106.485			44.7188	12.3584		16.4183	7.65682		25.1195		25.5265			164.025		42.6803
P15954	COX7C	75.0493	83.6943	123.433	127.235	130.891	141.594	222.713	107.018	172.27	210.924	94.4377	200.144	58.7655	164.719	125.011	59.8857	92.907	233.235	122.564	90.5178	159.158	311.158	232.878	80.3408	6.34798	233.879	22.4487	129.318	65.0851	238.903	99.851	144.895	56.2047	65.252	56.1269	168.276	46.6729	134.384	58.5916	73.1163	22.7665	133.368	12.5458	12.5821	5.6774	33.0812	225.233	154.921
P16035	TIMP2										6.56009	5.58961					3.30559											2.76946		2.93227
P16070	CD44	268.831		85.5807	654.192	157.298	60.381		4.43988		2.5279	173.197	328.076	5.78112	79.4542	122.336	255.55	382.895			78.4778	108.064	263.077	113.669		25.0299	74.0706	90.1026		108.884	1.9462	18.5763	82.9204	239.153			250.532		71.4333				309.735	373.525	548.806	299.699	1.4292		41.5432
P16083	NQO2		33.1678	15.795					28.599	34.2084			5.34314		42.8667		5.24541								37.8043		18.1105	7.37053	3.96919	49.573	13.7713	2.61496			17.4249		40.2286	9.24385	22.4022	64.4698	2.05153	53.3688		0.803844	13.4311	12.7088		3.57672	52.1261
P16104	H2AX	2294.1	1284.49	3452.04	3521.12	2883.9	2468.13	2435.76	2662.72	1344.71	2413.22	2280.48		3031.06	3280.43	2418.61		2081.58	4260.35	1894.28	2804.2	2954.18			1567.09	2646.88	6137.13	2090.04	1873.06	2389.41	1269.16	2928.05	2606.29	2218.67	2192.39	1585.28	2493.89	2471.84	4903.34	2717.01	2281.3	2217.08	2502.15	3833.43	5411.18	4031.08	1555.83	2957.55
P16144	ITGB4	276.846			221.464	88.1118	21.0568	6.79179		8.70595	9.95348	42.9953	26.7341		6.94649	85.4391		53.4791	20.112		5.88839	170.182	137.727	42.9826		13.3434			6.74334	18.5053	2.38276	15.0189	16.2927			48.2938	3.4279	6.00222	19.5406	5.97615		4.07964	45.035	379.514	40.0905	66.1471		13.2941	4.12172
P16152	CBR1	29.4785	25.645	128.158	79.0915	51.4439	25.5385	16.6598	32.9458	56.1042	50.0622	92.3278	96.1328	4.91933	81.8097	24.788	70.08	43.5098	48.7477	6.21173	51.5644	50.8042	10.388	54.3185	14.3554	36.5182			13.1797	75.0594	144.061		92.5127	92.262		81.0902	111.092	78.8112		103.222	148.666	34.1846	56.2251	46.7622	124.957	249.251		49.9121
P16157	ANK1													3.56549													6.62155			3.36605
P16219	ACADS	13.1248	6.67413	12.1037	16.4344	23.7237			14.5195				6.81651	5.35004	20.3281	16.4867		7.99623	5.07167	8.4878						11.5316	96.6652	9.07471	29.7124	3.39662			47.0334	29.617			6.01665						7.50678	29.7599		8.13459	8.26884		13.5121
P16220	CREB1	22.1525	9.16534	39.5313	37.4028	33.8212	15.8428	21.5872	37.2143	15.7135	12.6861	20.6271	19.5174	15.1482	37.0151	17.8816	11.0163	29.8507	27.9631	20.814	22.7212	24.4622	5.54061	17.0041	11.3472	20.6975	20.5185	18.6845	7.62952	12.1244	5.91104	7.08585	26.8869	24.8744	12.6566	6.91345	10.0688	4.8272	8.05311	23.6376	11.6862	12.5946		55.8349	51.8631	39.9244	6.8332	9.13228	13.2365
P16278	GLB1	55.4881	34.8066	87.5313	78.0217	69.7203	64.2305	73.0178	75.2463	103.801	59.2522	30.7178	86.5502	49.1416	45.9563	39.8219	43.3776	67.9367	70.5271	66.3001	17.1563	50.5753	31.5387	15.476	57.187	49.3901	31.1562		91.062	28.2652	52.7963	54.6843	95.9086	33.2109	16.8344	27.9517	30.7956	41.9332	19.3812	26.3775	39.1758	67.4226	21.2722	55.4235	56.9893	40.7933	125.131	170.722	69.6598
P16298	PPP3CB									10.521		3.75846			11.4337		2.94422										4.98967			6.92488				1.87627		10.0574											3.84882	18.1178	3.01561
P16333	NCK1			18.4601	19.8594						16.5612	18.212	14.769	10.6594	29.4953			13.8236			4.7				2.16038				11.3277	2.82687				34.5067			12.4589	9.44314	6.39749	17.0035	8.97817	4.30524				78.4472
P16383	GCFC2			11.0429				5.62496						2.24021																1.0206				4.03404	1.19263						4.07436					17.6139
P16401	H1-5		153.533	492.901	444.68	237.882	281.831	311.951	618.739	419.922	923.565	661.66	3192.76	608.945	557.698	921.296		1028.38	3812.15	2106.78	277.77	815.039	1052.85	170.604	317.576	906.446	3534.79	376.415			1283.28	635.224	418.258	634.123	859.904	562.264	1002.95	1411.72	1506.16	395.698	483.257	586.4	1832.05	818.514	5180.41		276.92	2501.15	596.116
P16402	H1-3																																					25.5751	6.22158						14.399	42.9628
P16403	H1-2			5.95484	12.5565		15.6069	2.46457	2.66001		3.99837	3.37048	33.4515	20.6426	15.468	27.4818	75.4054	15.2275	84.6163	24.9855	4.69609	20.9494	12.3736	9.65748	1.42502	31.4012	30.7932	8.47812	0.743527	22.2813	3.48029	8.12236	21.353		11.3131	7.99657	27.8264	35.4741	28.139	24.9064	20.088			59.0325	27.6236	53.8351	2.65664	1.52212	26.243
P16422	EPCAM		27.424	59.1041	72.9259	65.7982	22.1834	44.1113	12.3475	17.7741	27.607	31.4417	85.1717		18.4352	16.5963		11.804	50.7356	37.1584	28.7102	35.6288	13.6138	8.4813	10.5119	14.1104	30.2957		8.16592		33.6386	19.2043	50.9306	19.5987	7.61018			8.11286	3.2289	7.88367		9.23081			137.563		18.041	44.7472	47.9047
P16435	POR	27.0363	27.0063	35.0157	38.9574	45.4516	86.3423	41.2154	54.1037	24.1397	238.468	39.5153	172.49	19.7066	43.1242	33.0013	68.2804	26.1257	137.539	67.7196	55.4288	42.2459	85.4306	26.8367	36.5843	54.1728	73.6965	23.1974	28.9073	4.16598	43.622	57.8063	38.0386	22.8409	8.92471	112.498	5.95475	30.7939	56.0249	32.4892	25.0217	42.879	29.2958	117.728	75.185	27.2231		85.1589	87.5721
P16455	MGMT	12.0926	14.2308	29.8312	4.89335	32.4941			15.8371			7.8156		1.1716	7.65975				10.9717	4.95328	6.81377			7.17869	15.0323	28.4035	4.3097		1.33934			5.19442	50.9002	23.0602	2.08156				8.85327	4.08225					13.7372
P16615	ATP2A2	49.8665	29.4457	32.3311	83.217	70.6362	123.124	105.087	41.9584	65.4805	270.858	82.4974	333.168	20.0673	54.4771	32.7379	122.044	74.3742	118.069	46.2584	56.5737	77.0154	231.316	51.1278	16.5951	16.5282	179.545	15.0981	20.1889	2.46232	79.1515	33.841	77.2693	8.15143	28.1991	90.5402		112.726	105.169			27.4936	62.3894	213.29	144.678	40.2667	55.7102	200.553	106.413
P16870	CPE			13.081				5.60612		5.36938	4.26156		7.85538		23.8253		1.58992								10.6688		13.7544		7.65139	9.42781		5.06249	40.7844					2.17218				2.01622					14.4615		32.6639
P16885	PLCG2			7.273	2.23653		1.33854						4.4019		20.4928																					4.28162	7.82622		6.77896
P16930	FAH		77.6906	49.7724	11.3041	16.322	44.8764	72.3183	18.2883	131.529	62.5917	63.1714	34.1199	6.62117	41.2868		3.56859	29.145	14.2953	3.65685	4.59039	11.9811		13.37	29.4525	8.29058	46.9125	9.63373	57.2192	17.5315	37.4726	27.2378	232.52		43.0438		12.0707	67.2636	11.3814	76.5123	38.0234	65.9205	13.538	20.1949	40.6517	97.0408	45.3813	61.3759	160.261
P16949	STMN1	20.2708	803.529	782.211	212.332	165.751	237.436	172.853	443.196	124.883	420.447	240.184	207.905	146.66	671.187	126.529	173.498	112.337	117.215	27.6893	82.6808	152.299	5.39547	58.9789	649.609	270.156	218.131	351.914	85.6001	779.578	360.588	313.571	490.414	281.461	445.749	491.429	961.371	192.936	531.956	454.624	206.204	337.72	105.21	27.2259	602.835	1387.08	202.992	371.566	108.812
P16989	YBX3	127.367		68.0521	76.1971	99.0373	76.6742	54.8073	132.534	85.8182	40.3331	214.516	96.2901	17.4414	259.722	77.912	24.0658	58.421	43.4846	7.65287	50.1894	22.537	64.4401	85.6333	10.0075	51.2313	27.2089	29.9844	34.681	53.6709	30.411	43.6794	2.58421	147.813		5.2803	79.8169	113.188	70.21	32.93	62.0464	48.1031	45.6609	287.087	161.443	396.139	40.3174	66.8138	21.3199
P17028	ZNF24							3.25926					9.77918						6.19634	22.1047		5.47063					18.2674												16.272					5.70856	6.22662
P17050	GA	14.0258		22.6674	20.3811	34.4289	23.2356	25.1268	63.2968	28.2165	19.604	57.3459	39.3488	16.9583	67.88	36.7663	46.8212	15.1856	17.1724	6.24098	9.4251	13.5803			37.2449	8.37672	54.992	9.24997	24.4465		37.798	35.4116			11.1533	5.69526		4.70147		19.4858	1.24585	9.33215			25.3952	3.25613	19.0889	113.18	36.689
P17096	HMGA1	64.1558	11.1852	48.0458	155.838	217.647	93.9521	64.8723	46.3395	96.9413	27.1803	59.7744	108.387	16.6564	179.938	272.058	57.7329	399.694	41.7818	17.3024	154.321	302.715	161.475	186.576	28.9595	26.2365	118.476	8.30314	38.3567	376.691	10.3077	19.3253	44.4648	142.367	33.1428	38.1246	82.5973	148.189	67.3771	21.4728	40.4859	50.7768	57.1625	353.079	541.124	355.48	26.4361	166.772	47.2638
P17152	TMEM11	45.7132	17.7273	26.5618	39.0507	55.3394	31.4362	59.2596	34.3877	32.0474	96.6297	20.4222	11.4062	14.1932	33.7958	86.8702	22.4153	29.4124	39.3315	17.4587	23.9126	54.9719	79.8768	43.1744	11.2767		40.658	26.8368	9.84575	12.8635	3.07688	24.424	43.7752	18.1857	11.4492	24.3628	32.1936	137.587		15.9404	8.19853		65.0964	112.119	74.1949	23.4541	29.6438	89.5639	44.0431
P17174	GOT1	6.51237	51.3363	145.242	55.2096	37.9262	76.0614	94.665	81.4293	125.088	59.1408	58.5098	56.6215	23.6662	71.3591	15.3966	31.0273	20.9329	32.0296	19.9657	59.9563	24.8395	4.19546	26.5334	57.8345	43.205	50.0012	22.2818	73.697	56.2253	38.123	69.1055	115.142	68.864	60.6371	53.9856	72.1205	39.4684	80.9877	67.8316	71.2301	91.8826	19.7516	51.6153	101.739	176.812	13.9265	95.6728	76.3624
P17252	PRKCA				3.8786	8.12441	3.801						1.99398	2.26093			10.6655											18.549		10.8186						48.5614										27.9757
P17275	JUNB	16.3867			25.8914	19.7619	18.7636	2.79421		1.86386		11.9678	8.09774		19.0719	22.8638	12.3097	15.2493	9.54006			19.9771	20.2094	19.2768				5.90807				2.6129	4.89406	36.8694				6.99939				9.20838		118.69	179.937	34.9266	2.60967		2.71794
P17301	ITGA2	120.619		13.7401	51.5748	201.489	40.5314	30.843			10.1254	19.4452	36.1639		45.7881	208.937	7.28131	72.7496	24.6601	30.0515	7.60841	97.8788	155.563	40.2522		7.20994	7.66202		29.687	24.6047	72.2036	7.42292	98.3153	5.25196	2.98179	6.1019			10.3019				77.2135	23.2118	167.93	39.3678	5.8519	16.6553	14.3542
P17302	GJA1	23.8342			3.66108																4.84843	4.49122																						6.22219
P17405	SMPD1		25.764				3.33701	21.5502		20.4483			4.94503				11.81	7.57948		31.0938							15.2344	4.1174	6.40914	2.72055	5.01409		6.37434											24.1356				10.5227	5.33639
P17480	UBTF	63.8536	47.0856	61.3361	57.7656	55.1505	37.9749	56.698	46.4093	23.9688	64.5612	61.5329	82.8406	35.1035	80.3322	63.3103	35.4079	16.9575	89.1646	79.1792	80.0882	49.1206	44.816	41.515	20.475	73.5505	81.0541	34.9728	23.1735	22.6258	28.0089	33.3458	35.3565	26.3934	19.1486	32.5779	21.9907	23.8712	34.0083	38.6797	22.1336	17.5975	58.5471	120.723	103.391	111.196	35.4458	33.6318	17.8756
P17535	JUND	3.06692									1.88746		4.82771			2.19035	4.71152				3.46417	8.39531	6.00262	2.31332						1.76124			2.99958											19.9665	30.1521	16.3492
P17544	ATF7					3.74492							2.96573																				2.92995											9.40979
P17568	NDUFB7		7.63455		8.35899			14.6596											7.7993	4.52805	3.29377		5.42116				8.10385		6.37799			4.78938					5.54678	6.50878	1.39534					17.8011	24.1383			10.3273	2.64381
P17612	PRKACA	10.1713	8.94786	19.8691	17.4134	14.0446	4.16184	26.7015	23.4793	31.1752	36.401	47.0938	55.6616	13.328	30.7541	22.816	33.313	2.20066	38.0165	14.2998	3.44826	8.99779	2.16924		14.7033	24.3374	28.1477	15.5519	19.5009	7.44643	28.5863	15.794	10.7113	19.9865	11.0866	33.3911	20.6011	20.9894	21.1451	12.899	3.646	24.8541	1.8247		24.7407	7.67789	15.2433	15.2357	24.0491
P17655	CAPN2	24.6468	38.1052	72.0637	36.0858	83.4505	68.953	113.113	321.198	148.109	119.075	46.4312	156.082	5.7627	246.274	2.56936	77.3021	59.8577	5.30219		16.0575	21.0247	12.1004	23.435			3.06588	69.8645	24.1176	232.707	14.035	69.1238	251.777	110.03	23.8024	41.7177	126.913	15.4856	99.183	33.8186	201.757	71.1895	127.362	82.9295	194.389	110.976	4.35422		139.341
P17661	DES	32.424											2.16383				4.88432							12.3307													2.42985							91.8378				4.63472
P17676	CEBPB	32.2571				42.1272	37.135					17.5355	61.9171		34.444		15.4539	2.37808				10.4191	41.1815	24.9738				17.1789					2.84032	26.2086		4.83781	40.8389		30.7547		7.37754			148.163	187.736	57.6567		20.669
P17706	PTPN2				7.46119	10.2059					5.57189	7.45811	23.9981			16.5836							8.18345	3.20902												5.68644										3.3641
P17812	CTPS1	6.056	22.9447	94.2906	19.6091	22.65	53.1837	15.4876	47.1033	82.3092	18.1458	60.8608	139.344	23.5329	102.95	6.95366	29.0924	20.2057	20.7915		30.2746	26.687	5.0348	16.8907	57.0209	45.3774	17.7241	26.4524	8.04524	45.4347	19.6722	35.0092	56.1996	96.0836	21.3328	110.389	114.681	23.4366	36.4242	26.6403	61.5956	22.2597	109.088	25.747	129.847	166.542	15.4845	22.4388	59.5156
P17813	ENG	24.6765			4.87928	9.04589						1.63522	10.0209			7.84284	24.3603	8.89311				3.46023	6.40882					5.06479						3.20168											25.139
P17844	DDX5	274.095	196.234	241.605	263.421	269.697	316.351	218.323	182.212	237.382	210.62	262.425	311.987	156.02	168.906	269.557	148.855	237.811	288.277	250.882	225.644	357.684	489.631	285.239	188.877	255.468	283.852	218.759	79.6481	131.082	118.805	295.04	136.894	217.344	150.421	282.603	187.665	109.039	189.791	264.48	128.085	167.919	219.829	882.2	877.542	537.294	264.025	438.06	170.715
P17858	PFKL	10.1642	34.3053	77.637	19.0833	21.5189	28.603	109.609	102.544	99.8892	68.0289	53.6053	35.1799	16.824	86.5319	10.706	24.239	32.713	58.1394	16.4117	30.9828	17.3849		7.05929	25.9809	79.8049	49.6077	13.2658	35.0137	23.0402	69.2694	67.2755	96.2546	33.8648	36.1822	57.6994	46.9901	23.4326	46.5252	122.779	50.2171	99.4808	31.6751	20.5186	65.3723	79.5591	31.2733	213.583	121.915
P17900	GM2A	36.4845	9.29141	11.8946	42.2311	20.2945	21.2949	12.2364	64.7232	64.9168	142.676	5.73707						23.4613	12.6407			6.28852	37.2053	35.554	20.3331		17.2095	11.8411			14.485	22.3941	23.5018		11.6848				25.3898		25.0069	65.4063		207.66	15.4149		4.98451	8.95627	6.46382
P17931	LGALS3	128.332	6.83097	235.336	82.1198	289.307	167.77	100.06	801.281	313.413	63.4887		275.666	33.2985	379.797	49.9586	136.036	85.9817	215.052	32.748	119.288	67.2424	197.289	152.14	103.209	392.002		79.1082	538.369	203.272	284.025	137.893	347.24	77.3107	63.8241	45.7784	183.429	13.2754		55.752		260.929	39.6765	555.283	403.804	7.24562	137.838	299.131	100.941
P17936	IGFBP3					40.6998			50.2629		12.1247				62.778	59.5229	20.0796																14.2465
P17980	PSMC3	74.369	93.6595	132.198	85.329	135.129	146.649	84.5769	174.78	117.893	73.9543	171.454	155.68	76.5902	148.54	81.2886	49.597	139.174	66.1612	90.4831	156.242	87.449	52.6103	67.2509	110.268	118.326	63.2472	66.8459	82.0032	144.061	63.9431	132.726	78.204	158.887	123.913	133.627	80.5442	169.566	84.8801	130.298	72.4446	162.854	126.365	231.387	514.573	383.181	144.37	141.78	96.3901
P17987	TCP1	90.6971	165.772	578.72	332.743	176.917	423.418	185.711	436.981	469.647	198.304	228.581	253.188	239.922	277.257	168.114	174.165	219.392	124.69	79.0112	245.209	190.206	212.178	196.373	178.98	168.899	212.141	123.529	215.387	237.432	190.001	198.627	213.061	494.443	185.604	222.326	277.454	141.183	194.262	171.611	310.077	380.923	278.601	626.6	619.541	872.2	302.043	174.51	159.031
P18031	PTPN1	109.101	10.6513	48.5456	112.499	98.4081	57.7782	79.0364	58.28	34.2565	35.3213	37.2594	93.4544	14.571	26.5094	46.9652	61.8943	163.202	126.602	57.3194	27.0321	91.4385	109.315	60.9738	26.7037	86.8535	82.0767	86.1662	29.5633	57.1446	19.0714	47.9815	30.3457	50.5451	8.46611	29.5363	19.2252	22.5832	53.5634	39.7928	26.0816	25.661	51.052	297.205	144.064	84.0288	53.3383	69.3901	25.9216
P18074	ERCC2	8.65845		10.1507	13.6469	21.1672	10.526	13.4748	12.3311			18.3542	8.6641	3.08657			8.63228	9.60669	7.42608	27.0873	6.81107	12.9259	16.7542	16.6511	5.12298	5.32769	10.8598	5.74628	5.49875	5.72232	4.4182	5.96679	7.34707	16.7926		6.9435						5.49576	2.87819	10.8632	7.10622	17.5328	4.41345	9.84579
P18077	RPL35A	66.9621	37.3649	171.526	128.987	95.2276	59.2743	90.1406	88.4399	120.583	111.578	167.881	176.381	105.216	139.876	85.9157	133.126	44.6054	100.48	24.2084	121.799	95.2674	127.184	52.4864	51.8681	116.856	109.468	43.5401	75.5142	111.88	38.5587	78.2768	59.5115	126.129	83.7714	103.526	104.762	119.303	78.7777	97.4131	95.8233	78.7617	84.7618	111.948	246.36	394.222	130.116	96.868	13.2703
P18084	ITGB5	12.5554	9.06193		4.98214	7.59217	6.00268	3.62469	13.0496		39.6565		22.7252		12.1031	15.7251	62.9835	11.5799	4.11848	5.86343			15.3751				7.73368			5.54121			15.5464						13.1616				34.056		44.0649		7.53947	5.6297
P18085	ARF4	72.3884	54.5213	93.3033	47.5075	84.6362	88.2532	85.9441	131.833	156.251	157.287	201.78	222.407	43.652	108.776	35.2544	277.594	90.9216	82.1727	13.7076	82.4281	56.3143	64.8847	30.2141	23.1307	81.6741	39.4254	29.9984	97.0545	67.1148	124.471	67.255	308.627	66.7514	47.4286	56.7363	70.8215	106.987	75.8073	80.6899	49.232	99.2803	46.2683	92.8251	115.357	127.504	34.86	77.8101	195.403
P18124	RPL7	206.152	252.574	747.688	482.703	382.677	364.489	412.548	367.524	567.898	365.51	545.754	760.586	333.672	601.427	314.728	568.11	395.391	384.435	141.129	438.117	289.284	473.861	225.68	349.15	465.114	290.74	263.481	344.406	438.745	262.201	396.93	433.544	697.533	225.95	285.111	499.046	332.566	314.074	439.396	482.538	447.602	495.913	310.036	1329.36	1394.63	279.33	657.674	378.437
P18206	VCL	29.4768	26.1982	134.615	50.4184	44.8103	100.66	62.9474	145.821	82.0316		168.809	183.818	130.089	104.641	38.9002	249.581	183.489	42.149	7.97312	150.887	43.5731	19.8897	18.5917	54.4165	27.4515	25.6372	59.4875	92.6347	180.265	38.455	93.6173	112.182	139.182	28.5579	13.5008	126.151	274.515	193.063	147.148	197.21	107.137	70.1684	93.8114	87.9368	153.917	108.677	32.2524	39.9558
P18283	GPX2																									8.22143						2.16257				20.318					1.56197
P18433	PTPRA	21.3186	20.693	6.67324		26.1964	26.9388		10.6701	18.2116	18.4839		39.2277		21.2436		18.6385		6.50143			10.2778	17.0718	10.168		9.53946	6.27331		12.5433	2.45424			24.6269	9.9388			7.39406		3.65578				14.2872	35.6267	34.3595		21.8892	27.4505	5.63729
P18440	T1								13.3001		10.284														4.46858				10.5387		4.45627	12.6199								16.6311	4.55727							11.8195
P18583	SON	60.1149	42.5792	69.7348	73.4893	70.0245	75.5324	35.0441	56.6039	33.2533	28.2135	39.4947	44.4876	51.1998	70.0897	68.6165	34.8996	46.0952	33.6257	53.6076	71.0394	74.1949	50.4787	48.4114	32.2992	28.7583	50.6046	39.4675	16.9601	28.932	11.7124	23.2255	40.0971	60.8565	29.2904	24.7346	47.7368	17.9492	33.7095	64.1251	29.236	51.9903	57.3742	124.723	235.449	102.742	55.1032	46.9658	51.7348
P18615	NELFE	10.5458	18.267	62.9884	21.4204	21.1069	33.0298	30.023	35.1698	21.6824	22.1857	32.9102	30.6671	10.8012	45.5002	28.188	17.8415	26.558	8.99085	18.712	22.2133	27.3223	12.6185	22.7174	36.9013	22.1122	33.4818	14.5709	12.7593	7.82651	21.5344	9.5854	11.265	32.0727	12.8787	10.6158	4.35842	10.7027	6.38374	21.0715	13.8346	17.5239	12.3016	60.601	28.5439	57.4299	34.3756	24.9556	7.95259
P18621	RPL17	140.41	120.896	241.207	135.7	151.967	182.168	161.724	158.051	250.077	124.805	229.775	374.956	140.774	219.638	104.23	308.077	156.254	188.613	54.9642	145.616	130.731	200.142	106.852	165.706	182.288	148.979	85.8249	139.022	168.574	86.0726	151.282	154.361	207.613	144.257	149.024	215.656	207.66	157.875	197.715	187.89	175.082	135.868	239.003	506.883	562.388	100.159	278.528	187.712
P18669	PGAM1	152.435	311.467	908.897	376.921	309.168	404.411	455.5	362.579	681.311	440.704	427.643	556.417	284.171	307.65	79.6407	346.721	243.361	277.479	94.1993	377.994	142.934	18.9042	207.483	354.657	372.176	267.002	143.618	312.287	634.394	345.47	540.359	494.691	645.502	215.175	211.297	294.889	275.54	269.07	288.393	193.543	358.01	382.255	278.026	403.79	1237.81	263.713	317.265	326.535
P18754	RCC1	133.923	61.4126	224.849	240.878	213.517	306.057	98.5928	160.272	101.95	74.0917	176.96	120.646	80.5161	356.225	130.099	124.954	104.063	261.463	165.11	132.974	198.72	178.024	229.548	112.578	109.325	120.375	83.3291	48.8318	74.4055	31.4153	109.19	83.9815	125.807	66.93	54.7874	81.9595	92.7315	104.598	101.541	138.183	84.7185	59.74	315.857	836.424	262.234	98.028	115.347	107.134
P18827	SDC1	158.277		46.0002	17.5606		11.906	32.9543	9.99932	96.4505	21.4567		17.5283		35.3368		5.98864		2.18857		15.9365	6.27151	41.1014	40.3598	2.54392	12.0554			25.1704	1.58436			4.31114	9.60822	3.67204		2.75216	0.681573			5.93366	63.9446	55.2392	697.755	43.8041	53.4669	4.96016	40.4566	22.7991
P18858	LIG1		18.7763	6.65776	4.84577	1.96045	9.55768	13.9874	42.4981	19.4334	14.9826		11.6483	15.1345	20.7261	3.76217		10.5563	6.29465	7.21225	10.7664	2.39782		2.19459	20.0665	13.8176	12.5883		1.99882	3.41141		10.3598	16.9093	6.66851	11.1102	15.7054	9.56193		8.85712	20.2717	7.03212			2.17171	22.4249	10.2744	11.0033
P18859	ATP5PF	218.003	164.091	69.1629	136.175	75.4221	173.538	171.913	60.1108	132.146	71.4737	79.6068	127.096	86.3332	86.2525	119.483	115.274	56.5712	108.379	131.314	106.634	137.295	210.988	229.637	136.012	79.5155	225.22	47.4841	138.159	69.1353	86.279	108.291	174.059	117.473	86.3455	190.385	109.654	94.0895	97.5844	78.7886	62.0384	139.903	221.354	618.015	475.327	288.141	235.269	193.061	147.121
P18887	XRCC1	10.2807	51.2933	47.3072	21.2753	30.7709	41.4157	42.8705	62.4579	42.8977	29.0208	34.729	38.5054	25.6439	24.8028	25.7101	21.7493	34.4151	18.2733	36.1984	18.0831	60.7605	10.4416	32.9255	57.5574	29.3973	56.3296	11.4719	28.1014	13.8866	34.8886	45.6731	31.8667	33.071	31.206	31.2374	27.3572	13.407	18.3634	54.4635	18.072	21.2593	9.55077	46.1704	46.9032	28.7152	63.2352	19.09	41.7587
P19012	KRT15	181.418	21.7836	42.1174	52.1137	732.181	419.39	21.2726		6.1802		102.774	55.7516		5.29726						3.72759		23.727	98.9969					23.5307								16.7915		119.15					51.9378	16.8876		114.089
P19013	KRT4				549.838	68.586	44.771	33.2988	2028.47		220.397				55.5368	1.13664								21.4756					11.5073								93.0113			8.09249	231.768	4.16709					10.977	21.9248
P19022	CDH2											25.5918	18.2593	33.6528		6.1612	61.2987					24.3345	4.91068				9.68674	5.92716						13.3419					3.30619							11.976		10.4102
P19174	PLCG1		15.2793	13.674		4.91513			3.50638	17.9633		4.53594	14.9383	5.26512		0.539128	7.48444		10.3395	1.34224	18.8683	8.26271			4.73414	11.7941	4.06492	14.997	9.35098	6.14273			4.80565	4.52231		8.66191	3.41049		2.4522	23.388	5.33243				8.38291	24.8396	7.16782	15.4325	2.24403
P19224	UGT1A6						30.9278				143.145		10.3067
P19256	CD58	22.329		7.9377	15.3308	35.1929	18.2738			9.95907	9.71622	17.645	40.5165	5.59686	50.0183	24.9893	26.6202		30.5717	11.182	14.4073	12.8676	26.9167			17.2312	2.04709	11.4513		14.778	4.51394		10.9979				11.3557		7.33963				5.26664	21.3967	70.9713	13.6896		5.33279	5.92196
P19338	NCL	1012.03	266.995	1148.97	979.306	704.752	630	543.389	708.642	786.368	511.632	1087.25	987.165	404.359	718.425	901.249	647.706	890.057	667.135	886.81	1205.11	447.903	1113.52	1112.55	533.759	623.718	665.665	730.943	290.212	556.593	328.018	729.932	496.159	552.149	342.898	247.132	700.296	538.22	445.033	627.907	500.445	527.842	866.581	3756.18	2733.53	2950.69	739.91	773.388	509.668
P19367	HK1	392.275	51.1409	124.86	170.19	118.036	181.422	417.233	250.633	300.303	150.242	215.109	214.543	26.6415	170.525	135.44	147.738	198.903	471.022	327.677	75.7499	210.041	496.69	451.623	127.999	115.552	904.472	126.219	394.926	136.66	210.891	397.561	200.73	509.042	109.251	174.34	137.964	161.146	246.591	141.364	344.057	212.076	78.2295	1237.14	553.075	336.681	144.336	474.26	321.931
P19387	POLR2C	15.5824	7.02131	69.903	72.6442	85.0733	25.215	44.1863	45.5413	31.3595	14.3606	15.601	31.7506	22.3632	36.1988	9.39605	10.6891	10.7051	35.9605	32.2942	14.7525	20.5838	33.6504	20.9436	11.7601	38.741	16.3759	24.0141	9.89807	10.2229	7.37081	51.4173	33.1519	57.7177	5.7551	10.5026	40.018	8.37847	5.01208	29.5331	11.7883	34.2711	21.9275	105.586	79.4719	47.3776	23.5212	33.7046	18.8363
P19388	POLR2E	74.3405	30.5822	61.6635	63.2965	68.0993	52.5401	46.157	46.6236	44.5557	61.4147	42.79	47.494	33.2293	49.5073	49.3727	32.4165	50.6483	25.2888	54.4275	53.6085	88.2208	54.5648	81.5196	34.3286	23.0851	24.6539	44.7838	20.6887	39.3614	18.242	24.6851	35.7333	52.8505	9.2438	35.5269	47.8134	38.8896	21.8526	47.6054	32.967	16.9307	48.6662	203.931	169.322	175.738	31.4215	44.6413	25.4762
P19404	NDUFV2	259.026	441.326	204.048	193.402	206.85	248.757	355.934	147.522	239.294	145.259	56.9566	170.98	162.822	196.063	206.91	58.3164	135.571	153.338	311.708	130.405	304.145	273.746	274.268	147.199	91.2574	323.096	101.684	149.695	72.2299	65.1991	152.138	114.682	166.166	82.7395	151.687	182.767	60.7115	35.4371	98.2025	134.548	57.6786	160.202	751.82	587.653	228.916	106.145	222.279	111.098
P19440	GGT1							61.1149																			124.892				101.444			30.9992			23.9302
P19447	ERCC3	9.66599	6.55843	5.60112	16.1138	20.3059	7.71669	10.0685	5.24947			8.21801		3.39782			3.75796	4.60276	5.92262	13.0825	16.2236		17.7456	23.0985	1.90085		13.0931					0.636251	4.39401			3.27248							1.54712	43.089	10.2745	16.7707	6.89499
P19474	TRIM21							2.9379		14.2054	8.81717		11.6																5.16054	7.02647			19.7893													1.63229
P19525	EIF2AK2	15.8084	19.8628	17.6442	47.4429	31.0916	15.4411	42.2424	24.3124	10.5109	11.7393	26.7939	41.6483	11.7093	16.0856	28.7611	17.9739	29.6805	16.6741	4.42908	31.8416	24.7573	8.28738	6.65852	13.9088	13.0116	25.7267	22.9379	8.94422	7.74041	16.8681	10.1828	9.15261	38.9366	7.94786	51.9084	34.9117	11.4251	2.46216	14.5645	11.2979	32.1818	15.8877	54.2543	123.904	68.2013	7.44616	40.6386	23.615
P19623	SRM	47.9164	114.571	37.0316	38.1307	55.9977	162.432	53.1721	108.102	203.852	95.017	70.1954	121.886	97.9022	147.357	23.888	131.695	48.9592	125.278	28.1013	101.517	48.7316	22.1264	74.8244	229.266	133.218	28.1633	153.043	32.2348	173.052	32.6441	67.9892	139.857	111.027	141.617	120.74	42.7284	148.226	52.8115	104.376	164.181	66.721	38.3602	90.6209	388.281	798.885	136.481	243.344	97.1353
P19784	CSNK2A2	7.94846	6.98923	40.8764	27.8713	36.7029	33.3409	15.7148	15.4204	9.31126	18.1439	31.9209	40.9082	5.78468	61.5149	19.4057	18.0868	21.7457	19.8682	17.3169	43.2978	17.3118	20.2633	22.0981	26.0857	18.0736	11.3671	9.66795	11.7101	14.5263	18.5653	29.1814	20.8977	28.2936	16.7671	4.9529	27.2538	5.28996	9.36293	7.2477	12.0294	16.6622	17.8113	78.216	95.1645	56.0304	10.2582	23.2304	15.4572
P19793	RXRA	10.5781	2.99602	7.29211	8.80659	15.5832	6.55047			4.26298	4.23607		5.37175		7.18394	5.71453			8.16262	3.24992		4.46261		5.55892		15.4341	14.0691		6.79092		4.1194									4.05373				24.8671			13.6204	3.06828
P19823	ITIH2		36.2822	7.61618				2.31257		13.3484			4.80306		5.04616							10.6067						6.38896			2.72976			81.2612		67.4336
P19838	NFKB1		1.76432	8.35653	6.59758	10.9945	13.3142	1.45767	21.0125		33.2311	18.1346	10.2351	2.4466	18.2161				3.83086		1.11638	8.84137			11.389	8.57934		13.0609	7.0962	19.6572	5.36947	9.50326	29.415	22.7663	4.08872	1.62402	5.50787	7.34233	9.94975	7.90342	19.2869	13.4156			29.5211	89.9328	4.27613	8.14565
P19971	TYMP			9.47112	6.13576		48.9157	5.40097	21.3545	51.6824	28.236		52.4735		160.652	10.3788					3.63618	8.33068		3.53035	2.09384			81.9677	10.7131	4.52467	7.53763		90.8626	118.315	21.5906	4.62191	3.79032				12.9438	26.5662	7.33767	12.1923	61.2788	73.2224		10.6264	125.282
P20020	ATP2B1	14.6923	4.32682		14.043	15.5903	19.389		17.4357		43.205	7.91482	27.0058	2.63509	14.656	22.9134	26.3509		26.3843	17.7607	14.5873	7.13573	34.532	16.1348		9.04475	6.38122	2.08001	14.5086	3.81685	7.67186	14.3715	3.1518					8.17447	9.69171				25.2393	31.0234	65.3397	7.64069	17.866	24.9851	7.74368
P20042	EIF2S2	59.0167	26.1583	68.6404	61.0611	62.7266	40.9435	47.0704	80.8173	78.6289	36.6792	93.303	68.7191	22.6469	79.7514	39.8155	59.402	37.1988	40.9159	14.6626	43.9553	37.6558	40.644	28.7603	46.3051	32.7767	50.3477	19.0749	42.5639	60.1667	20.158	54.2576	49.2912	99.0135	37.52	21.2182	37.5603	83.1469	32.922	43.5772	35.9233	68.8624	43.5882	103.776	151.246	193.493	50.0038	64.6106	49.2671
P20073	ANXA7	5.18524	41.5933	145.289	59.8542	44.7877	71.4594	83.2644	121.493	122.389	81.4675	139.17	141.078	21.1692	149.66	29.3243	49.8401	50.802	59.0394	8.16258	33.3852	21.5492		9.95512	39.6697	33.0322	64.9602	27.6957	79.1228	94.7704	75.839	139.281	119.572	111.687	56.5246	92.5222	109.867	80.5866	71.2627	134.503	192.143	96.4417	18.1445	46.5321	88.0656	278.468	55.082	130.771	72.1948
P20226	TBP			6.38335	2.32068					2.08861										1.46542		2.1135	0.477328																					5.36144	14.227			1.35785
P20290	BTF3	7.78516	34.4817	50.6707	24.9089	24.0676	37.0995	14.0688	40.2673	61.2814	42.0803	60.6591	48.8434	49.3203	33.3461	25.6644	33.123	58.0023	68.451	11.2678	48.3422	49.3469	22.13	45.4038	80.6076	52.1336	27.9039	6.37895	57.9927	53.8962	28.2124	20.427	23.6026	18.9622	42.4141	27.5297	14.6451	89.1048	32.1924	15.2901	51.368	54.9222	17.5084	79.0165	201.221	558.472	44.4855	84.7112	21.5347
P20338	RAB4A	7.63328	23.8796	7.10159	21.0525	8.22972	9.61999	18.8231	18.3229	45.126	43.8451	17.1782	11.8298	10.1908	7.65973				16.3397	8.7	13.7342		18.7587	6.90936	1.36007	10.1176	5.9224	5.68505	16.9237		5.59062	23.5989	16.0863		2.58121	6.69674		12.0922	14.6238				10.3074	17.2225	7.29236			6.22638
P20339	RAB5A	28.1365	15.2349	25.9811	12.0911	32.841	28.7256	17.0278	51.947	10.9157	95.8213	25.3418	43.2066	5.37298	18.2919	13.2217	41.553	15.6798	73.4115	24.9902	30.0494	8.12498	39.6866	12.917	13.9704	31.9606	22.702	6.529	17.857	13.1556	38.5648	2.3939	11.8322	8.08057		24.6877	5.86967	51.0493	14.7518	4.0515	15.8051	16.9925	10.2346	51.7466	26.4659	25.3505	15.5013	42.9165	25.48
P20340	RAB6A	19.094	17.6761	24.6788	56.6104	57.7379	58.1626	51.0999	28.564	11.2442	69.9925	24.6333	137.196	2.48177	30.4031	16.5666	93.2476	22.572	66.5213	30.0428	37.5952	21.5608	94.2645	24.9283	4.5495	40.4857	406.304	18.7659	48.5139	13.6147	13.0171	36.0291	50.2269	14.2619	6.55655	181.616	14.7455	37.0658	28.9529		17.4729	8.98582	13.4022	84.8042	31.9692	20.3453	24.0619	23.8494	63.6544
P20585	MSH3							16.7458		2.67247		3.88325		2.02977													10.662					1.50461			1.72514	11.8441			0.226532						13.8938	7.03112	1.17756
P20591	MX1				9.06898	14.6723	5.5227	127.228	27.1707				65.5396		42.7649	155.194					31.7664							105.632	3.98649				31.6724				225.077					17.6706
P20618	PSMB1	66.9352	67.381	191.992	99.792	150.321	150.917	124.99	109.294	191.997	119.693	159.719	193.179	78.9106	137.511	83.4694	83.2329	94.0295	97.1533	112.915	125.603	72.735	63.1516	96.3817	104.781	129.66	95.391	69.7097	90.7751	127.606	88.8993	169.744	185.313	169.048	67.4375	28.2266	140.2	83.7389	65.4719	78.161	125.647	138.904	169.093	122.541	252.146	251.862	99.0234	88.6445	122.738
P20645	M6PR	22.2159	6.37276	1.50425	14.103	43.7066	21.1333	26.2761	21.1457	35.948	28.4603	63.4418	48.8158	11.2319	24.4487	24.5813	11.2365	9.684	23.7173	7.39364	14.1737	11.7416	20.3462	7.52487		2.76372	31.7049	7.57801	10.9778		22.7894		30.728	23.0538		11.0779		11.5277		1.76047	7.75107			30.6962	39.4548	30.3	5.53068	10.369	22.1409
P20674	COX5A	170.172	170.554	166.41	165.122	290.798	264.997	204.866	169.585	219.703	145.862	126.075	259.128	91.6976	271.73	162.523	92.7804	216.997	274.175	266.195	172.723	212.736	336.336	268.914	163.086	201.147	126.636	57.2237	158.426	96.7805	213.703	190.674	145.804	158.486	76.1816	165.828	224.04	74.002	129.676	161.176	105.963	195.008	190.281	404.67	467.667	278.021	136.109	250.117	252.363
P20700	LMNB1	296.782	319.227	253.027	388.51	579.162	462.131	212.941	240.022	177.978	189.839	161.512	362.302	297.897	343.242	352.866	233.824	171.03	336.073	313.138	338.045	573.906	218.034	225.073	269.545	250.889	432.161	128.422	148.703	175.899	144.463	268.838	485.688	155.947	179.421	227.664	309.044	158.898	300.095	226.572	128.59	271.378	166.061	503.468	745.775	359.156	233.168	324.842	253.811
P20810	CAST	13.0888	31.1604	48.3421	58.6508	34.3693	26.0366	21.7882	140.29	125.652	14.6068	46.6959	34.4406	2.17849	119.573	44.2942	37.8803	57.5121	60.3764	6.82489	15.3442	18.9727	4.17599	30.4809	38.911	51.8253	6.73786	18.6151	106.161	103.795	8.36181	13.9677	92.6128	49.5947	11.4675		99.6306	39.1658	15.6768	7.20767	36.5874	81.2536	38.9278	173.411	71.747	128.122	13.1244	24.2448	280.666
P20839	IMPDH1	3.60198	42.8056	96.4922	28.0451	19.714	143.606	20.0275	53.1998	331.607	1.96379	43.3593	31.5427	7.4364	49.66		36.219	19.4926	16.9594	3.47422		22.256	14.9996	29.1222	30.8311	15.968	19.1101	4.9306	13.9162	13.846		25.3429	33.4405	51.9654	14.0684	46.908	5.83832	50.8341	9.81744	41.5392	104.493	16.4518			89.2294	119.631	29.4202	85.976
P20908	COL5A1							5.94384			6.437						223.037											75.1765
P20933	AGA		31.0185	16.4931	24.6602	18.1891	15.0031	129.51	48.8769	22.9637	21.2146		28.1363		78.7654				40.904	12.3716	5.79586	10.6492			13.9158				4.02508		14.9108	78.7851	37.287	5.81932	13.1154			7.37569	39.2469			9.15505	19.1324	14.6645	55.0584			85.0611	20.5118
P20936	RASA1		4.5462	21.4945	3.95257	1.58897				10.0187	3.58561	2.0268	22.7537		0.585777							6.55525			2.52763	2.0674	3.79576		1.52909	8.32201	3.22369	2.9185	2.2884			2.35194		2.01391	2.01393			1.94394		10.9872	7.0024	17.328		8.58376	7.00764
P20962	PTMS		91.4307	110.952	37.9065	34.2792	29.6322	48.8862	39.8207	123.315	67.8346	101.578	87.4218	67.3299	48.5025	51.6748	175.664	4.36566	84.4015	3.29148	29.7046			30.4925	88.8005	47.8062	62.219	41.9326	58.7893	43.9527	130.17	73.5515	48.31	7.95816	51.0801	55.9709	1.12924	131.34	186.552	38.191	31.1591	22.86	19.4844	30.7605	431.184	468.263	130.532	182.446	4.66039
P21127	CDK11B	53.3029	36.3073	70.3562	52.9458	43.6095	30.3184	49.5438				57.067	34.4567	15.3107	72.2562	42.9826	29.8416	43.1314	38.0172		42.5963			64.6566		51.2325	32.3941	47.906		28.6668			21.7479			18.505	18.7027	36.3244	18.5479	29.4951	24.7731			71.6194	104.389	73.7163	42.8359		50.0278
P21266	GSTM3		77.5146	82.3905	29.367	26.1466	87.2347	31.4125	52.3661	162.724	45.9861	131.963	136.861	81.6587	86.9219		27.7902		335.451	31.9107	17.2116	31.3788		14.533	569.707	196.237	448.497	46.8332	185.641	53.553	837.925	352.057	603.879	97.7162			42.3974	148.806		274.25	330.804	161.08	7.41616	1.1834			45.3234		71.9726
P21281	ATP6V1B2	29.4761	18.683	49.6893	13.4522	24.9768	27.915	33.442	52.2722	46.8501	68.1585	32.6277	40.164	19.8519	23.3406	17.1089	69.4577	27.3498	11.4662	17.1974	30.7577	62.378	64.781	51.8946	29.8528	17.3147	35.1472	20.2964	51.6536	38.6339	35.2931	18.5854	34.3708	111.359	22.6738	69.736	34.0899	21.9258	43.9051	48.0711	70.9278	63.9714	36.073	93.622	82.8542	67.1	9.81056	48.5613	19.7182
P21283	ATP6V1C1	11.461	5.07048	21.5712	10.6734	18.5151	26.815	15.6949	44.7053	29.3807	16.5218	19.588	31.1511	0.870582	33.791	5.85088	24.9797	12.9639	15.6802	13.1305	24.6322	11.7113	17.9683	18.9793	15.2613	22.9651	34.8152	7.63273	33.1403	19.7991	19.2873	29.7453	27.4057	21.228	14.9262	20.8143	19.0779	8.83865	15.0134	25.4358	18.2617	21.0179	9.43777	21.3409	24.9386	30.6092	12.7167	18.6979	11.512
P21291	CSRP1	14.717	53.3946			11.469	12.7673	61.3157	6.44415	96.0349	34.7892	149.452	20.2231	10.7675	38.6781		27.6718	2.2169	48.6602	6.29965				2.79745	32.6218	32.6106	30.8041	20.3399	68.4455	52.5618	12.1581	48.2243	229.434	12.2941	109.223	26.0212	15.8497	13.1315	71.2803	12.2565	63.9068	94.1994	25.0005	16.9178	74.2024	273.378	19.3764	19.6535	38.6635
P21333	FL	235.145	44.2806	399.086	205.581	287.318	530.01	510.056	607.806	285.009	279.569	1584.21	1093.49	276.941	365.132	341.943	942.523	377.955	521.471	156.21	276.014	201.853	397.662	113.927	552.036	378.63	36.9358	293.571	170.775	257.471	113.145	152.636	139.37	1263.28	416.991	51.7475	545.879	113.132	833.057	213.681	82.2768	197.834	399.419	695.636	1608.27	628.045	633.507	183.144	116.707
P21359	NF1		5.72252	7.25375						7.37696	6.40776		7.41416	3.2487		3.84998	2.23011					6.94939			1.27858	6.21461		0.914385			8.06679			6.48438		3.43401			1.58345							4.50334	0.608253	2.91129
P21397	MAOA	146.4			29.0951	4.69853				12.82						27.6274		212.725	29.2737		20.4779	3.22354	64.2552	109.224			63.878		15.4888				14.724							5.605				1103.12		83.4496
P21399	ACO1	10.3789	3.58227	40.2564	10.7201	13.6176	24.7388	38.5178	11.654	37.3061	30.5762	23.1958	17.2838	13.7845	63.3171		14.0735	18.4914	6.33459		1.69535	24.5407	16.0674	9.71472	29.0244	22.6154	14.7348	3.5851	11.8968	35.2083	12.4028	90.9615	52.9943	95.759	2.51048	10.3185	10.0389	13.7708	8.9716	45.7774		13.0829	8.82759	16.1339		76.1028	16.0936	25.204	20.983
P21589	NT5E	49.9988			15.257	34.2891	30.7128					11.0327		16.6568		251.359	61.8006	54.7401			40.2747	135.403	202.906	93.1562		10.105			16.7033	83.1484				6.94977			14.9631						34.07	236.891	23.2743	18.0149
P21695	GPD1																												2.28799					5.77831					5.71545			2.13963
P21796	VDAC1	664.446	216.207	397.965	607.93	865.212	531.925	725.165	439.855	727.769	453.183	257.487	1030.08	178.941	379.257	471.199	444.645	322.742	609.162	383.347	326.527	484.074	1396	811.664	380.506	288.902	806.953	238.157	586.301	409.22	563.744	379.682	430.636	263.235	234.595	2210.73	354.047	362.32	182.811	144.975	243.504	690.967	693.427	2242.64	1298.22	808.126	484.839	1101.72	632.285
P21810	BGN							7.55113					7.98478		15.4757		49.7602											32.8129								34.3122	1.82672		6.94249
P21860	ERBB3									9.95619						10.1321			11.5876	5.80524							7.25257
P21912	SDHB	261.948	169.64	101.867	255.509	297.133	298.864	330.066	22.3957	170.66	186.123	115.883	170.579	83.1361	297.612	151.564	106.042	132.079	100.878	83.7647	42.3513	222.223	214.661	297.268	63.2528	62.9728	118.018	146.888	85.8903	102.033	84.1487	186.291	106.03	122.794	54.2564	119.031	130.57	82.9395	70.1725	80.6433	134.87	75.6164	74.4799	599.971	486.048	250.104	28.4547	145.748	151.79
P21926	CD9	125.788	34.0099	4.906	22.4126	82.6409	71.4452	27.7358	39.0771	41.4607	41.2643	32.7069	56.3661		81.9018	45.7057		17.0837	24.2407	2.35022	25.4342		31.5443	37.5215		36.9383			46.9042		31.3458	38.5392	64.1604		1.14581	24.0688		13.9821	22.7568	13.5605			6.88451	103.963	90.7125		25.7927	61.496	27.6612
P21964	COMT			4.30182	15.7344	6.68432	45.3494	17.4327	43.0441	182.634	31.096	25.2136	56.766		42.2637	5.82922	72.5315		19.5952				15.428		15.8644	7.21607	40.1755		144.315		26.2832	64.9413	42.3738		31.1297	18.8553	4.79012	36.7841	3.0058	18.0768	32.3648	50.3471		40.6176	24.0831	21.3317	3.40354	101.3	285.1
P21980	TGM2	19.4931			0.410767	157.634	38.8057		1.79078			23.5729	136.44		3.47489	41.5741	6.85325	173.704			37.9634	254.308							18.2641	303.23			2.16026	27.6149	1.31293								928.083		48.4604	47.5597	4.66183
P22033	MMUT	28.6983	89.5537	24.8353	62.7947	64.4217	80.8849	131.167	59.9688	17.1954	74.3046	39.0548	31.3669	13.8924	36.5961	32.192	28.2556	15.6068	36.8606	55.1572	12.7973	29.0517	28.0658	44.6061	46.5805	25.1883	141.855	19.1583	21.7983	9.99179	47.4642	47.4209	50.0575	12.5487	8.87752	28.5385	37.4761	9.61488	21.6699	60.8269	12.5222	11.7553	44.9613	97.0272	56.3282	50.5081	45.9743	74.1729	54.0139
P22059	OSBP	4.74778	15.2845	20.9561	4.73525	31.9114	30.2604	52.1479	58.7126	60.0292	34.9432	35.8758	20.8963	7.4881	35.7465	4.82551	29.1369	7.80099	5.95846		17.4725	2.69821	7.2502	3.1639	13.8941	10.1958	41.6877	6.19418	63.4935	11.8937	36.682	32.5434	61.3374	51.928	11.3141	35.2226	30.0523	29.9452	20.9596	52.9348	43.281	6.78691	16.0046	9.84257	26.336	39.7667	29.1185	19.2113	26.1469
P22061	PCMT1	20.9999	39.7851	145.694	58.1162	56.3518	102.494	32.9392	145.467	107.618	46.8832	71.8654		39.6612	44.363	32.2438	55.6219	71.9621	77.3139	69.7013	60.0847	56.3485	24.6443	44.3014	59.8392	70.1586	87.0651	24.5307	56.9959	72.3922	95.8971	112.162	186.328	123.02	93.1824	90.0968	63.8605	159.228	70.0881	129.879	158.702	158.979	31.3813	85.3633	171.227	252.954	112.57	122.778	38.8094
P22087	FBL	370.012	136.79	648.023	498.667	489.391	348.201	278.735	381.748	332.386	157.729	473.589	437.73	238.804	379.389	328.794	256.839	397.833	298.42	210.095	447.258	456.445	461.007	411.55	176.034	206.147	384.983	177.867	118.837	144.732	55.0798	228.399	169.407	310.011	139.692	116.939	299.477	227.343	203.779	213.176	184.988	109.603	382.103	1052.48	560.987	519.055	210.823	354.325	251.087
P22102	GART	33.4145	77.8586	191.482	66.9796	61.474	111.142	52.3731	103.071	110.672	28.3527	151.14	162.406	55.3203	102.65	48.8209	44.0617	77.763	29.1826	19.4618	97.3621	43.9232	7.20348	35.0674	68.5494	58.3269	36.6062	24.4258	35.5229	73.4457	40.3288	49.2764	108.816	95.1434	60.8361	136.689	135.86	64.2229	65.4793	252.316	88.0382	88.7647	48.4238	66.0665	254.831	462.105	74.9723	103.448	93.5035
P22234	PAICS	58.0866	85.7838	255.064	96.3347	97.7415	117.395	105.608	133.443	198.565	71.953	201.099	183.001	83.7246	91.9007	33.2853	60.7729	69.4822	54.4907	28.5772	98.8115	50.6722	9.05428	31.4465	93.9205	93.6878	65.526	46.7985	57.5662	118.838	65.3348	141.05	200.915	391.119	53.677	150.524	115.605	33.8314	81.5607	196.329	134.168	118.111	128.101	57.8476	125.244	441.535	134.138	112.057	160.672
P22307	SCP2	150.985	175.298	148.446	244.207	266.304	251.623	430.905	163.446	307.782	348.155	105.955	142.714	58.0317	593.211	229.068	225.293	132.876	181.395	98.1314	149.246	55.6255	138.81	113.317	78.0946	89.5327	97.6344	109.358	213.358	134.375	144.411	147.018	274.706	123.064	109.304	199.791	276.213	155.657	65.9583	232.636	172.735	229.965	188.71	262.425	281.805	144.665	87.1256	15.6097	224.861
P22314	UBA1	66.5367	181.115	428.446	124.918	193.962	271.039	1983.04	430.977	446.399	222.496	278.443	178.899	181.711	207.959	52.9133	162.01	167.643	232.916	58.8564	129.587	123.156	27.7719	95.8672	308.332	285.028	166.044	217.524	179.023	186.387	237.151	658.061	912.932	564.395	118.607	296.48	128.265	604.352	175.388	344.196	274.968	239.878	150.381	211.435	370.281	503.82	289.344	175.264	322.018
P22352	GPX3		2.82064		9.9752					3.14463													2.75149	6.18749												80.8933
P22392	NME2		122.5	677.602	204.789	316.081	123.123	1731.69	277.653	1057.71	291.757	402.102	405.082	55.3488	192.478	62.244	158.871	168.244	272.404	84.7019	149.218	202.315	71.0738	99.2703	344.397	314.704	143.141	167.859	281.147	204.591	409.181	468.079	268.241	202.897	169.747	87.0753	90.7268	78.859	82.9815	106.014	278.82	281.179	188.377	132.063	411.169	775.192	291.386	239.822	121.804
P22413	ENPP1										8.24998																5.62748		2.93952	2.69755			17.2706		1.04137												11.9735
P22570	FDXR	84.8807	73.7908	18.8318	119.161	122.483	50.2449	85.0421	27.37	560.579	56.3778	59.494	33.1725	18.9099	38.5334	51.2118		41.6279	96.2193	118.233	14.0257	100.557	101.508	210.278	24.1294	41.1381	45.6421	49.7437	40.7078	6.53593	85.7862	161.954	20.0212	15.7811	37.4473	19.2434	55.0671	20.8835	33.2612	92.4508	28.6528	23.949	111.536	317.818	70.7503	45.5162	20.7604	14.6712	180.021
P22626	HNRNPA2B1	2655.69	1669.37	2455.73	2996.04	3401.08	2579.43	2131.32	1954.98	1443.51	1131.32	1556.68	1667.4	1695.36	3585.65	3200.06	1642.96	3025.53	2299.9	1823.37	2655.17	3504.12	2240.97	1979.63	1607.9	1866.21	2123.9	2130.9	1050.41	1475.04	825.271	1492.5	1395.99	1679.06	1130.96	1130.78	2763.34	1079.17	2258.78	2188.58	1486.53	1550.87	2162.67	4608.68	4161.23	3004.79	2196.43	1548.53	1000.77
P22670	RFX1		3.13902	3.97607		7.19858		4.00181			9.4598				9.79549	4.296	5.48551	4.45538	4.19645	13.1201	5.93905			5.33779	4.29528		6.00991	2.40268	1.87648						4.38669	3.02135	2.474	4.21939	2.29241			3.33349		11.1181	7.34602		3.77136	2.33425
P22676	CALB2			17.5108	6.12335	13.1916	27.0144		22.4131		6.78976	32.327	6.25562		221.851	2.91166		38.9822							3.03937				16.0114	46.8489									16.0327			13.0609	2.72538
P22681	CBL					5.23275			3.48838	2.83165		7.38386	7.87787		5.08754											3.11378		2.345		4.27295	4.98656		5.63826				2.81525									10.6355
P22694	PRKACB		10.9971	19.5599	2.3032		17.524	8.31121	12.5106	12.1133	35.1892		21.4148	7.90606	16.7723	2.83809	17.401				7.7659	2.72436						5.36896	5.36427	1.36552		7.50903		4.05597		7.66268	8.76262	5.54853	14.172	1.05102			5.46285		2.88301	6.4668			6.05315
P22695	UQCRC2	189.784	109.09	204.123	173.317	213.457	131.989	163.631	148.754	260.549	102.271	133.475	149.211	70.9149	234.25	149.955	54.0998	122.268	168.714	131.072	147.551	166.406	292.063	269.099	99.05	145.13	269.593	53.2259	87.0409	56.7823	99.0236	149.76	115.339	126.021	82.6312	89.4403	68.7357	56.7299	90.4401	132.61	111.177	114.48	174.734	472.253	302.022	245.188	168.001	177.148	160.832
P22830	FECH	15.9569	13.2599		10.9056	1.56783	12.136	15.6685			14.0921		17.6712	10.9412	18.1293	4.35076	6.93586	3.60032	4.92739	30.8769		9.97099	22.1351	15.5246	6.45545	7.57464	11.6616		6.55187			15.4381	9.55782			10.7815			8.03112		10.0987	10.245	25.259	27.2588	34.6003	16.5189		19.2194
P23141	CES1				41.0083	60.2313	1914.48	36.6156															1.23103													46.8278	32.4302					7.96884
P23142	FBLN1	7.79308		8.3466	6.76853	2.87356			21.3931			8.15127	8.61511		11.5971	4.66558	91.8392					10.3322						8.17462								23.4802
P23193	TCEA1		27.2037	173.182	48.3435	46.7588	59.5321	77.1267	71.7439	96.0672	90.0258	77.6633	53.432	83.3141	134.808	11.6942	59.8573	69.2203	24.5265	9.26987	20.2633	21.8233	16.0669	37.1948	22.9978	70.7372	87.1375	39.8125	58.9949	57.0613	61.5323	85.5996	35.9733	112.216	45.0914	27.2709	32.6764	41.6836	75.135	64.0141	76.9972	90.0474	31.1744	56.7793	80.3049	191.305	56.7019	40.0438	51.547
P23229	ITGA6	220.203	12.4312		241.371	145.118	26.6968				9.04602	17.1139	40.6998	18.4136	13.9596	81.1234		83.2307			9.62642	258.295	143.498	64.3502			7.70463	5.69311		41.5194		14.8643	62.6685		4.71253	9.44642	11.979	8.80103	45.026	4.38422			59.8945	467.052	228.139	49.7388
P23246	SFPQ	397.958	329.139	645.791	881.301	775.914	483.359	503.977	358.599	327.745	296.556	312.061	432.383	432.559	530.649	414.65	381.076	461.423	367.112	496.264	520.509	719.866	408.22	504.74	304.525	398.682	487.072	335.044	148.81	253.174	112.365	465.395	312.253	373.155	147.409	531.08	357.457	240.328	344.373	309.729	151.093	217.7	553.741	1570.57	1069.63	803.679	298.352	384.069	163.928
P23258	TUBG1			51.6207					45.1098			32.7322	47.4575	35.0936							20.8928	16.3186			41.2747				41.1418	20.7004		32.0118			13.1256		19.4883	23.2155					34.9026		133.979	124.57
P23284	PPIB	1126.23	725.006	736.27	950.081	896.607	1172.75	801.765	263.683	1010.85	515.319	785.129	1158.49	698.072	778.029	938.179	909.658	715.677	890.236	650.478	847.244	677.044	1007.03	428.19	846.956	642.851	364.437	997.8	624.305	502.749	263.872	761.889	1339.16	887.534	609.215	1174.42	685.721	759.198	419.01	643.028	327.234	799.672	1039.12	1928.32	2097.34	1410.95	920.707	1230.67	1810.58
P23297	S100A1									13.6164			6.31585								10.271				11.1148				97.8788				57.5365					6.39851	14.5572									318.449
P23368	ME2	109.987	72.4884	101.314	50.0638	27.9745	91.2314	50.6259	25.8343	48.809	18.9188	40.5559	55.685	48.0805	81.3091	39.3139	30.5302	30.312	19.5942	48.7479	73.5696	66.7294	166.236	82.3063	12.5451	5.56931	99.8497	20.0779	19.0765	23.5992		29.4789	26.8002		5.71197	40.0765	112.864	20.3071	78.3142	33.142	16.4218	35.8786	211.88	141.441	163.948	135.704	11.2176	62.0978	31.0918
P23378	GLDC			14.41				35.2377	11.6825			3.72699		16.6369							10.9257		1.41477	12.8224					10.2696					6.85381							5.6746		4.30277
P23381	WARS1	18.6118	67.1722	66.1168	17.3291	243.112	164.313	211.727	84.0139	292.377	156.838	119.478	163.833	60.2341	271.926	25.9098	129.17	24.5527	76.0122	24.8685	214.601	18.9724	5.86099	25.3126	106.133	73.0772	49.3058	52.7499	81.233	100.001	90.3665	68.3026	101.525	138.77	69.4421	66.5211	82.2593	73.4654	87.8991	102.629	14.6262	341.477	15.3507	41.9033	174.193	396.061	151.262	86.047	211.697
P23396	RPS3	286.687	194.593	378.166	185.052	189.449	208.514	180.457	254.769	321.254	243.498	318.617	462.921	218.194	336.601	114.207	311.071	164.403	271.255	47.6294	157.924	159.316	278.52	189.533	192.966	267.328	178.845	128.58	179.28	177.79	152.631	248.278	245.336	381.134	166.545	392.33	281.155	203.923	193.512	293.833	227.233	217.732	285.73	452.664	792.554	1224.04	361.649	431.371	285.631
P23434	GCSH	8.90644			13.222	22.0815	37.2892		7.04084				11.9736		18.4006	5.27366		9.03669	9.16814	43.7977	7.63547	3.83055		3.71842	7.4739	11.8124	2.35894		8.20402			4.58443												15.2803	59.1717		6.7489	5.92396
P23443	RPS6KB1		7.66159	12.4878				29.6266		182.404		4.87903							42.0368	18.6478		14.659				94.2378				3.44358		25.6508								10.8435						21.4371			8.83724
P23458	JAK1	24.3537		0.745436							4.60327				24.4986		8.93462						8.33273			8.9291	17.4311			4.69545				10.2788									16.8194	28.9993			20.4922
P23469	PTPRE					11.428									6.72459							2.69911							6.98042	3.86607						31.9179								13.0337
P23470	PTPRG	2.76339		14.8593										19.7084	8.95986		8.99691	7.45445			32.0336	5.13887	10.9746			6.17892	4.79705			5.21725									6.55573				8.84243	12.4215	32.9868	18.6906	13.8465
P23497	SP100	14.9538			28.8521	34.5097					8.59641	16.2278	18.4238			31.803	28.6377						15.5621					18.4916		12.8262							10.755					9.40343		70.6392		79.6099
P23526	AHCY	183.578	295.851	404.76	241.425	259.627	143.316	194.687	310.606	537.464	148.629	380.621	557.556	151.66	156.321	84.7794	97.8242	374.423	166.337	64.8379	165.429	186.448	34.7425	152.371	290.707	211.09	166.509	128.66	328.88	157.107	138.481	511.163	438.947	344.76	298.477	193.329	179.025	479.881	189.727	400.913	245.763	499.144	131.313	296.586	510.642	770.73	210.506	860.253	434.149
P23528	CFL1	384.741	515.393	1055.35	602.391	620.245	600.162	718.822	1335.1	1493.94	658.029	1162.3	1238.92	224.88	1108.94	235.714	1118.68	571.766	655.973	225.362	712.978	553.422	133.516	280.39	972.482	1472.29	235.76	348.819	1008.33	1275.29	560.472	2010.81	1382.14	968.059	831.205	801.225	1060.41	815.506	657.362	1251.76	955.326	803.562	367.041	687.195	1081.32	1641.65	387.974	629.976	345.514
P23588	EIF4B	9.44416	50.5479	178.231	75.4973	68.1066	116.144	66.9134	128.243	131.68	69.7852	159.084	156.702	57.5823	133.475	33.9805	82.9784	70.2042	83.558	38.9226	100.944	19.191	48.4222	56.4409	119.187	166.353	38.8473	49.9113	112.059	134.387	145.444	156.515	112.917	114.868	111.412	29.7712	98.5949	193.193	71.6798	264.562	166.252	154.285	111.96	177.393	305.617	840.906	80.0614	214.532	79.1296
P23610	F8A1																								2.14607							21.3555		17.1224
P23634	ATP2B4	24.8384		37.8987	10.1846	21.9759	6.68347		9.40792		9.39384	20.142	8.3411		27.2271	16.3592	52.2176	35.8385			11.7697		24.2865	6.33323			11.7907	6.94178			2.12576	10.912	16.1434						7.38426				15.3049	14.58	69.0183
P23743	DGKA	9.00412		1.7547	8.14777	6.55668																	1.39225	12.8587					15.269				9.57184	2.30195				10.8431						40.2164	6.57605	12.6988
P23771	GATA3																		14.7736	7.0078						19.8482	13.7872
P23786	CPT2	34.6747	64.1367	32.6161	27.0343	41.5824	64.7826	99.1351	22.7629	73.8893	58.1507	4.96007	38.1023	10.6045	43.1013	45.7044	11.7653	6.90312	52.8518	27.2659	38.3459	16.3596	68.9775	52.3024	16.4957	17.6982	66.0885	18.1784	28.9737	5.72366	33.3546	38.1992	35.2617	429.857	14.4943	48.2027	36.6883	8.14803	48.7689	20.2372	33.1013	23.8657	41.2436	95.5631	82.1864	27.9026	27.088	59.7901	62.9087
P23919	DTYMK	63.2306	125.319	50.6304	30.062	35.998	58.4487	76.0803	61.0335	66.1088	14.0236	68.7854	65.6669	47.4154	78.5779	29.2111	41.3654	55.1755	46.2724	43.0654	38.6658	68.447	62.944	65.0098	32.3632	74.7027	57.4878	16.4543	57.6923	82.3661	46.4512	107.401	92.8234	50.1773	50.6875	62.0411	61.445	72.7979	48.4928	81.7738	76.7154	47.8176	56.6837	236.226	242.345	146.376	34.872	101.459	87.0367
P23921	RRM1	6.46938	34.8485	27.6201	4.32539	18.6504	19.3458	8.36077	60.8821	147.058	13.6168	54.4687	37.5796	50.8979	32.256		9.57477	7.25303	12.7025	12.3204	30.9206	6.9304			27.2572	58.3674	10.9175		14.5382	19.3715	44.8807	46.9026	113.863	58.3346	56.9582	17.523	24.0444	17.4258	61.8561	66.5611	70.82	17.2843	42.035		26.0693	177.528	41.042	41.0187
P24311	COX7B		2.78222	6.15636	9.17935	17.9028	13.0245	14.7589			14.9712		11.9209		20.1926		6.16329		17.5484				16.1484	16.0062			5.57556		6.04212					17.4427					11.572				9.33534						12.0215
P24385	CCND1						3.93315	7.62765						8.31631												10.043	10.9523		4.9019		9.99737		9.88604
P24534	EEF1B2	295.178	240.942	1246.88	371.246	627.075	570.758	517.007	960.449	873.856	565.546	1113.05	847.499	344.22	782.994	181.967	533.555	409.164	114.823	143.332	1127.84	372.976	277.281	338.148	633.72	117.478	302.018	556.717	510.025	1062.78	290.328	738.824	727.368	1334.16	680.398	212.46	795.228	543.695	703.821	807.908	469.541	1011.8	725.882	888.197	1286.03	2296.51	412.484	716.993	451.298
P24539	ATP5PB	63.1158	30.8699	50.1867	73.1206	46.0273	132.671	109.483	30.8324	94.845	77.6797	48.8459	103.392	36.7175	58.7378	59.5459	64.8469	36.7295	103.483	58.0041	58.5067	76.9407	127.762	78.2237	22.2774	28.2857	159.967	31.423	73.238	23.2589	52.0507	54.6114	129.567	33.2849	47.0759	48.6435	57.0715	78.3521	70.328	35.7655	32.166	89.3712	51.978	260.606	247.129	143.359	15.0872	153.427	118.326
P24593	IGFBP5																								14.6263								12.7526														14.366
P24666	ACP1	13.5809	38.3149	276.785	78.291	47.6106	58.977	97.1473	177.035	126.534	120.759	89.7617	121.198	22.817	100.618	29.5764	29.5276	49.5171	65.9847	8.52949	90.3054	29.4601	1.21047	30.1684	47.5373	78.1098	55.2407	39.6519	40.346	34.5658	67.9765	85.9468	72.5311	184.039	47.4591	139.205	114.308	203.543	70.7934	131.094	65.0836	58.297	51.5364	55.6057	162.041	194.107	30.2595	131.025	102.178
P24752	ACAT1	441.365	363.126	233.306	396.583	179.56	167.652	231.931	228.327	242.917	81.809	119.343	208.656	104.311	139.401	182.166	193.563	232.316	82.5435	249.954	149.684	172.667	464.933	303.503	111.686	47.7529	175.376	144.378	64.4952	170.434	68.1716	219.348	142.005	158.795	58.4308	141.816	101.165	128.327	122.38	99.3719	249.934	55.0908	491.921	493.924	555.649	361.423	93.3229	174.577	66.8491
P24821	TNC	5.81345										7.58386	18.2819		34.8584		49.8481				12.2571	25.64	3.92521	4.51102		1.89747		25.5549				2.84409	34.8743		20.3771			5.54575	8.63117					21.6093	8.77661	30.5756
P24844	MYL9											384.141	299.914	107.377			1052.08	162.593							246.03					371.278																1238.49	59.8527
P24928	POLR2A	28.6256	21.7399	41.2361	26.7195	71.0669	24.781	19.9552	23.8912	7.73808	19.6563	19.2976	28.4951	15.4188	34.9502	21.4567	36.5475	16.4951	26.0309	34.3027	17.5543	100.06	33.9931	29.195	40.3247	21.5804	46.8427	32.3462	9.9237	6.91563	11.234	30.6943	22.8228	33.8326	5.55491	18.0265	28.5443	6.42147	21.7803	26.49	7.75978	5.74945	16.1346	56.1068	63.8332	28.1327	18.2931	21.7983	15.4932
P24941	CDK2	9.82389	26.4036	75.5351	32.2658	37.7615	17.6796	24.4	43.5689	14.3378	18.8743	39.3108	29.2029	22.6037	32.7949	17.2222	20.6237	29.1824	31.6185	23.2611	21.1442	12.4677	17.4715	12.8348	34.8555	43.4618	12.0002	12.9817	9.89106	13.9961	15.536	11.6737	26.1149	23.301	12.4844	22.9044	14.2301	5.32071	20.9038	57.9619	13.3055	7.33609	7.26459	19.7622	35.1661	56.522	22.2909	24.0219	5.19809
P25098	GRK2		11.5969	14.0616					23.9856	8.07642	14.5572	7.9478	10.1638								4.28675					30.6298	30.7305		31.0996			9.75165	39.1602	11.1273	9.64408	21.1611		15.7856							10.8765	15.9065	5.92876
P25205	MCM3	79.9859	63.6313	176.363	97.2312	169.655	99.2616	64.4055	53.0323	54.7025	69.9426	100.104	96.4575	158.351	157.902	78.8291	56.4396	113.38	79.0892	94.1745	99.3304	53.836	32.3462	57.0919	115.516	119.859	52.1139	59.876	34.783	54.2803	28.3424	42.4411	57.0958	65.6685	72.1142	139.836	87.4956	31.8512	64.43	170.987	42.38	27.6372	55.958	162.048	342.101	306.713	81.7495	55.6863	84.9868
P25208	NFYB		8.96032	35.6876	32.5106	24.3108	12.2386	21.1933	12.0822	13.435	21.399	19.9928	43.0554	13.7202	36.6193		6.38363	26.152	11.3409	12.0961	14.8429	10.0591	7.64382	9.14876	21.5585	9.56884	11.4937	6.62889	11.237	17.6907	12.4343	12.2466	14.5709	24.1878	15.4195	7.2397	4.46946	14.2293		12.4321	24.388	5.84752	11.8505	31.3568	48.8225	25.3498	26.3411	7.05304	9.22595
P25311	AZGP1		79.4929	265.439	35.5359		44.5513	55.3719		75.1643	40.0961				320.928										11.8052				14.1185		1.71486	20.3677	213.786		37.2842		81.7727			82.807		106.582		1.7467				3.93669	1286.9
P25325	MPST	44.5731	38.9774	57.2692	57.1877	46.9655	40.1356	35.8691	46.5953	59.6734	43.2889	46.9812	25.9231	19.2005	87.1893	25.6498	31.7882	34.8272	18.5825	27.2895	50.4762	64.462	48.0914	33.0049	31.608	34.2494	36.6221	27.0432	61.6031	28.2359	58.1501	91.5752	46.1629	38.5968	47.7579	35.1473	44.1466	42.7881	61.4746	23.7948	16.8748	42.6736	9.6237	110.924	86.0668	111.914	20.4375	198.858	47.9173
P25398	RPS12	223.299	175.385	388.069	267.314	240.556	322.495	247.284	324.312	416.219	202.769	364.822	379.84	228.18	370.119	155.925	284.23	223.655	196.957	70.8986	207.115	187.985	255.159	241.972	277.018	340.567	140.605	149.853	223.701	292.113	175.115	235.551	319.491	361.007	215.968	260.794	390.898	226.427	182.821	370.715	306.239	286.417	280.478	612.872	786.733	1312.13	243.763	401.021	235.961
P25440	BRD2	2.76077	2.87225	14.2898	17.1275	11.1716	7.13682	48.4969			8.153	7.45412	12.5194		14.6365	9.8423		8.53946	5.526		9.47642		9.63898	11.4128	8.83999	3.58842	16.6489			3.43748			11.3052	8.68845				4.32813	3.82623	8.82914		3.23449		37.1965	34.7739				9.25437
P25445	FAS	5.40948					4.16059						5.27128			2.66008	5.63064				5.54898		12.1555	9.24081																				26.9969			2.00419
P25490	YY1										10.5298								4.78321																	4.347		1.1974
P25685	DJB1	13.191	35.062	72.4484	32.9717	64.3241	39.897	42.8326	84.3159	74.0067	19.7022	90.1133	50.5285	28.1122	80.736	33.0215	28.4185	46.7288	40.206	10.9528	39.1934	31.3343	6.23311	25.3	57.7517	42.3939	25.6893	22.044	52.8477	42.9215	41.9255	48.6477	54.8306	87.0657	54.8558	38.3455	85.8624	28.2307	42.1195	127.56	86.7951	97.541	6.52142	58.0119	80.8461	213.145	34.2767	45.4597	53.553
P25686	DJB2	5.86986		4.64386					1.9984		9.38198	3.81105	10.6515		9.95692	4.28732	7.10746		1.78704								3.70719	3.14929				0.880713	3.74317		0.926453		5.68786	3.95528	2.02773	5.98099		5.08647		19.4251					7.14413
P25705	ATP5F1A	1994.33	1674.59	1208.7	1267.42	692.401	1833.05	2867.83	593.62	1808.38	817.541	654.033	1616.57	885.386	1056.76	1036.51	917.882	591.694	1378.17	1793.86	1331.35	1349.67	2576.11	1718.01	997.913	856.946	3186.3	764.761	821.6	521.135	914.112	1177.32	1439.57	1133.56	644.557	1464.72	831.823	970.514	953.765	1002.41	788.472	1159.07	2224.33	4944.36	3932.29	2667.61	1034.54	1983.36	1777.79
P25774	CTSS			6.61352	5.92815	3.69246			49.1131		44.6527		7.63823		27.2063	6.83119						8.66879						3.91067	3.03753	9.74965				33.029
P25786	PSMA1	85.112	128.496	330.015	158.075	248.029	259.651	194.451	240.409	327.677	218.602	319.92	338.505	108.765	241.829	122.944	127.858	179.11	166.323	214.982	187.032	115.415	99.0365	184.203	162.758	247.306	177.357	126.49	175.402	250.61	222.564	308.199	314.788	337.346	107.344	74.0647	277.136	102.942	140.243	131.99	230.441	340.848	327.2	203.518	352.384	390.071	184.722	149.381	213.964
P25787	PSMA2	16.5141	63.0709	118.625	65.1846	96.0956	113.696	132.451	91.3031	228.662	70.9435	109.301	138.142	25.8536	99.5553	42.3877	51.0768	70.5054	63.5704	73.5695	80.6352	59.6986	40.0217	78.3824	100.783	94.0357	53.7298	49.3192	62.5543	98.7567	62.9607	115.525	238.103	194.867	37.9036	34.1848	127.781	50.8747	31.0677	56.8663	65.7701	95.6053	128.747	241.251	384.758	427.498	91.1232	125.991	56.1953
P25788	PSMA3	72.1189	111.707	230.267	128.656	196.999	178.932	140.473	192.19	177.934	132.751	206.636	265.805	89.3978	171.911	105.313	89.9507	121.167	118.215	151.189	140.594	85.4061	90.7813	136.892	128.495	127.619	126.269	93.7587	114.509	167.339	124.272	217.347	271.549	210.407	71.9899	70.6204	189.285	99.4794	91.6078	110.799	143.083	191.093	220.896	165.515	230.297	299.374	180.072	101.641	148.973
P25789	PSMA4	109.752	127.503	281.802	157.9	227.626	259.914	164.424	216.558	298.996	177.8	295.791	311.664	117.453	227.454	164.675	124.059	191.331	136.967	186.051	178.487	121.361	111.042	167.892	153.109	248.891	133.032	148.903	173.431	229.191	198.853	275.748	302.284	274.599	111.291	99.9264	230.078	147.175	151.531	211.484	213.817	251.031	210.562	291.326	559.178	559.686	173.205	242.291	144.668
P25815	S100P			28.9035	22.1093	1373.1	171.21	100.625	1402.1	2820		267.635			1712.25	220.449		46.7878	29.5255					833.372	41.9562	153.205			1592.62			41.5756	262.44				238.497	1262.1	106.879		702.014	1366.29	265.503	1022.51	966.327	45.8298	138.531	947.634	2003.67
P26006	ITGA3	377.905	7.29208		99.2629	407.022	109.167	77.2776	3.92264	73.582	22.7448	180.356	375.043	5.43338	74.7259	274.517	83.8746	151.643	18.8858	10.4794	125.006	129.491	300.798	129.76	10.923	23.975	21.8906	68.391	14.4394	249.788	25.8511	26.5152	40.5648	125.416	16.3016		12.1908	5.58593	23.0704			43.7164	556.42	159.383	359.254	170.864	38.7716
P26038	MSN	83.3384		116.607	97.5561	46.0154	234.237				117.254	118.835	399.179	60.0187	304.314	45.7775	171.364	184.752			95.2816	31.7548	49.1657	85.4562	13.9638			89.3926		359.101	5.21191		197.509	191.156			164.628		247.778		16.5439		104.793	118.988	378.217	569.024		5.36699	26.7371
P26045	PTPN3	2.78172			3.13872				8.76168			2.45539	24.5315		4.58823							1.36997	24.3043					8.9117	7.66842										2.35855					97.4426	36.0705			21.1629
P26196	DDX6	94.9131	114.47	261.937	174.098	113.027	96.8537	135.438	341.528	217.652	168.617	201.518	179.686	104.712	134.742	60.0043	78.4019	103.696	132.454	28.789	67.3295	88.8162	48.0057	40.0223	156.49	178.959	32.2313	74.15	126.625	87.7733	79.0831	221.482	106.92	162.923	62.931	170.339	92.9449	84.0545	135.912	95.1731	58.8854	102.66	98.3268	159.969	348.006	271.321	90.7182	258.786	130.369
P26232	CTN2	108.259	33.5028		42.3807	54.6402	50.7938	106.708	14.6414	21.2853	89.8785		135.957	5.48213	55.4269	94.7696	30.2731	65.8147	50.7892	51.5031		41.3465	89.5609	14.5226	16.2018	24.293		2.76168	58.0418	11.0661		21.6496	114.965			3.54445		18.0358			10.3727		13.0162	401.755			87.6186	21.2082
P26358	DNMT1	7.26655	12.0618	6.84283	15.1791	11.7441	6.06288		9.30472	9.84103	12.3279	16.6675	30.0886	18.5514	12.5961	17.7421	21.5141	28.3445	22.5551	19.8683	9.43836	6.84132	18.0692	7.74813	15.5912	14.4299	46.9555	7.06445	1.65137	2.85657	9.56544	20.94	7.83543	9.47995	16.7139	34.3138	21.9303	12.9621	31.7202	14.9388	1.08951		6.85045	17.4722	68.4652	36.4552	7.4256	15.7107	21.373
P26368	U2AF2	276.15	191.007	352.995	314.947	363.589	307.215	330.831	270.702	202.173	216.733	237.063	262.139	183.696	336.131	219.374	224.231	293.879	311.668	249.09	257.152	295.341	310.01	285.526	236.423	275.765	307.172	303.187	140.128	188.525	111.888	222.815	253.218	238.669	131.246	234.096	226.623	185.71	168.934	214.479	140.128	126.219	199.249	826.441	909.656	493.998	451.689	303.124	159.971
P26373	RPL13	307.039	227.285	794.594	492.881	412.826	568.91	419.856	486.393	587.268	366.068	589.35	620.112	378.632	567.723	338.745	498.335	450.478	385.526	171.954	455.848	340.917	386.853	240.11	404.063	488.823	304.579	325.358	310.811	491.071	273.93	332.549	390.586	597.156	268.079	334.366	611.567	295.76	326.337	526.196	435.01	453.701	558.042	737.73	1307.67	1966.92	419.945	659.9	497.193
P26374	CHML			12.1749		3.37705	5.38828			5.54499		39.8405	8.7349										17.0364						7.42441	4.7281						5.38725	5.80971		5.96063
P26440	IVD	81.7474	46.4962		106.026	102.465	65.83	138.418	64.162	143.813	127.313	66.1923	113.195	26.0137	54.4421	158.268	28.6111	57.6478	99.6	120.103	126.849	81.6547	60.6666	21.3003	49.855	61.3441	161.103		107.882	29.6709	23.732	81.2349	121.524	71.402	70.753	36.8469	25.9811	7.83502		83.8074	197.716	41.3761	90.7783	55.8964	214.579	83.3674	47.6713	127.694	43.9316
P26447	S100A4			73.8133		19.1959			141.872				2.60691	115.991		182.627	51.6693				684.724		14.9896	32.3541	30.4888				678.798	1262.88		268.992	50.4008	35.7956			156.905	44.8224	24.5342		953.922	32.2071	600.265			156.952
P26572	MGAT1	16.0058			14.6447	10.99	58.0531	14.6777	5.77283	18.6768	10.3554	26.4407	15.5273	9.56408	9.96161	6.24565	18.5522	20.3805	11.7073	10.6881	5.98344	6.04228	23.8612	14.3403	10.6491						7.98551		22.6658	7.39947		8.58389			9.92664	7.113		14.0952		39.323	30.5399	6.91769			41.6409
P26583	HMGB2	12.1415	30.8052	108.268	59.9859	47.4125	52.2769	49.8873	63.5878	29.3828	41.9654	24.0836	83.1039	19.2173	71.8325	38.3996	34.4555	18.68	40.0057	9.45286	39.8632	24.9207	4.79427	25.5728	56.6129	65.6699	104.114	19.0277	29.8843	62.8798	42.007	144.187	136.054	22.6491	65.3791	39.3727	41.0189	31.7837	103.298	39.3314	16.9612	35.6782	16.5434	37.1234	167.512	207.339	33.1948	59.4047	26.905
P26599	PTBP1	276.983	277.347	531.857	485.823	610.091	421.713	361.544	442.958	380.662	115.542	305.953	304.784	238.537	427.4	262.049	262.68	243.721	370.222	380.524	340.731	471.101	471.106	431.44	364.793	299.173	477.521	204.404	262.222	230.347	206.931	370.729	304.713	316.517	219.216	119.331	424.231	242.608	363.466	263.48	197.956	289.834	252.967	1450.62	1505.82	972.456	670.366	607.197	440.888
P26639	TARS1	26.0813	49.0547	338.947	130.457	146.773	191.347	228.747	267.399	305.138	154.687	139.365	190.21	68.9203	350.543	103.51	189.523	112.705	63.6003	18.6564	136.896	54.2723	24.6519	35.5589	83.1943	77.5139	82.8897	114.929	53.7491	199.39	90.1267	142.528	170.25	243.018	84.8193	90.1987	147.94	194.591	54.6498	351.693	113.15	180.411	106.12	63.8453	122.875	435.947	56.5261	213.033	153.712
P26640	VARS1	11.7635	66.4603	120.399	51.617	47.3721	102.771	114.321	126.378	221.72	32.1524	88.7606	126.062	59.4053	97.0012	26.2311	70.4847	45.7972	46.65	10.5627	55.0507	33.272	32.2794	56.7467	68.7391	35.2959	26.3537	27.3826	50.9319	63.3514	47.8779	43.9916	161.132	59.5533	42.0486	94.4688	48.5763	32.4691	62.4845	141.271	70.3183	50.9771	45.8709	98.0039	186.59	151.328	66.5414	79.5667	68.1786
P26641	EEF1G	261.658	183.999	799.717	483.042	662.119	720.456	340.207	845.821	643.454	373.902	1239.14	889.464	203.462	428.812	166.418	378.484	385.701	318.048	131.664	890.146	174.554	171.629	260.899	323.046	573.488	229.328	195.116	412.898	437.107	289.433	755.176	580.918	840.405	276.816	261.398	506.38	189.561	493.283	499.387	338.988	267.424	326.238	604.514	1715.31	1695.98	228.491	889.544	324.751
P26885	FKBP2	497.207	130.672	180.249	304.511	734.861	470.062	519.603	231.556	366.444	205.75	440.181	457.337	137.068	374.605	466.447	438.36	254.423	318.334	371.029	546.02	301.687	246.68	108.365	85.7993	239.701	177.672	340.148	121.895	305.305	196.429	308.806	474.601	475.586	139.133	385.044	460.37	129.633	242.279	216.124	257.374	179.226	422.687	818.387	1175.93	480.322	196.286	363.433	297.008
P27105	STOM	279.422	9.20932	193.671	46.8104	88.9243	147.333	112.024	69.3931	279.698	171.358	69.3565	13.9861		138.096	36.7604	62.8004	13.3044	77.7069	11.1747			446.514	239.112	80.3145	50.7944	39.252	16.8201	43.0954		50.5438		26.3921		105.484		16.364	18.6843		50.9539			48.0508	1083.06			6.70531	4.0313	163.752
P27144	AK4	113.211	55.2857	39.6688	100.863	154.742	110.045	166.148	12.1319	87.2752	62.046	10.897	7.17197		281.939	21.4355	76.1376	11.383	39.7386	126.21	58.4535	76.8138	136.796	129.178	3.41641	7.00511	79.7121	44.1749		72.2595	34.0142	18.4127		65.8528	34.6464		173.841	21.4851	33.1144	10.7325		62.674	27.912	403.554	359.458	5.89313	49.3886	122.804	19.3528
P27338	MAOB															3.03195			6.14425								20.7667		29.855				140.776			194.845		3.56502						9.18195
P27348	YWHAQ	100.834	181.998	471.127	192.575	197.062	185.193	261.867	369.876	309.267	395.951	166.751	200.502	101.818	208.782	82.6556	243.301	274.877	123.415	52.8581	181.918	146.417	20.578	93.8188	154.686	229.186	183.392	155.795	138.092	203.754	208.376	241.999	211.697	458.97	145.983	219.292	246.02	189.305	235.903	298.134	218.714	132.924	126.838	193.092	458.627	422.67	87.1523	266.74	75.3112
P27361	MAPK3		27.858	55.2022	4.22458	23.2804		64.8941	60.846	61.8944	37.6506	23.3176	31.1048	6.79542	93.9917		4.54184	9.80966	19.977	6.33909	9.75973				33.5208	66.0772	11.8826		33.8305	20.2266	23.0543	57.6729	49.8404		34.412	36.6932	34.3793	30.6777	34.7708	38.7666	29.8661	61.4738		4.36867	6.63473	13.1046	20.4108	37.1987	30.0097
P27448	MARK3								2.39301		6.1009	3.46371									8.19605				5.23744		2.27915								1.2074			2.9681				8.47506		1.63952	6.01562			2.62424
P27487	DPP4					9.95236							8.0531		11.8827					1.52066	128.142												3.60981
P27540	ARNT				0.998668														8.61542											4.22153				11.1514			7.15909								20.7473
P27635	RPL10	46.3434	63.8671	129.382	84.0046	102.476		59.3859	62.2731	73.2562	68.3747	73.2287	231.048	63.4644	95.9121	33.0291	186.969	50.4541	103.139		52.2815	45.3477	90.5574	58.6101	48.642	59.2939	44.0224	21.9461	120.651	26.1106	62.0584	108.168	158.287	98.6712	52.5217	120.986	167.166	150.552	96.6882	72.9167	93.8554	54.3208	106.172	108.758	131.387	392.695	158.687	117.05
P27658	COL8A1											7.13765					47.8636					1.41939						2.28341																25.4133		55.6342
P27694	RPA1	13.1175	88.8483	148.314	55.3261	96.0205	79.1435	50.2903	111.935	33.6852	71.5055	91.8054	65.9152	35.7583	116.18	44.6227	58.0051	55.5446	42.5928	20.5187	27.732	58.0155	36.3482	72.7972	57.8441	85.6894	66.1326	50.2274	44.0246	77.4425	47.5928	79.9858	117.834	183.061	29.3503	220.578	85.4916	50.792	77.2899	79.8572	50.1704	19.1686	49.2654	63.3199	112.321	129.491	74.4076	31.9036	64.339
P27695	APEX1	12.5392	61.6313	95.0335	34.5257	90.5673	71.7981	167.384	208.996	87.7311	65.3024	118.81	50.3187	48.6137	155.413	26.2396	85.3013	51.9012	86.9429	20.1173	69.4046	64.1376	20.1432	69.7679	39.2579	107.742	69.8343	27.7762	75.1474	48.7926	58.7138	87.1467	152.318	104.056	47.9284	52.0732	150.521	61.2173	70.9435	91.2407	86.9129	92.0984	71.819	97.3773	114.936	271.418	91.53	82.9764	108.382
P27701	CD82	13.6602				3.5163					3.41913	3.05539			14.3001
P27707	DCK		16.4574	20.8254	6.51576		12.9329	11.6689	19.1686	16.6198	5.89633	18.4817	24.209	9.29227	10.3243	6.08478		7.91967				7.59958			15.9273	11.2593	14.0005	5.32293	7.77319	13.4039	8.02607	16.5783	27.4531	14.5159	9.46472	49.1209	3.45704	2.83973	13.1876	18.0944	13.398	8.43897	15.8916		36.8082	51.8831	17.1769	17.0647	24.7259
P27708	CAD	14.4078	161.28	205.147	139.713	73.8657	60.7687	89.2685	131.281	107.041	56.805	136.256	152.184	132.173	98.3846	24.9752	55.9631	50.3951	82.1056	27.2452	45.0057	64.4423	11.7279	45.8976	30.2386	81.1337	50.7803	44.5609	45.4317	45.8797	40.0698	25.2963	54.2234	75.6739	43.6279	224.541	42.1243	29.1543	65.5658	166.927	57.1597	34.4267	70.746	48.3705	163.469	296.53	59.4045	133.456	52.8447
P27797	CALR	1181.09	1072.94	684.314	3254.63	1634.71	746.893	1296.62	639.423	891.137	630.832	1362.22	1959.21	690.149	2019.59	2234.19	2199.65	1009.14	833.611	1146.32	793.892	1116.08	646.98	687.156	546.367	683.422	459.571	2014.83	610.222	1144.17	506.5	765.13	1870.57	1428.58	471.091	1016.38	1289.88	614.629	469.952	799.801	329.709	1008.16	703.215	1105.32	2214.86	917.888	932.255	1092.36	803.637
P27816	MAP4	14.6539	25.7732	164.362	52.7764	50.2497	81.8794	47.6188	128.371	41.847	99.879	86.0816	114.218	26.9642	91.9916	35.9206	186.432	69.2246	51.0334	6.45831	25.8662	27.4457	35.1275	16.0471	15.4306	71.9465	32.9427	19.964	29.1722	85.2649	56.7675	32.4962	38.1653	99.8243	24.5921	12.4623	33.3428	67.2363	46.377	57.0524	29.6675	33.3519	90.3395	96.8474	122.211	324.065	75.9157	104.397	85.1839
P27824	CANX	142.129	84.0013	180.612	196.485	187.857	238.392	225.602	51.1137	266.539	1500.8	408.66	972.88	132.317	95.4954	202.171	636.467	167.771	857.941	158.984	142.786	261.774	583.801	103.844	152.829	108.434	799.618	150.984	49.305	65.4955	651.575	151.711	199.097	67.233	93.2365	471.788	57.7206	565.31	431.353	62.1961	36.789	154.088	94.4193	754.012	730.939	302.894	36.0882	821.333	664.322
P27986	PIK3R1														5.97447											2.15258						1.66218	8.09634											15.321		24.3601
P28062	PSMB8	20.1182		44.4369	26.9853	74.3391	95.1315	59.5397	50.5596				65.8693		111.073	53.5729	19.4702	55.1025			44.731	12.5796	13.1864	32.5105				37.8983	9.61707	58.6491		17.3198	43.2067	42.3971		21.0016	103.605				17.3449	59.1853	40.7863	57.5363	63.0789	160.391		22.293
P28065	PSMB9				12.1887	64.7232	36.6482	49.6893	28.5427		10.2686	59.1312	73.5949		116.678	42.347	6.3864	39.1244			33.4538	7.50601			4.40615		1.91682	56.32		27.9947		0.603525	2.85709	30.636		9.76754	82.1424	1.09159	5.03577			32.6012	10.2142	7.03905	7.46176	219.253		5.3384
P28066	PSMA5	69.7723	103.742	156.93	100.815	149.594	163.08	116.667	153.294	181.007	163.667	220.626	253.22	82.9157	178.323	97.9616	103.271	122.179	134.296	129.92	166.353	95.5827	63.6416	102.268	137.569	185.899	92.6119	85.6976	93.3438	165.67	99.8284	160.784	220.124	146.058	109.992	59.6958	196.343	107.146	79.8473	122.182	149.545	185.905	109.721	137.011	263.453	323.704	104.476	117.629	107.711
P28070	PSMB4	59.1982	88.2449	86.075	102.428	151.257	157.205	106.075	146.354	170.013	136.117	197.624	211.386	46.0045	152.801	113.613	53.6761	113.008	108.107	141.301	93.379	66.9702	26.2067	124.129	129.233	126.255	101.732	97.7635	117.724	178.844	120.597	166.091	200.834	179.062	59.7045	47.5132	146.62	51.0307	69.9692	102.744	82.0903	94.8479	94.4808	240.921	274.318	358.459	93.2195	100.485	90.6777
P28072	PSMB6	106.196	112.291	199.859	108.793	150.894	185.749	114.012	181.705	214.961	142.294	209.179	185.517	110.641	96.1421	105.231	86.7689	123.708	146.227	191.686	191.917	107.267	79.9376	140.314	166.366	202.305	84.661	82.5362	112.027	184.044	97.8152	201.857	203.683	182.866	94.9301	36.6904	109.207	105.409	108.629	137.618	173.428	222.031	129.362	300.07	434.386	291.753	127.881	185.723	114.636
P28074	PSMB5	56.4791	72.8605	117.379	72.1138	88.627	84.7142	73.9566	121.164	189.682	106.145	163.097	148.66	59.0884	38.5191	44.7928	69.0655	61.7948	93.0707	116.332	107.734	64.0948	52.2791	92.8625	75.1654	125.214	90.2405	44.1606	91.0802	97.7111	131.666	176.433	179.586	103.596	60.086	25.7689	39.7186	58.9119	81.9383	110.264	122.342	110.257	100.34	132.101	178.294	183.522	73.0932	74.0945	82.9465
P28288	ABCD3	38.096	31.427	56.5818	35.1635	88.0619	36.0154	60.2502	29.9808	36.4006	137.283	27.46	155.57	23.9343	47.0362	20.6557	46.0599	8.45212	29.2842	12.0729	14.3253	13.3197	87.0561	20.5871	27.8528	21.7896	189.542	18.593	22.5307	8.72112	31.5526	22.2823	118.034	20.9758	4.55454	60.7649	23.8873	43.9502	68.7535		11.7993	23.7638	16.3777	82.1591	126.542	33.86	35.4721	48.7492	42.3054
P28290	ITPRID2	13.0404			33.6987	31.2318	19.4463		8.67645		6.15275	7.29978		23.9134		46.9225		25.1558	3.40688		8.33458	12.6907	8.84371	4.79117	6.96655	4.27352	8.10729		0.943757	4.00611		2.46121	8.38588	1.92958			2.1371		5.59774				9.67066	120.579	70.3661	1.74061	2.07259	6.71114
P28331	NDUFS1	115.532	148.029	94.2291	84.8781	69.8641	83.2324	153.172	65.224	103.604	74.7893	31.2352	89.8507	52.6057	78.9458	64.2694	35.0763	39.6047	87.5845	131.325	54.6642	105.478	168.949	125.404	46.5102	53.4191	216.051	41.7434	74.4821	22.6643	45.8766	61.7595	57.4945	91.4886	31.3363	56.5124	73.5493	23.1338	41.152	47.3261	60.0224	32.3292	95.2052	205.691	164.816	56.5439	37.3365	81.9775	74.14
P28340	POLD1	4.69303	26.3905	30.0116	20.0149	25.0206	17.8483	11.6526	11.7268	17.0628	10.6873	14.1067	26.8399	18.942	45.3464	8.28598	10.6658	19.9523	12.4119	11.3305	22.0551	12.1108	5.39059	11.778	24.6054	16.8788	34.3266		5.77891	13.0795		11.5565	10.5535	21.7134	15.43	22.6201	12.2719	4.67431	1.95023	9.33022	18.8566	2.02774	11.9915	18.8561	37.2899	36.7562	14.0626	17.4197	15.4875
P28370	SMARCA1	10.237			10.2581				0.845798	1.98333	4.30126		29.5739	5.73594	3.31017	3.45988	7.55298				17.9073	19.8811						4.28584		4.62341				14.5409									6.57771	27.0569			23.5405
P28482	MAPK1	17.8956	25.0147	127.242	53.7948	65.4328	111.256	42.9927	101.998	77.0162	147.792	162.25	167.532	33.8437	158.855	27.2157	99.3601	34.4649	19.2274		78.298	46.2664	15.3367	16.6596	53.4895	39.8201	55.7269	37.8784	107.253	80.2431	46.6024	86.6339	118.373	108.65	40.2814	80.7539	61.4343	36.0557	76.2173	97.1278	97.9598	70.3295	20.5581	20.9615	92.4494	148.332	22.4815	38.0742	33.673
P28676	GCA		25.6141	33.1762	7.02758	15.1471			9.45475		14.3928	20.4134	22.3349		15.7972				3.44799		2.58534				39.5009	44.8344	8.21116		24.2485	11.1328	19.0777	18.2121	73.6512		15.4004	18.5417	47.352				18.5384					9.15679		5.23309	23.1042
P28702	RXRB			23.2835		3.10155	3.53574					5.7012	9.26849		1.59094	2.13646	6.9641	9.91042						8.04115			3.64999			8.15688	3.81206		15.79		3.75862	3.13963		3.54404			2.00264			2.02547	16.0786	3.8764	7.47186	48.0571
P28715	ERCC5		0.924352												1.55083	3.03991		2.60006						1.03292					5.62002				3.06094	1.86836
P28799	GRN	6.97237														7.74158												9.72401																16.8645
P28838	LAP3	51.113	82.6949	177.438	113.036	117.566	81.666	132.162	139.512	93.1761	80.4919	102.827	87.5434	25.1209	116.444	70.5245	52.511	59.0417	77.2901	100.357	155.753	90.4476	37.8779	52.1316	101.086	92.5209	92.6095	115.225	48.105	102.474	74.1506	100.627	90.9298	293.468	75.4128	35.4846	162.241	76.0347	10.568	118.229	37.2439	117.881	61.3653	127.188	225.288	317.092	25.4746	130.778	96.2151
P29034	S100A2	1417.33		326.708	195.075	59.0239	52.1842					121.24	56.505								214.853	1294.79	702.93	1329.66						229.775							254.598							909.289	472.647	759.855
P29083	GTF2E1		9.42798	16.4318	1.74417	9.34108		3.32619	4.4919	5.57584	1.47273	15.9996	16.7971	5.55015	7.06049	0.891768	7.72878	12.236	3.85327	6.99664	10.3815	3.782		12.6565	8.10352	10.8898		3.81963	3.54514	5.04239	3.25829	4.51443		22.8515	2.26217	3.73951	6.65687	5.18599		1.57796	1.78831	3.76293	3.62785	15.5332	44.5141	61.4676	6.12283	18.5966
P29084	GTF2E2											16.031	10.9095				12.0672					7.05672		5.34968										13.3062						1.48654				21.7746	24.7109	27.6443		5.89346
P29144	TPP2	25.4	12.6028	31.3594	56.7159	18.3359	20.4637	12.8172	43.5335	25.2812	26.6063	39.9039	46.0047	32.7232	21.2255	48.4516	19.5277	23.7798	9.3374		28.9607	27.3416	43.2377	25.1624	9.88682	15.7764	10.7902	11.0816	31.5576	14.3036	13.157	46.8421	73.5403	131.545	2.7663	34.2683	39.3359	17.4972	6.39851		44.5679	31.2176	20.7373	93.5424	82.8133	73.4057	20.3881	19.5316	8.63063
P29218	IMPA1	8.16442	3.06284	53.2787	23.8553		21.6996	20.6402	19.5284	15.485	21.2123	32.3808	57.2958	8.36207	25.6369	5.51778	41.3397	17.7436	5.45273		28.4109			25.6552	14.5068	15.2813	19.4391	14.8178	13.7559	48.6344	20.1721	17.794	9.43645	38.9173	7.66704	26.9692	11.1212	7.85975	10.3907	10.1693	8.94565		18.6237	14.1802	45.9625	117.601		19.7526	17.3164
P29317	EPHA2	94.0269			61.4647	100.376	18.4511	6.24917			4.34225	35.0531	123.917	5.56848		114.834	27.8753	18.6352	6.07296		19.1328	73.4289	98.9746	39.0749		7.81892		22.7405		24.9167				20.2657		42.23							16.77	108.906	324.954	26.885			6.37107
P29323	EPHB2	5.16108											4.59145		10.5552	1.19253							3.11881																					14.6204
P29350	PTPN6		3.24982					15.4027		7.19735	12.3994	3.90942	9.30309		10.1265			3.76736	15.7375			2.66377				8.83571	4.44405		4.72544		14.4397	8.63757	4.62267		1.95289	8.70616				3.1487	3.27637	1.04145			18.1462				8.70906
P29353	SHC1	71.1446		15.726					12.7156	14.8799			15.2857		10.0372									3.40322					4.29974					12.7867		8.15037										55.7092
P29372	MPG	14.0963	20.0609	14.0081	15.4964	11.9449	4.31362			11.4195	7.27736	7.33392	12.029	13.0057	31.7071	2.05504	7.1027	17.4116	31.3087	8.23886	13.1271	6.58128	6.93633	10.3968	10.07	17.0159	12.6306	1.67534	2.38703	5.81128	1.92283	23.2422	6.91902	10.8651	5.13629	28.5964		15.2075	3.86433	7.77233		5.98093		14.989	36.5472	29.4025	8.81744	7.62874	16.9211
P29373	CRABP2		145.903	1381.57	261.912	196.369	181.709	303.321	927.352	872.975	170.273	19.9622	148.852	2.3854	491.402	13.0415			299.536	93.0137	94.643	24.5027		8.4012	149.144	336.522	292.859		189.847		197.859	33.817	544.476		418.358	43.8128	645.889	490.727		97.6665	29.4198	111.043					140.453
P29375	KDM5A																										2.16531								2.81331									3.52291	9.23846
P29401	TKT	219.026	246.615	1006.69	329.988	555.182	723.248	526.387	684.336	452.322	1148.65	788.44	798.078	533.026	616.088	189.597	680.233	502.28	257.039	92.7649	420.399	112.021	89.4596	553.008	154.583	474.663	114.653	130.795	534.236	426.635	659.091	401.223	563.122	426.352	345.043	134.138	393.259	559.258	261.918	384.806	639.234	403.76	1002.73	753.624	916.542	2042.47	313.169	1000.37	467.842
P29466	CASP1										20.8353				22.8842																													7.34622		173.303
P29590	PML	22.6819	8.43617	138.894	43.6188	49.5317	19.3963	22.0507	13.3134	9.21284	46.2676	23.2239	66.2143	7.39787	59.3213	50.8554	45.076	125.357	17.5529	4.80616	69.3164	104.387	30.6243	34.0488				50.853	8.01583	36.5685			13.9718	34.317			6.14387		16.5617	15.7178		26.1886		177.262	78.0114	69.4723	4.30825		41.3572
P29597	TYK2					0.864446										8.32764	0.922739		1.14434					1.40239									0.800449				4.80326										3.58215
P29692	EEF1D	249.729	177.216	863.482	498.695	774.174	441.125	406.021	734.653	810.98	279.747	1052.1	528.557	220.23	698.377	328.328	613.296	481.89	341.837	108.577	1042.4	344.086	174.035	213.428	672.613	603.518	113.305	512.744	393.733	774.916	222.915	875.69	597.818	1412.13	594.237	95.2889	601.355	326.078	546.036	1182.71	684.261	1166.5	447.19	706.598	1454.39	2015.76	386.477	687.064	376.536
P29728	OAS2					5.57954		38.8065													5.52858								1.68997		6.79225		7.98354									2.88916		17.7399
[truncated: 4,656 more rows]
[truncated: 252 more columns]

## Sheet: C_RPPA
GeneName	184a1	184b5	600mpe	au565	bt20	bt474	bt483	bt549	cal120	cal148	cal51	cama1	du4475	efm19	efm192a	evsat	hbl100	hcc1143	hcc1187	hcc1395	hcc1419	hcc1428	hcc1569	hcc1599	hcc1806	hcc1937	hcc1954	hcc202	hcc2185	hcc2218	hcc2688	hcc3153	hcc38	hcc70	hdqp1	hs578t	jimt1	kpl1	ly2	macls2	mb157	mcf10a	mcf12a	mcf7	mdamb134vi	mdamb157	mdamb175vii	mdamb231	mdamb330
[truncated: 218 more rows]
[truncated: 26 more columns]

[truncated: 4 more sheets: D_RNA, E_CNA, F_mutation, G_DrugResponse]
