# Supplementary material for: Proteomic Dynamics of Breast Cancer Cell Lines Identifies Potential Therapeutic Protein Targets
Source: Mol Cell Proteomics. 2023 Jun 19;22(8):100602. doi: 10.1016/j.mcpro.2023.100602 (PMC10392136; doi:10.1016/j.mcpro.2023.100602)
Supplement: Supplemental Table S2 [file mmc2.xlsx]

## Sheet: A_exp
DrugName	cvCor	gene	Wt	CumCor	CvFreq
Sigma AKT1-2 inhibitor	0.812962	ARL6	-0.0458932	0.638004	1
Nutlin 3a	0.62754	EDA2R	0.0904954	0.779838	1
GSK650394	0.598144	PFN1P11	0.0339504	0.614394	0.9
PF-4691502	0.515129	GLUL	0.114809	0.704027	0.978723
GSK1120212	0.508823	CENPBD1	-0.117836	0.622371	1
Trichostatin A	0.503818	NEDD1	0.0408363	0.545617	0.977273
Gefitinib	0.476886	PYHIN1	0.118493	0.663633	0.955556
AZD6244	0.474907	SULT1B1	0.102538	0.612652	0.953488
Lapatinib	0.469118	MIEN1	0.0317501	0.705247	0.97561
L-779450	0.460146	SOWAHC	0.0255704	0.66359	1
Everolimus	0.448917	C2CD4A	0.0784181	0.756289	1
Oxaliplatin	0.448437	SCGB1B2P	-0.0930642	0.613458	1
Ibandronate sodium salt	0.428234	BBOX1	-0.0305888	0.697781	1
Gemcitabine	0.422549	TMEM231	0.325873	0.556793	1
Etoposide	0.404282	CYP2C8	-0.0937869	0.614776	0.933333
Velcade	0.401395	ARID3B	0.121753	0.547192	0.930233
Epirubicin	0.399928	L3HYPDH	0.108012	0.668633	1
Docetaxel	0.390667	GAPDHP25	-0.0867519	0.728459	0.674419
Geldanamycin	0.377769	YAF2	0.0272637	0.479249	1
GSK2126458	0.375852	MAP1LC3C	-0.132059	0.675334	0.953488
VX-680	0.345342	INPP4B	-0.0996937	0.666284	1
Fascaplysin	0.342304	FOXR1	0.0243271	0.644003	0.888889
NU6102	0.340322	ZNF572	-0.0221598	0.674665	1
5-FdUR	0.337973	RPS27P23	0.0774899	0.626546	1
GSK2119563	0.306314	KIAA2013	-0.0410689	0.6876	0.930233
Valproic acid	0.299624	GIGYF2	0.0112506	0.603939	0.976744
GSK1059868	0.291654	IRX3	0.0552374	0.638322	0.902439
PF-2341066	0.286639	USP35	0.0680511	0.625659	0.95122
Sunitinib Malate	0.271749	FUT4	0.0161336	0.517751	0.931818
Carboplatin	0.260996	ISG20	-0.0664835	0.595409	0.844444
TCS PIM-11	0.253848	VWCE	0.0223944	0.600804	0.953488
Triciribine	0.252257	TNFRSF1A	-0.0469903	0.563231	1
GSK1059615	0.242717	TNKS1BP1	0.0294959	0.640551	0.977273
FTase inhibitor I	0.221241	NARS2	0.0289189	0.632591	0.97619
Topotecan	0.19515	PPP3CA	-0.140111	0.550895	0.906977
Paclitaxel	0.194478	FAM134B	-0.021438	0.63812	0.977778
17-AAG	0.191522	DCAF15	-0.093447	0.716564	0.888889
Nelfinavir	0.191167	ZSWIM7	0.0245614	0.587895	0.953488
Tykerb_IGF1R	0.188105	DRAP1	-0.013411	0.668786	0.829268
CPT-11	0.184468	RPS23P8	0.0557187	0.612148	0.954545
Erlotinib	0.177734	PTPRZ1	0.0328653	0.719978	0.955556
Rapamycin	0.169445	PGGT1B	0.0732589	0.661102	0.934783
Bosutinib	0.15287	TTLL6	-0.0221247	0.75487	0.975
MLN4924	0.144312	FBXO9	-0.040035	0.53293	0.930233
PD98059	0.123163	PIWIL4	0.016596	0.633273	0.976744
GSK1070916	0.0971359	INPP4B	-0.0682705	0.68199	0.956522
Imatinib	0.075861	FZD5	0.0294905	0.606566	0.844444
Vorinostat	0.0564652	ETS2	-0.0185956	0.715763	0.863636
Tamoxifen	0.0517419	DLGAP1	0.0459025	0.746683	0.883721
GSK2141795	0.0510489	ATPAF1	0.034936	0.593036	0.780488
GSK923295	0.050632	GPR35	-0.0498959	0.504384	0.886364
MG-132	0.0196351	IGFLR1	-0.0129813	0.707967	0.928571
Vinorelbine	0.000701542	DSCAML1	-0.0975021	0.602294	0.790698
SB-3CT	-0.00288478	RPS24P18	0.0551447	0.704578	0.953488
XRP44X	-0.0184387	PGC	-0.175838	0.647653	0.804878
BIBW2992	-0.0434638	CDH26	0.05861	0.618205	0.972973
Ispinesib	-0.0458224	ABHD12B	-0.043723	0.593915	0.888889
GSK1838705	-0.08285	ZBTB3	0.0311213	0.535172	0.977778
Cisplatin	-0.0847978	GP2	-0.0485293	0.54824	0.913043
CGC-11047	-0.0974369	CLPTM1L	0.0154807	0.562365	0.688889
Sorafenib	-0.101285	COX6B1P6	-0.0559155	0.448473	0.906977
Oxamflatin	-0.128597	INO80D	0.0162015	0.588571	0.697674
BEZ235	-0.141736	MFAP2	-0.0144215	0.567195	0.761905
PF-3814735	-0.159398	FAM136BP	0.0265269	0.582259	0.723404
NSC663284	-0.17102	TBCAP2	0.0107236	0.541306	0.930233
Pemetrexed	-0.177791	RNY4P5	0.110247	0.610326	0.681818
Temsirolimus	-0.182401	RTN4RL1	0.0744948	0.588725	0.815789
ZM447439	-0.185173	FLRT1	0.0247291	0.610301	0.902439
ERKi II FR180304	-0.216853	PPT2	-0.00428793	0.565221	0.7
Disulfiram	-0.222277	DDO	0.0657043	0.639018	1
Olomoucine II	-0.224732	CHRM2	0.00918018	0.607763	0.906977
AG1478	-0.24494	PYHIN1	0.0486688	0.593105	0.930233
Bortezomib	-0.246393	RPL21P41	-0.0748802	0.673993	0.933333
IKK 16	-0.256546	KCNAB2	0.00824333	0.642948	0.837838
TCS2312 dihydrochloride	-0.276137	UNC5C	0.0176044	0.590249	0.790698
AS-252424	-0.27746	LINC00472	-0.0232315	0.539359	0.904762
Baicalein	-0.279072	WDFY1	-0.0256893	0.533754	0.55814
ICRF-193	-0.321744	RPS27AP2	0.0159208	0.576193	0.690476
GSK461364	-0.336115	FAM134B	-0.0575587	0.573462	0.644444
LBH589	-0.341286	SLX4	0.00708908	0.607009	0.595238
Purvalanol A	-0.379597	HSD3B7	-0.0248265	0.607284	0.636364
Ixabepilone	-0.380574	FOXH1	-0.0250504	0.584313	0.545455
CGC-11144	-0.38128	SLAMF6P1	-0.0106494	0.521143	0.75
5-FU	-0.383603	OR4K7P	-0.0742672	0.606141	0.931818
Doxorubicin	-0.43209	GPRIN3	-0.0102833	0.551838	0.454545
Methotrexate	-0.439237	GOLT1B	-0.0217875	0.524451	0.844444
Glycyl H1152	-0.46675	HEPH	0.0110687	0.562722	0.536585
Mebendazole	-0.478845	ERP29P1	0.0126343	0.575735	0.380952
Lestaurtinib_CEP701	-0.492531	CYB561D2	-0.0062164	0.555627	0.534884
PF-3084014	-0.593649	DPCR1	0.0180698	0.622077	0.702128

## Sheet: B_mut
DrugName	cvCor	GeneName	Wt	CumCor	CvFreq
GSK650394	0.737702	RYR1	0.269619	0.750604	1
Nutlin 3a	0.433955	TP53	-0.0975579	0.529022	0.933333
Oxaliplatin	0.343755	MAP2K4	-0.194574	0.46234	0.6
FTase inhibitor I	0.29991	FCGBP	-0.0281977	0.471266	0.97619
IKK 16	0.288868	FLG	0.101051	0.423654	0.972973
Glycyl H1152	0.288617	HUWE1	0.0215126	0.318323	0.97561
NU6102	0.261822	ATR	0.0682302	0.392002	0.948718
GSK1059868	0.125879	NCOA3	-0.0714278	0.441828	0.97561
5-FU	0.110027	MLH1	0.0824005	0.448537	0.704545
Trichostatin A	0.0945786	RYR1	-0.089681	0.320087	0.909091
TCS PIM-11	0.0845511	RYR1	0.181557	0.678106	0.953488
BEZ235	0.0796234	CSMD1	-0.0210372	0.358819	0.261905
Epirubicin	0.0733302	RYR1	0.0181333	0.409746	0.804878
PF-3814735	0.0544073	ATR	0.0764593	0.390283	0.893617
GSK1059615	0.0284612	RYR1	0.0623603	0.407533	0.886364
GSK923295	0.0211257	RYR1	-0.188283	0.428023	0.886364
XRP44X	0.0150143	FAT1	-0.161536	0.6222	0.829268
Erlotinib	0.00515206	RYR1	0.195839	0.520239	0.933333
Baicalein	0.00136937	RYR1	-0.0766404	0.350753	0.883721
GSK1120212	-0.00113748	CDH1	0.277156	0.391309	0.933333
ZM447439	-0.00560992	HUWE1	0.00891705	0.288886	0.097561
GSK2119563	-0.00566098	CDKN2A	0.180864	0.400322	0.581395
ICRF-193	-0.00582261	ATR	0.219996	0.340352	0.571429
Sorafenib	-0.00874811	RYR1	0.106179	0.440268	0.697674
PF-4691502	-0.0149589	ATM	-0.0933345	0.379308	0.893617
Everolimus	-0.0159933	ATM	-0.296573	0.461981	0.675676
Tykerb_IGF1R	-0.0245396	RYR1	0.0144154	0.429499	0.878049
Velcade	-0.0262184	EP300	-0.0311844	0.396338	0.953488
Bosutinib	-0.0298777	PTPRD	-0.0975314	0.539407	0.875
Tamoxifen	-0.0411648	MAP2K4	0.0284885	0.373661	0.953488
Docetaxel	-0.0492239	RYR1	-0.0283904	0.370015	0.976744
Ispinesib	-0.0514617	SPTA1	-0.0279859	0.431284	0.177778
5-FdUR	-0.0637335	CDH1	0.0256262	0.412586	0.857143
Vinorelbine	-0.0648701	EPHA5	0.139861	0.346763	0.55814
ERKi II FR180304	-0.0759236	ROS1	-0.00698778	0.418803	0.95
CGC-11047	-0.0888062	SYNE1	0.0189812	0.33721	0.688889
NSC663284	-0.0941462	HRNR	-0.00992448	0.377301	0.837209
PD98059	-0.111709	HUWE1	0.0313913	0.484461	0.674419
Imatinib	-0.12029	KMT2C	0.0929557	0.591798	0.222222
VX-680	-0.120636	ATR	0.0625289	0.398939	0.860465
Bortezomib	-0.136465	MSH2	-0.0399891	0.473437	0.688889
GSK2126458	-0.13753	BRAF	-0.0225363	0.349247	0.581395
SB-3CT	-0.138219	MACF1	0.0113215	0.328872	0.837209
Lapatinib	-0.142645	PKHD1	0.0230005	0.441711	0.658537
Oxamflatin	-0.152592	SYNE1	0.0487063	0.417468	0.55814
PF-3084014	-0.158941	OBSCN	0.00995148	0.295203	0.851064
GSK1838705	-0.169205	RYR1	0.125844	0.482443	0.955556
Etoposide	-0.171021	ERBB4	-0.0157534	0.35859	0.955556
PF-2341066	-0.173925	LAMA2	-0.0576662	0.26743	0.292683
Geldanamycin	-0.209615	DNAH3	-0.0664884	0.353843	0.543478
BIBW2992	-0.21066	SETD2	0.00533685	0.348727	0.702703
Sunitinib Malate	-0.211582	AHNAK2	0.0388767	0.350498	0.727273
AZD6244	-0.215564	RYR1	0.220439	0.433303	0.953488
TCS2312 dihydrochloride	-0.239549	NCOR2	0.0514069	0.263084	0.744186
Gemcitabine	-0.272586	MYO3A	-0.0778775	0.455056	0.863636
Gefitinib	-0.272746	DNAH3	-0.0140083	0.357193	0.533333
GSK2141795	-0.275203	PTEN	0.0272524	0.387051	0.902439
Ibandronate sodium salt	-0.285103	SETD2	0.0101307	0.363325	0.642857
17-AAG	-0.310096	HUWE1	-0.0230539	0.371556	0.777778
Temsirolimus	-0.311137	MAP2K4	0.0153058	0.325602	0.710526
Doxorubicin	-0.318713	ALK	-0.013596	0.358409	0.931818
Nelfinavir	-0.34309	SETD2	0.00991265	0.394247	0.44186
Topotecan	-0.357934	HNF1A	-0.0106558	0.40419	0.906977
AG1478	-0.358324	DNAH5	0.0377753	0.419413	0.837209
GSK1070916	-0.359964	HUWE1	0.0310888	0.443943	0.5
AS-252424	-0.391241	HUWE1	0.0153803	0.354779	0.904762
Fascaplysin	-0.393497	HUWE1	0.0164203	0.39939	0.977778
GSK461364	-0.407958	EP300	-0.0161486	0.272723	0.8
Sigma AKT1-2 inhibitor	-0.448342	OBSCN	0.0575161	0.370937	0.348837
Valproic acid	-0.474477	KRAS	-0.00864643	0.425825	0.116279
Triciribine	-0.494019	KMT2C	0.021441	0.289918	0.977273
Olomoucine II	-0.597603	MACF1	0.00603391	0.350997	0.930233

## Sheet: C_swath
DrugName	cvCor	GeneName	Wt	CumCor	CvFreq
GSK650394	0.638278	CES2	0.215927	0.893949	1
Sigma AKT1-2 inhibitor	0.564942	CDCA3	-0.0401912	0.50013	0.976744
NU6102	0.552336	HSPB1	-0.0437372	0.577864	0.974359
GSK1120212	0.497637	HTRA1	0.383024	0.683255	1
GSK1070916	0.434692	DPYSL3	0.216967	0.591474	0.978261
LBH589	0.434385	CMIP	-0.0579929	0.552747	1
5-FdUR	0.401705	H2AC21	0.137944	0.521651	0.97619
Tykerb_IGF1R	0.330376	COL14A1	-0.0333679	0.545536	1
MG-132	0.310694	CAT	-0.0213451	0.555414	0.952381
Erlotinib	0.298627	LDLR	0.136302	0.64428	1
Doxorubicin	0.29826	LMAN2L	-0.0518362	0.553625	0.977273
Fascaplysin	0.282578	CMPK2	0.03379	0.590896	1
Sunitinib Malate	0.262964	LMO7	0.024166	0.540923	0.977273
SB-3CT	0.258288	TACC3	0.0529942	0.551327	0.976744
Ispinesib	0.251135	RIDA	-0.125205	0.54735	0.977778
Epirubicin	0.239347	DCAF1	0.0900714	0.600404	0.97561
Purvalanol A	0.227267	NCL	0.0526622	0.614723	0.977273
Vorinostat	0.224982	GNG5	0.0257791	0.475727	1
GSK2126458	0.222526	SPTB	0.0921744	0.588641	0.976744
Mebendazole	0.201491	IVD	0.0768185	0.515276	0.97619
PF-3084014	0.19644	TIMM13	0.0672066	0.582621	0.978723
Trichostatin A	0.187207	HSD17B10	0.0764961	0.628916	0.954545
Oxamflatin	0.159453	ZCCHC3	0.0293614	0.623866	1
Bosutinib	0.145713	SCAF1	0.0526761	0.585524	0.925
CPT-11	0.145225	EXPH5	0.0553745	0.523468	0.954545
Ibandronate sodium salt	0.144774	MRPL32	-0.0515612	0.56469	0.904762
VX-680	0.134667	INTS9	0.0619407	0.564959	0.976744
Vinorelbine	0.118774	TMLHE	0.0759564	0.515493	0.767442
Ixabepilone	0.109314	NCAPH	0.169558	0.674992	0.977273
TCS PIM-11	0.0949038	FGD4	0.0519068	0.651207	0.953488
PF-4691502	0.0923351	PHLDB1	-0.0720686	0.479228	0.957447
Bortezomib	0.0906596	MED13	-0.0667986	0.596037	0.977778
IKK 16	0.0675311	OSGEPL1	0.018928	0.645696	0.918919
GSK461364	0.0307598	FKBP14	0.105193	0.538034	0.977778
Valproic acid	0.0124767	CBX4	0.0210517	0.502577	0.930233
17-AAG	-0.00693781	ITSN2	0.0415025	0.58581	0.955556
GSK2141795	-0.00965882	TRIOBP	-0.0915861	0.433514	0.97561
Lestaurtinib_CEP701	-0.0138698	MPST	0.0419957	0.571069	0.906977
Nutlin 3a	-0.0204028	RAI14	0.0296581	0.432449	0.955556
Triciribine	-0.0213238	TRIOBP	-0.0867955	0.592058	1
Paclitaxel	-0.0370342	DPP7	-0.00712142	0.516606	0.733333
AZD6244	-0.0492623	IFI30	-0.0493815	0.597442	0.348837
Carboplatin	-0.0553066	KIAA2013	-0.0486844	0.520923	0.911111
GSK923295	-0.0638419	RUNX1	-0.0661204	0.513217	0.795455
GSK1838705	-0.0862922	CMC1	0.0275568	0.440806	0.888889
PF-3814735	-0.0960587	MAGI1	0.0442243	0.562135	0.957447
Gefitinib	-0.103657	MIB1	-0.00775415	0.49721	0.711111
Methotrexate	-0.108655	COTL1	-0.155784	0.565945	0.844444
PD98059	-0.117327	SNTB1	0.0340715	0.604731	0.953488
XRP44X	-0.128081	MRPS11	0.0555484	0.572998	0.878049
ZM447439	-0.135104	MRPL53	-0.0151913	0.528639	0.902439
Etoposide	-0.143812	HKDC1	-0.0491958	0.450657	0.844444
PF-2341066	-0.179963	NOVA2	0.0329656	0.486077	0.926829
Velcade	-0.181563	PPP3CA	0.0143957	0.489219	0.813953
Glycyl H1152	-0.190559	AFG1L	0.0457117	0.434918	0.829268
FTase inhibitor I	-0.209317	KCNAB2	0.004608	0.563407	0.785714
Tamoxifen	-0.217608	ATAD2B	0.0214497	0.536064	0.860465
Gemcitabine	-0.223382	VAPB	-0.053674	0.537967	0.954545
Nelfinavir	-0.227104	H1-4	-0.00370162	0.516019	0.511628
BIBW2992	-0.238067	SCGN	0.0251498	0.549123	0.891892
Temsirolimus	-0.238524	RAP2B	-0.0273161	0.57699	0.921053
5-FU	-0.2549	WLS	-0.0090861	0.449371	0.613636
Lapatinib	-0.255032	DECR1	0.0363277	0.570762	0.707317
GSK1059868	-0.255219	ELAC2	-0.030279	0.56165	0.463415
Everolimus	-0.28385	KLRG2	0.0136744	0.581537	0.432432
Sorafenib	-0.290825	AK2	0.0125829	0.530524	0.581395
Rapamycin	-0.307232	MED10	-0.0232596	0.487291	0.717391
MLN4924	-0.322048	TRIP12	0.0480293	0.557136	0.813953
Baicalein	-0.32438	PPP1R12C	-0.00526383	0.453235	0.44186
Disulfiram	-0.334075	FCHO2	0.0949539	0.563704	0.794872
GSK2119563	-0.356914	SPTB	0.0160031	0.536729	0.860465
Oxaliplatin	-0.369089	FOXA1	-0.00812976	0.508424	0.555556
Cisplatin	-0.369289	MAPT	-0.0106502	0.497488	0.347826
AS-252424	-0.386668	GPRIN1	-0.00832887	0.546043	0.785714
TCS2312 dihydrochloride	-0.387024	TRABD	0.00407328	0.514865	0.55814
ERKi II FR180304	-0.388117	SIRT1	-0.00482235	0.506738	0.375
CGC-11047	-0.400254	FERMT1	0.0152431	0.50692	0.311111
Olomoucine II	-0.413227	EZR	-0.00966162	0.551991	0.534884
AG1478	-0.418419	SCGN	0.0697807	0.523929	0.488372
Docetaxel	-0.443927	ANLN	0.0277091	0.54336	0.534884
BEZ235	-0.45062	LRCH3	-0.0139795	0.526131	0.595238
GSK1059615	-0.461403	MECR	0.00736646	0.519516	0.454545
ICRF-193	-0.467351	MRPS14	0.00701897	0.542585	0.261905
Imatinib	-0.484525	CPD	0.00742791	0.5363	0.933333
NSC663284	-0.486121	DCD	0.0232624	0.510116	0.906977
Topotecan	-0.489333	VAPB	-0.0126043	0.520918	0.511628
CGC-11144	-0.502348	GRAMD2B	-0.00999791	0.453019	0.431818
Geldanamycin	-0.588577	GSDME	0.00552821	0.503113	0.543478
L-779450	-0.615767	FTH1	0.00439795	0.481334	0.380952
Pemetrexed	-0.618656	CCT6B	-0.0252266	0.468905	0.363636

## Sheet: D_exp_mut
DrugName	cvCor	GeneName	Wt	CumCor	CvFreq
Sigma AKT1-2 inhibitor	0.807635	ARL6	-0.0371779	0.638004	1
Nutlin 3a	0.646413	EDA2R	0.0897821	0.779838	1
GSK650394	0.592916	PFN1P11	0.0339293	0.614394	0.9
PF-4691502	0.515133	GLUL	0.114809	0.704027	0.978723
Trichostatin A	0.499335	NEDD1	0.039286	0.545617	0.977273
GSK1120212	0.484471	CENPBD1	-0.116881	0.622371	1
Gefitinib	0.476875	PYHIN1	0.124366	0.663633	0.955556
AZD6244	0.474941	SULT1B1	0.102538	0.612652	0.953488
Lapatinib	0.468986	MIEN1	0.0318279	0.705247	0.97561
L-779450	0.45716	SOWAHC	0.0260655	0.66359	1
Oxaliplatin	0.445885	SCGB1B2P	-0.0930106	0.613458	1
Everolimus	0.443665	C2CD4A	0.0927711	0.756289	1
Gemcitabine	0.428736	TMEM231	0.326494	0.556793	1
Ibandronate sodium salt	0.425537	BBOX1	-0.0714301	0.697781	1
Epirubicin	0.409175	L3HYPDH	0.104922	0.668633	1
Etoposide	0.406005	CYP2C8	-0.0937665	0.614776	0.933333
Docetaxel	0.390495	GAPDHP25	-0.0947895	0.728459	0.674419
Velcade	0.383551	ARID3B	0.127383	0.547192	0.930233
Geldanamycin	0.38117	MYO16	-0.026524	0.591617	0.956522
GSK2126458	0.375462	MAP1LC3C	-0.120315	0.675334	0.953488
5-FdUR	0.361456	RPS27P23	0.0617194	0.626546	1
VX-680	0.345336	INPP4B	-0.0912565	0.666284	1
Fascaplysin	0.342113	FOXR1	0.0251819	0.644003	0.888889
GSK2119563	0.330089	PLOD1	-0.119633	0.741092	0.767442
PF-2341066	0.308806	USP35	0.0658954	0.625659	0.95122
Sunitinib Malate	0.304246	FUT4	0.0144954	0.517751	0.909091
NU6102	0.288632	ZNF572	-0.0221932	0.674665	1
GSK1059868	0.27757	IRX3	0.0617316	0.638322	0.902439
Valproic acid	0.270655	GIGYF2	0.0112868	0.603939	0.976744
Carboplatin	0.268986	ISG20	-0.0515589	0.595409	0.844444
Triciribine	0.252211	TNFRSF1A	-0.0469873	0.563231	1
GSK1059615	0.244833	TNKS1BP1	0.0415416	0.640551	0.977273
CPT-11	0.220399	RPS23P8	0.0585916	0.612148	0.954545
FTase inhibitor I	0.202573	NARS2	0.0289189	0.632591	0.97619
TCS PIM-11	0.200045	VWCE	0.0222397	0.600804	0.976744
17-AAG	0.196461	DCAF15	-0.0933098	0.716564	0.888889
Paclitaxel	0.192155	FAM134B	-0.021755	0.63812	0.977778
Topotecan	0.191717	PPP3CA	-0.140553	0.550895	0.906977
Nelfinavir	0.191132	ZSWIM7	0.024715	0.587895	0.953488
Erlotinib	0.175708	PTPRZ1	0.0318862	0.719978	0.955556
Rapamycin	0.17044	PGGT1B	0.073865	0.661102	0.934783
Tykerb_IGF1R	0.146777	DRAP1	-0.013493	0.668786	0.804878
MLN4924	0.125852	FBXO9	-0.040279	0.53293	0.930233
Bosutinib	0.112466	TTLL6	-0.0209159	0.75487	0.975
Imatinib	0.110235	FZD5	0.0283442	0.606566	0.866667
PD98059	0.110227	PIWIL4	0.016596	0.633273	0.976744
GSK1070916	0.100515	INPP4B	-0.069736	0.68199	0.956522
GSK2141795	0.0772598	ATPAF1	0.0349851	0.593036	0.804878
Vorinostat	0.0526786	ETS2	-0.0185956	0.715763	0.840909
Tamoxifen	0.0516499	DLGAP1	0.0438527	0.746683	0.883721
Bortezomib	0.0239011	RPL21P41	-0.0748802	0.673993	0.933333
MG-132	0.0145638	IGFLR1	-0.0122961	0.707967	0.928571
SB-3CT	0.0120941	RPS24P18	0.0592121	0.704578	0.953488
GSK923295	0.00797842	GPR35	-0.0812936	0.504384	0.886364
Vinorelbine	0.00456775	FRMD3	-0.0987343	0.535964	0.813953
BIBW2992	-0.0478173	CDH26	0.0618857	0.618205	0.972973
Ispinesib	-0.0707433	ABHD12B	-0.0436425	0.593915	0.888889
Sorafenib	-0.075859	COX6B1P6	-0.0593414	0.448473	0.930233
Cisplatin	-0.0848562	GP2	-0.0485361	0.54824	0.913043
CGC-11047	-0.0974369	CLPTM1L	0.0189168	0.562365	0.688889
GSK1838705	-0.0996813	ZBTB3	0.0310506	0.535172	0.977778
Oxamflatin	-0.131495	INO80D	0.01303	0.588571	0.72093
BEZ235	-0.141736	MFAP2	-0.0144414	0.567195	0.761905
Pemetrexed	-0.168866	RNY4P5	0.110166	0.610326	0.704545
NSC663284	-0.17102	TBCAP2	0.00965163	0.541306	0.930233
Temsirolimus	-0.182543	RNF2	-0.08907	0.625712	0.868421
ZM447439	-0.185176	FLRT1	0.0247291	0.610301	0.902439
Disulfiram	-0.207107	DDO	0.0656967	0.639018	1
PF-3814735	-0.211929	FAM66E	0.0280542	0.551331	0.702128
ERKi II FR180304	-0.219596	PPT2	-0.00355812	0.565221	0.675
Olomoucine II	-0.224744	CHRM2	0.00893044	0.607763	0.906977
XRP44X	-0.236044	PGC	-0.101006	0.647653	0.95122
AG1478	-0.252666	PYHIN1	0.0478528	0.593105	0.930233
IKK 16	-0.268785	KCNAB2	0.00825004	0.642948	0.864865
Baicalein	-0.279149	WDFY1	-0.0197569	0.533754	0.55814
Purvalanol A	-0.28294	HSD3B7	-0.023636	0.607284	0.75
AS-252424	-0.283063	LINC00472	-0.0230024	0.539359	0.904762
TCS2312 dihydrochloride	-0.290536	UNC5C	0.0133727	0.590249	0.790698
ICRF-193	-0.326306	RPS27AP2	0.0151781	0.576193	0.690476
GSK461364	-0.336113	FAM134B	-0.0517164	0.573462	0.644444
Ixabepilone	-0.370452	COPS7A	-0.0465468	0.536595	0.545455
CGC-11144	-0.38128	SLAMF6P1	-0.0106494	0.521143	0.75
LBH589	-0.402894	SLX4	0.0057068	0.607009	0.619048
Methotrexate	-0.421147	GOLT1B	-0.0217875	0.524451	0.822222
Doxorubicin	-0.43209	GPRIN3	-0.0102833	0.551838	0.454545
5-FU	-0.462159	OR4K7P	-0.0742663	0.606141	0.954545
Glycyl H1152	-0.466752	HEPH	0.0110687	0.562722	0.536585
Lestaurtinib_CEP701	-0.481136	CYB561D2	-0.0062164	0.555627	0.581395
Mebendazole	-0.5703	ERP29P1	0.012939	0.575735	0.404762
PF-3084014	-0.593649	DPCR1	0.0197064	0.622077	0.702128

## Sheet: E_exp_swa
DrugName	cvCor		Wt	CumCor	CvFreq
Sigma AKT1-2 inhibitor	0.787944	ASCL2	0.0509378	0.772934	1
Nutlin 3a	0.750248	EDA2R	0.0862825	0.779838	1
Gemcitabine	0.524755	TMEM231	0.280273	0.556793	1
SB-3CT	0.520949	RPS24P18	0.0561047	0.704578	0.953488
Oxaliplatin	0.497159	SCGB1B2P	-0.103336	0.613458	1
Gefitinib	0.496265	PYHIN1	0.118875	0.663633	0.955556
GSK650394	0.486092	ATG10	0.0234545	0.512864	0.975
Everolimus	0.476187	C2CD4A	0.094269	0.756289	1
Sunitinib Malate	0.472183	FUT4	0.0163187	0.517751	0.977273
Docetaxel	0.440241	GAPDHP25	-0.0908296	0.728459	0.790698
PF-4691502	0.439865	GLUL	0.120953	0.704027	0.978723
Geldanamycin	0.435274	MYO16	-0.032941	0.591617	0.978261
Epirubicin	0.43067	L3HYPDH	0.0743703	0.668633	1
Lapatinib	0.426504	MIEN1	0.0280344	0.705247	0.95122
GSK1120212	0.412831	CENPBD1	-0.116881	0.622371	1
GSK2119563	0.387664	PLOD1	-0.12049	0.741092	0.906977
L-779450	0.366396	SOWAHC	0.0244317	0.66359	0.97619
GSK2126458	0.344816	MAP1LC3C	-0.0405684	0.675334	0.953488
17-AAG	0.337109	DCAF15	-0.0541418	0.716564	0.955556
Ibandronate sodium salt	0.33601	BBOX1	-0.029846	0.697781	1
GSK1059615	0.335011	CPT2	0.0259228	0.641637	1
Valproic acid	0.317459	GIGYF2	0.0105914	0.603939	0.953488
Velcade	0.3104	NPW	-0.10966	0.621135	0.953488
Etoposide	0.295999	CYP2C8	-0.0877128	0.614776	0.955556
AZD6244	0.2932	RNF26	-0.0386695	0.460497	0.953488
MG-132	0.261477	214	-0.0146995	0.496201	0.904762
Bosutinib	0.257992	TTLL6	-0.0682419	0.75487	0.975
Rapamycin	0.252732	PGGT1B	0.0757133	0.661102	0.956522
NU6102	0.239572	ZNF572	-0.0220349	0.674665	1
Erlotinib	0.216728	PTPRZ1	0.0319608	0.719978	0.977778
Vorinostat	0.209686	9Y2X7	0.0255688	0.611469	0.954545
Ispinesib	0.20231	52758	-0.101859	0.632262	0.955556
PF-2341066	0.18246	USP35	0.0580295	0.625659	0.902439
FTase inhibitor I	0.174433	NARS2	0.0312975	0.632591	0.97619
VX-680	0.171952	INPP4B	-0.0851763	0.666284	1
Paclitaxel	0.155067	FAM134B	-0.0215333	0.63812	0.955556
Tykerb_IGF1R	0.149855	DRAP1	-0.0138386	0.668786	0.902439
Imatinib	0.136264	FZD5	0.028476	0.606566	0.933333
Triciribine	0.117485	MAP2K1	-0.0467558	0.549786	0.977273
Trichostatin A	0.112028	ZDHHC8	-0.0371105	0.650838	0.886364
Nelfinavir	0.111785	ZSWIM7	0.02068	0.587895	0.953488
TCS PIM-11	0.103401	VWCE	0.0183879	0.600804	0.930233
5-FdUR	0.0882069	RPS27P23	0.0613382	0.626546	1
CPT-11	0.0872613	RPS23P8	0.0559817	0.612148	0.954545
Carboplatin	0.0867645	ISG20	-0.0309517	0.595409	0.777778
Fascaplysin	0.0641408	FOXR1	0.0202026	0.644003	0.711111
Oxamflatin	0.0627887	INO80D	0.0189624	0.588571	0.860465
GSK923295	0.0557497	GPR35	-0.0887585	0.504384	0.863636
GSK1070916	0.0353235	6UUV9	0.127015	0.703705	0.956522
GSK1059868	0.0201545	IRX3	0.0508462	0.638322	0.902439
PD98059	0.00683369	13884	0.0199613	0.652246	0.930233
Topotecan	-0.00684538	PPP3CA	-0.06566	0.550895	0.790698
LBH589	-0.0141798	ZFP1	0.0139616	0.514707	0.880952
Ixabepilone	-0.0156533	GMNN	0.0506335	0.595051	0.795455
XRP44X	-0.0287607	PGC	-0.0507286	0.647653	0.780488
Disulfiram	-0.0302806	DDO	0.0660456	0.639018	1
GSK2141795	-0.0375218	ATPAF1	0.0336397	0.593036	0.878049
Vinorelbine	-0.0632136	FRMD3	-0.0538373	0.535964	0.813953
Bortezomib	-0.0711084	9UHV7	-0.0757119	0.643441	0.577778
PF-3814735	-0.0990735	42765	0.0294255	0.505002	0.93617
BIBW2992	-0.121435	CDH26	0.0649797	0.618205	0.972973
MLN4924	-0.128822	FBXO9	-0.0348393	0.53293	0.767442
Tamoxifen	-0.130927	DLGAP1	0.0448878	0.746683	0.883721
IKK 16	-0.16135	9H4B0	0.00738968	0.702196	0.810811
Temsirolimus	-0.168099	RNF2	-0.0764373	0.625712	0.921053
NSC663284	-0.194785	TBCAP2	0.0105453	0.541306	0.930233
GSK1838705	-0.20865	ZBTB3	0.0323883	0.535172	0.888889
AG1478	-0.238257	PYHIN1	0.0401209	0.593105	0.906977
ERKi II FR180304	-0.239758	PPT2	-0.00436868	0.565221	0.675
ZM447439	-0.240494	FLRT1	0.0152388	0.610301	0.926829
Cisplatin	-0.257972	KIAA1456	-0.012482	0.597275	0.695652
TCS2312 dihydrochloride	-0.293111	UNC5C	0.00695113	0.590249	0.697674
CGC-11047	-0.293652	CLPTM1L	0.015833	0.562365	0.733333
BEZ235	-0.299386	MFAP2	-0.0119999	0.567195	0.738095
Sorafenib	-0.299448	COX6B1P6	-0.0284766	0.448473	0.767442
Purvalanol A	-0.299846	19338	0.0197604	0.640011	0.454545
CGC-11144	-0.305477	CYGB	-0.0112323	0.533214	0.454545
Baicalein	-0.321844	TMEFF1	0.00527636	0.561035	0.55814
Olomoucine II	-0.354309	CHRM2	0.00771215	0.607763	0.813953
Doxorubicin	-0.380081	GPRIN3	-0.0088856	0.551838	0.454545
Methotrexate	-0.43026	75380	0.017888	0.504038	0.4
PF-3084014	-0.442335	DPCR1	0.00965286	0.622077	0.808511
Glycyl H1152	-0.466011	96SL4	0.0163759	0.562182	0.878049
GSK461364	-0.479473	ABAT	-0.0421204	0.608726	0.533333
ICRF-193	-0.484349	9UL15	0.0183716	0.583442	0.785714
AS-252424	-0.490681	LINC00472	-0.0172815	0.539359	0.642857
Pemetrexed	-0.54586	RNY4P5	0.0353968	0.610326	0.636364
Mebendazole	-0.549033	ERP29P1	0.0129477	0.575735	0.52381
Lestaurtinib_CEP701	-0.568509	CYB561D2	-0.00506837	0.555627	0.581395
5-FU	-0.581432	OR4K7P	-0.0727582	0.606141	0.954545

## Sheet: F_mut_swa
DrugName	cvCor		Wt	CumCor	CvFreq
NU6102	0.502351	INTS9	0.0268182	0.64972	1
IKK 16	0.405684	OSGEPL1	0.0578608	0.702196	1
Sigma AKT1-2 inhibitor	0.364522	CDCA3	-0.0332472	0.502011	1
TCS PIM-11	0.361123	SYK	0.0386948	0.401391	0.674419
AZD6244	0.352734	IPO13	0.0922307	0.606114	0.976744
Nutlin 3a	0.335967	SLC38A1	0.0361046	0.552481	0.977778
GSK650394	0.317924	FAS	0.0294149	0.839289	0.925
GSK1070916	0.303642	CRTC1	0.173831	0.703705	0.978261
Gefitinib	0.296124	RAE1	0.0420678	0.488958	0.377778
Triciribine	0.26698	RPRD2	0.108581	0.534602	1
Vorinostat	0.257312	GIT1	0.0278835	0.611469	0.977273
GSK2126458	0.250448	LPCAT4	-0.0905781	0.638638	0.930233
Ispinesib	0.24066	RIDA	-0.146921	0.632262	0.977778
GSK1120212	0.230136	HTRA1	0.309084	0.6505	0.977778
MG-132	0.22694	LGALS8	-0.0341604	0.496201	1
GSK1838705	0.218425	CAT	-0.0416407	0.551946	0.977778
Sunitinib Malate	0.211594	LMO7	0.0193127	0.430376	0.931818
Epirubicin	0.209091	DCAF1	0.0403426	0.664577	0.97561
Doxorubicin	0.155304	LMAN2L	-0.0583343	0.554376	0.931818
Ibandronate sodium salt	0.144638	NSUN5	-0.0482525	0.558921	0.928571
PD98059	0.126887	SNTB1	0.0321848	0.652246	0.953488
Docetaxel	0.117838	NBR1	-0.061015	0.653984	0.930233
SB-3CT	0.11693	KIF11	0.0312612	0.475253	0.883721
VX-680	0.105345	INTS9	0.0680275	0.548057	0.930233
LBH589	0.097857	SNRPB	-0.0393974	0.485962	0.97619
CPT-11	0.0288527	ZCRB1	0.0488284	0.508792	0.886364
Ixabepilone	0.027714	ACOX3	-0.108579	0.608468	0.954545
17-AAG	0.015983	FAM76B	-0.0469508	0.422892	0.955556
GSK1059615	0.0142996	HADH	0.0357366	0.519608	0.818182
Tykerb_IGF1R	0.00867428	COL18A1	-0.0429535	0.517189	0.829268
AG1478	0.00573745	PRORP	0.112131	0.592591	0.906977
Bortezomib	-0.00194843	TNIK	-0.0668567	0.64997	0.911111
Mebendazole	-0.0125943	MYO5A	-0.0649159	0.477364	0.952381
PF-3814735	-0.0171947	IRS4	0.0432189	0.577475	0.957447
Vinorelbine	-0.0175511	GNB4	-0.101473	0.579939	0.883721
AS-252424	-0.0249382	GPRIN1	-0.0528489	0.556898	0.952381
GSK2141795	-0.0272923	C6orf132	0.115639	0.636405	0.95122
Imatinib	-0.047169	KMO	0.0264417	0.621665	0.933333
Etoposide	-0.066471	RIDA	-0.0188727	0.492775	0.888889
GSK461364	-0.0682045	FAHD2A	0.2228	0.4876	0.755556
Pemetrexed	-0.0727616	RNF149	0.0532364	0.574215	0.931818
Trichostatin A	-0.13274	HSD17B10	0.0469812	0.667139	0.931818
PF-4691502	-0.139065	CHML	-0.0740719	0.52277	0.638298
Erlotinib	-0.161352	TRMT10C	0.0304895	0.579494	0.688889
Sorafenib	-0.167962	MECR	0.0511229	0.585145	0.674419
Lapatinib	-0.168694	DECR1	0.0525175	0.627535	0.926829
Valproic acid	-0.182451	GULP1	-0.0058258	0.48905	0.906977
Fascaplysin	-0.18445	DPP4	0.0346718	0.483098	0.777778
PF-3084014	-0.188477	TIMM13	0.0436458	0.64085	0.957447
Tamoxifen	-0.192255	ECHDC3	0.0276426	0.56772	0.44186
BIBW2992	-0.203599	SCGN	0.0199205	0.538393	0.702703
Lestaurtinib_CEP701	-0.245829	GOLIM4	0.0305133	0.554072	0.674419
L-779450	-0.248336	UVRAG	0.0058932	0.52102	0.785714
Paclitaxel	-0.25465	SLC12A2	-0.0108996	0.584844	0.844444
GSK923295	-0.262159	STRBP	-0.131132	0.551518	0.886364
5-FdUR	-0.278476	H2AC21	0.0599301	0.523881	0.690476
Rapamycin	-0.296279	MED10	-0.0330541	0.500296	0.847826
Temsirolimus	-0.297187	SNX9	0.0263043	0.529313	0.789474
Oxamflatin	-0.300595	USP48	0.0206567	0.487363	0.534884
Nelfinavir	-0.310825	H1-4	-0.0027489	0.47394	0.302326
Cisplatin	-0.315203	GUF1	-0.0166926	0.48879	0.847826
5-FU	-0.316684	TRIM14	-0.0161422	0.488022	0.818182
Oxaliplatin	-0.321847	RPS6KB2	-0.0278478	0.469817	0.422222
NSC663284	-0.330944	DCD	0.0126102	0.523746	0.953488
Baicalein	-0.333626	PPP1R12C	-0.00514507	0.453053	0.348837
Topotecan	-0.33425	VAPB	-0.0427991	0.45133	0.55814
ZM447439	-0.345207	MTERF3	-0.0137	0.499552	0.780488
Glycyl H1152	-0.348348	PPT2	0.0627357	0.510389	0.512195
GSK2119563	-0.364584	DLST	0.05207	0.511354	0.627907
ERKi II FR180304	-0.365524	SNX11	0.00754937	0.519259	0.875
MLN4924	-0.381937	ANKLE2	0.00858651	0.528758	0.674419
Methotrexate	-0.382121	NDUFS6	0.107536	0.504038	0.666667
Velcade	-0.383084	SSBP1	-0.0152808	0.473034	0.348837
CGC-11047	-0.38656	DMAC2	0.0489741	0.549613	0.822222
Geldanamycin	-0.389	BRD1	-0.0272495	0.461289	0.5
BEZ235	-0.389934	LRCH3	-0.0375794	0.525848	0.833333
ICRF-193	-0.390312	BAG5	0.0596019	0.583442	0.642857
CGC-11144	-0.393095	USP13	-0.0157029	0.494894	0.704545
Olomoucine II	-0.401022	TRIP13	-0.00942994	0.340641	0.209302
Everolimus	-0.408513	C8orf33	0.0228173	0.571153	0.837838
Disulfiram	-0.417288	XPO4	0.0169008	0.523793	0.641026
TCS2312 dihydrochloride	-0.44371	KNOP1	0.00611211	0.500302	0.55814
Gemcitabine	-0.453589	PHYH	-0.020517	0.492342	0.568182
FTase inhibitor I	-0.46337	PEX5	0.00464928	0.586095	0.5

## Sheet: G_exp_mut_swa
nsc_DrugName	cvCor		Wt	CumCor	CvFreq
Sigma AKT1-2 inhibitor	0.784653	ASCL2	0.047877	0.772934	1
Nutlin 3a	0.734444	EDA2R	0.0862488	0.779838	1
SB-3CT	0.520949	RPS24P18	0.0487937	0.704578	0.953488
Gemcitabine	0.514063	TMEM231	0.296799	0.556793	1
Gefitinib	0.49627	PYHIN1	0.123764	0.663633	0.955556
Oxaliplatin	0.49586	SCGB1B2P	-0.103335	0.613458	1
GSK650394	0.489761	ATG10	0.023467	0.512864	0.975
Everolimus	0.472686	C2CD4A	0.112418	0.756289	1
Docetaxel	0.440236	GAPDHP25	-0.102692	0.728459	0.790698
PF-4691502	0.439972	GLUL	0.120953	0.704027	0.978723
Epirubicin	0.436769	L3HYPDH	0.0743953	0.668633	1
Geldanamycin	0.436468	MYO16	-0.0329412	0.591617	0.978261
Lapatinib	0.435771	MIEN1	0.0286431	0.705247	0.95122
GSK1120212	0.411039	CENPBD1	-0.115934	0.622371	1
GSK2119563	0.395818	PLOD1	-0.120673	0.741092	0.930233
Sunitinib Malate	0.39442	FUT4	0.0209527	0.517751	0.977273
L-779450	0.377712	SOWAHC	0.0243698	0.66359	0.97619
Ibandronate sodium salt	0.350129	BBOX1	-0.0287531	0.697781	1
GSK2126458	0.344437	MAP1LC3C	-0.0518951	0.675334	0.953488
17-AAG	0.338176	DCAF15	-0.0869588	0.716564	0.955556
GSK1059615	0.33493	CPT2	0.0257753	0.641637	1
Velcade	0.31643	NPW	-0.0967185	0.621135	0.953488
Valproic acid	0.31445	GIGYF2	0.0106278	0.603939	0.953488
Etoposide	0.29538	CYP2C8	-0.0877128	0.614776	0.955556
AZD6244	0.293201	RNF26	-0.0386695	0.460497	0.953488
MG-132	0.282382	214	-0.0133299	0.496201	0.904762
Bosutinib	0.278906	TTLL6	-0.0217139	0.75487	0.975
NU6102	0.268152	ZNF572	-0.0221131	0.674665	1
Rapamycin	0.260791	PGGT1B	0.0775731	0.661102	0.956522
Erlotinib	0.21599	PTPRZ1	0.0318508	0.719978	0.977778
Vorinostat	0.209898	9Y2X7	0.0255688	0.611469	0.954545
Ispinesib	0.2028	52758	-0.101921	0.632262	0.955556
PF-2341066	0.188677	USP35	0.0683575	0.625659	0.902439
FTase inhibitor I	0.174685	NARS2	0.0312975	0.632591	0.97619
VX-680	0.156735	INPP4B	-0.0892093	0.666284	0.976744
Imatinib	0.155978	FZD5	0.028476	0.606566	0.933333
Paclitaxel	0.150836	FAM134B	-0.0213766	0.63812	0.955556
Trichostatin A	0.119193	ZDHHC8	-0.0285059	0.650838	0.886364
Triciribine	0.117457	MAP2K1	-0.0467548	0.549786	0.977273
Nelfinavir	0.111781	ZSWIM7	0.0243577	0.587895	0.953488
Tykerb_IGF1R	0.0970417	8TBC4	-0.0147576	0.503941	0.829268
5-FdUR	0.0914343	RPS27P23	0.0540826	0.626546	1
TCS PIM-11	0.0904069	VWCE	0.0183358	0.600804	0.906977
Oxamflatin	0.0739883	INO80D	0.0192068	0.588571	0.860465
CPT-11	0.066538	RPS23P8	0.0595853	0.612148	0.954545
Fascaplysin	0.064142	FOXR1	0.0209023	0.644003	0.711111
Carboplatin	0.063001	ISG20	-0.0309502	0.595409	0.755556
GSK1070916	0.0315553	6UUV9	0.103223	0.703705	0.956522
PD98059	0.00683719	13884	0.0199621	0.652246	0.930233
Topotecan	-0.00866543	PPP3CA	-0.0658348	0.550895	0.767442
GSK1059868	-0.0160638	IRX3	0.0341791	0.638322	0.902439
Bortezomib	-0.0161499	9UHV7	-0.0733612	0.643441	0.555556
GSK2141795	-0.0206198	ATPAF1	0.0337056	0.593036	0.878049
Disulfiram	-0.0300656	DDO	0.066122	0.639018	1
LBH589	-0.0351564	GAPDHP69	-0.0126267	0.512936	0.880952
Ixabepilone	-0.0438405	GMNN	0.0515226	0.595051	0.840909
Vinorelbine	-0.0623806	FRMD3	-0.0538369	0.535964	0.813953
GSK923295	-0.0807282	GPR35	-0.0947242	0.504384	0.909091
BIBW2992	-0.0959575	CDH26	0.0649942	0.618205	0.972973
PF-3814735	-0.110316	42765	0.0302597	0.505002	0.93617
MLN4924	-0.128774	FBXO9	-0.0348104	0.53293	0.767442
Tamoxifen	-0.140031	DLGAP1	0.0455035	0.746683	0.883721
IKK 16	-0.165678	9H4B0	0.00742069	0.702196	0.810811
Temsirolimus	-0.168072	RNF2	-0.0764373	0.625712	0.921053
NSC663284	-0.194785	TBCAP2	0.0104974	0.541306	0.930233
GSK1838705	-0.211908	ZBTB3	0.0323564	0.535172	0.888889
AG1478	-0.236122	PYHIN1	0.0400145	0.593105	0.906977
ERKi II FR180304	-0.240131	PPT2	-0.0042809	0.565221	0.675
ZM447439	-0.240494	FLRT1	0.0152388	0.610301	0.926829
Cisplatin	-0.257803	GP2	-0.0441619	0.54824	0.456522
Sorafenib	-0.290291	COX6B1P6	-0.0278092	0.448473	0.744186
CGC-11047	-0.291339	CLPTM1L	0.0178664	0.562365	0.733333
TCS2312 dihydrochloride	-0.293487	UNC5C	0.00708926	0.590249	0.697674
BEZ235	-0.299386	MFAP2	-0.0145917	0.567195	0.738095
XRP44X	-0.30091	PGC	-0.0460364	0.647653	0.95122
CGC-11144	-0.305477	CYGB	-0.0112323	0.533214	0.454545
Baicalein	-0.321757	PIAS1	-0.0167803	0.555784	0.44186
Olomoucine II	-0.324691	CHRM2	0.00823069	0.607763	0.813953
5-FU	-0.361755	OR4K7P	-0.074655	0.606141	0.954545
Doxorubicin	-0.380081	GPRIN3	-0.0088856	0.551838	0.454545
Methotrexate	-0.430355	75380	0.017888	0.504038	0.4
Purvalanol A	-0.440211	19338	0.00892955	0.640011	0.386364
PF-3084014	-0.442349	DPCR1	0.00965286	0.622077	0.808511
Pemetrexed	-0.449515	RNY4P5	0.0353968	0.610326	0.636364
Glycyl H1152	-0.466011	96SL4	0.0163759	0.562182	0.878049
GSK461364	-0.479475	FAM134B	-0.0392065	0.573462	0.333333
ICRF-193	-0.485957	9UL15	0.0121826	0.583442	0.785714
AS-252424	-0.496862	LINC00472	-0.0189271	0.539359	0.595238
Mebendazole	-0.548179	ERP29P1	0.0130165	0.575735	0.5
Lestaurtinib_CEP701	-0.560218	CYB561D2	-0.00506837	0.555627	0.581395
