# Supplementary material for: Proteomic Dynamics of Breast Cancer Cell Lines Identifies Potential Therapeutic Protein Targets
Source: Mol Cell Proteomics. 2023 Jun 19;22(8):100602. doi: 10.1016/j.mcpro.2023.100602 (PMC10392136; doi:10.1016/j.mcpro.2023.100602)
Supplement: Supplemental Table S3 [file mmc3.xlsx]

## Sheet: A_protein_matrix
UniprotID	GeneName	Unique_Peptide	BT549_CTRL_t0a	BT549_CTRL_t0b	BT549_CTRL_t0b_rep	BT549_CTRL_t0c_extra_add_rep	BT549_EV_t12a	BT549_EV_t12b	BT549_EV_t12c	BT549_EV_t24a	BT549_EV_t24b	BT549_EV_t24c	BT549_EV_t48a	BT549_EV_t48b	BT549_EV_t48c	BT549_EV_t4a	BT549_EV_t4b	BT549_EV_t4c	BT549_EV_t72a	BT549_EV_t72b	BT549_EV_t72c	BT549_LA_t12a	BT549_LA_t12b	BT549_LA_t12c	BT549_LA_t24a	BT549_LA_t24b	BT549_LA_t24c	BT549_LA_t48a	BT549_LA_t48b	BT549_LA_t48c	BT549_LA_t4a_rep	BT549_LA_t4b	BT549_LA_t4c	BT549_LA_t72a	BT549_LA_t72b	BT549_LA_t72c	BT549_MK_t12a	BT549_MK_t12b	BT549_MK_t12c	BT549_MK_t24a	BT549_MK_t24b	BT549_MK_t24c	BT549_MK_t48a	BT549_MK_t48b	BT549_MK_t48c	BT549-MK_t4a_extra_add	BT549_MK_t4b	BT549_MK_t4c	BT549_MK_t72a
A0AV96	RBM47	13							38.6131	56.0312											17.3843															9.34828
A0AVT1	UBA6	34	141.494	119.238	85.7595	90.1829	90.7053	85.3804	78.7659	89.9542	87.3743	70.3679	90.3219	88.2291	71.3026	97.8115	86.3132	73.3012	58.3594	57.4838	88.4328	52.3433	46.7848	29.7181	55.3836	46.5327	51.3325	83.7064	58.9931	58.0181	91.8927	76.5921	83.8571	54.925	64.9994	59.8609	82.2028	94.7276	82.6265	82.3776	63.8454	77.6274	109.643	79.9066	101.711	51.9806	54.1545	20.8204	94.1074
A0FGR8	ESYT2	23	299.731	243.339	153.455	226.501	193.665	210.599	172.081	213.488	147.792	150.663	232.794	236.79	254.743	158.186	142.695	145.418	181.896	209.006	187	154.023	150.325	169.771	96.7952	130.512	107.45	283.422	122.885	177.378	220.51	187.449	229.49	175.613	224.058	257.392	211.539	171.087	131.936	125.157	96.9436	124.686	317.557	256.59	318.275	130.034	64.0096	73.6217	312.477
A0JLT2	MED19	2		23.5969	26.5539																							16.4283							30.2938	34.6702									32.5261
A0MZ66	SHTN1	28		10.138								7.66314				6.22816		16.5031																								7.05855
A1A4S6	ARHGAP10	2	34.5708	22.852	28.7206		19.9372	7.88747	6.39776	8.7213				12.9864				6.67451						6.68346	27.861				26.7435		8.7899	35.0037	12.8612						8.61625	5.48819	4.09414	26.3152		11.8525	10.4506	16.085		3.42246	35.4432
A1L0T0	ILVBL	12	259.883	96.8867	68.3864	228.078	105.372	89.1043	76.5373	241.066	146.812	80.0741	93.5081	162.83	193.984	84.8971	71.7505	142.978	100.679	97.7129	175.855	137.93	140.291	122.646	52.2901	67.5452	115.304	179.587	97.5836	103.089	100.732	96.9783	207.318	189.25	121.989	241.022	172.454	140.676	57.7614	62.2503	57.1059	120.155	252.187	210.126	212.236	64.7053	72.16	28.6441	224.07
A1X283	SH3PXD2B	8	53.2986	20.698	19.1481	37.2298	19.6382	20.8818	20.1462	37.6109	24.8528	15.6225	12.6367	17.8151	31.6926	19.027	23.4561	20.0883	15.6574	16.4181	27.9129	16.2953	24.6317	10.9527	14.053	10.3148	9.5612	32.22	13.5802	20.1412	11.6992	32.4923	17.5407	32.0161	28.6219	31.9936	28.7916	19.9752	30.1865	13.1663	13.8661	13.5006	37.5084	25.0999	37.2529	8.10562	6.82806	10.9913	44.4693
A2RRP1	NBAS	10	37.7113	19.0058	20.4947	28.2953	21.0621	30.205	28.9718	33.2981	25.5427	13.2983	19.9826	28.5258	22.9909	23.9674	16.9977	28.1874	1.45623	12.0292	16.4274	19.606	16.3372	18.1397	21.6574	17.0982	20.4819	46.093	22.0722	20.0732	21.851	17.7226	32.2449	10.6925	24.5366	26.0058	24.2176	27.1604	13.3997	10.5635		29.1596	20.9269	21.628	21.479	7.72059	2.55595		25.0366
A3KMH1	VWA8	22	31.4116	15.5666	16.7317	11.5696	15.8028	21.9167	28.1828	24.2605	10.2261		9.99348	26.4701	15.0407	11.7902	28.1403	15.0853	9.11033		18.3569	27.6212	17.0412	21.0383	22.3701	24.2202	18.7487	29.4607	15.2086	26.5302	16.1311	17.0274	13.5452	29.4137	20.6025	21.6402	15.3212	20.2968	18.0278	16.4741	6.47729	21.8359	19.602	15.3151	16.3035	10.6031	6.37657	7.78646	19.6162
A3KN83	SBNO1	4													10.7444													9.84854									3.2263
A4D1E9	GTPBP10	10	116.97	72.3911	89.9213	98.8406	71.1809	64.6737	64.4911	94.9557	47.33	48.1316	68.7927	114.548	64.8432	58.0583	50.8274	62.7099	53.62	59.6207	47.933	45.6563	41.0991	53.0439	50.1465	50.5422	42.5731	101.403	53.4744	77.5584	88.612	83.4529	96.795	58.2746	76.9269	118.939	83.9221	72.4524	57.2204	45.8592	29.5561	50.1379	107.277	76.113	113.211	39.1008	25.403	38.3559	67.4444
A5D8V6	VPS37C	3																																								7.26751
A5YKK6	CNOT1	45	70.8714	59.6982	60.1504	42.3527	34.6489	45.5923	27.1493	32.0375	29.6343	27.1553	50.3239	37.0546	54.2499	30.9079	62.5837	40.0802	27.1237	19.9826	56.3249	16.273	16.1695	18.5356	44.519	12.8222	21.1221	33.9599	29.5702	15.5972	55.848	47.1008	46.7639	12.5441	18.5138	29.0816	31.3233	36.0237	37.9938	29.6895	11.2356	16.9401	55.3195	32.5177	73.8324	19.5964	20.308	29.5321	52.4451
A6NCS6	C2orf72	2
A6NDG6	PGP	5	12.509	14.6167	15.0611	16.8718		22.5836		14.475	20.5903	23.8296	24.4927	119.866	10.9794	5.16858	8.91459		26.0288	26.5994	20.8125						9.28373	10.2096			9.91709	12.6631	11.7666	14.0985	10.4502	8.30171		27.4054		8.14297	10.4807	17.878	14.9216	15.9737	27.9105				25.9544
A6NDU8	C5orf51	2	24.4437	5.92627	7.56966	19.4484	10.076	10.8216	3.32893	5.10434					18.67	6.20945	8.64876				27.2274										15.2221	13.1729						19.6484			6.69916	11.192	33.1859	18.4266	42.6663				29.0405
A6NFI3	ZNF316	2
A6NHR9	SMCHD1	31	109.501	70.8326	75.2003	81.6888	74.9835	74.7852	42.4922	90.9599	78.8332	77.1829	88.8032	90.2777	128.594	83.1895	41.9246	40.578	94.9894	88.5708	93.7122	76.5577	35.0987	62.7653	38.9482	68.1418	56.7468	115.072	72.5749	75.8455	74.2323	71.5198	96.3401	68.0032	93.5812	94.2585	75.2213	67.0733	36.9442	24.8715	23.0315	61.4888	82.7945	56.4429	89.0202	31.8323	44.743	37.7899	75.1798
A6NIH7	UNC119B	3						4.56737			7.86221												11.2649															15.2005						10.3281
A6NJ78	METTL15	2																							0.624062												13.0912
A6NL28	#N/A	3	406.735	282.925	229.745	335.433	325.404	208.891	321.082	228.753	297.255	233.168	306.762	289.726	150.262	294.564	246.387	279.056	198.955	251.926	283.926	345.388	313.522	366.728	289.457	325.54	262.521	270.78	222.356	276.425	268.664	286.067	300.285	302.808	415.743	378.782	347.408	312.688	315.876	232.783	180.883	279.708	347.46	318.681	327.768	178.893	186.74	199.966	338.314
A7E2V4	ZSWIM8	3																					12.1463																										7.74495
A7KAX9	ARHGAP32	3										2.09594																							2.93416		8.95239
A8MPP1	DDX11L8	2
A8MT69	CENPX	2	6.66641	7.37213	4.43412		3.04393			6.55572	6.64713	4.87066		4.70988	3.11091	5.49574	4.89935	3.1319	3.39807	3.56191	8.83817	3.34769						5.23483			6.94356		5.72649	4.61731		7.70887						4.3015	5.14309	4.62324
A8MXV4	NUDT19	9	99.3979	80.9438	57.4665	75.633	83.688	97.9691	68.1068	97.6672	57.8487	33.8822	77.7284	73.0051	51.7359	53.2967	66.6584	67.01	32.1404	42.3125	62.8993	58.2947	47.0837	64.5457	57.5604	59.1603	37.2064	53.983	64.4308	75.4085	81.9242	72.2055	82.6853	39.291	75.3936	83.2746	73.7594	64.2851	57.9438	53.9175	54.0924	67.0753	97.0207	87.4093	119.575	36.7622	42.2695	52.6338	76.8029
A9UHW6	MIF4GD	2
B7ZAP0	RABGAP1L	2
C9JLW8	MCRIP1	4		23.9215	13.0744				25.4467	26.3418	24.8285	37.0319		24.7481	17.1033	21.8766		27.2325			17.0469	22.3374		10.5618		21.6749	16.7876	21.3689					15.2361				27.0898	24.149	24.1768		17.4876		18.1448	13.4611	8.14026				21.786
O00115	DSE2	4	35.0184	19.9948	14.26	19.8399	16.9846	13.7054		33.4192		14.8334	16.0281		30.5964	28.045	14.2389	28.937	11.6466	18.6116	16.7271	25.5315	25.8935	16.5399	14.7637	29.2819	16.8998	51.8102	37.8793	46.1264	16.4079	14.9202	11.1821	56.3518	59.0358	84.6783	18.1901		21.0362	19.6256	13.3373		17.1893	16.9893	19.9292			6.56425	32.9844
O00116	AGPS	22	97.0125	71.4558	48.4201	84.8019	70.904	95.4262	82.0478	102.508	75.3392	29.0892	91.8742	102.244	99.3594	66.745	86.6708	83.7717	53.296	66.7415	67.9158	36.8288	61.95	58.5592	61.5944	54.4239	50.0321	66.2574	74.4569	68.5968	72.834	68.0022	59.0722	81.6255	84.5891	99.3399	53.0488	50.4938	64.2297	41.1881	42.8986	47.5808	102.544	78.6476	99.716	34.3076	45.189	48.7537	97.2741
O00139	KIF2A	9	77.5417	62.0757	49.1822	68.5083	48.9672	63.1499	33.7426	51.128	41.1481	53.5074	74.34	77.8293	41.1761	49.0934	57.1666	53.0801	50.5745	54.0608	45.6787	44.5078	54.3959	49.3807	50.1465	36.4174	38.0086	89.7607	55.6155	61.5221	66.9342	53.9568	68.0905	49.0436	39.6875	57.7366	72.7658	54.1461	45.394	52.8367	29.0874	65.2555	67.8831	67.3163	59.2407	47.2157	44.936	49.1805	70.3171
O00148	DDX39A	6	37.5682	38.6767	44.6601	51.9448	37.2322	27.4988	27.6686	50.8094	32.0671	38.0766	30.7421	55.276	27.451	39.0399	19.5695	48.1493	33.9863	27.9347	28.9541	30.4234	15.4377	29.1315	27.0491	17.0272	18.6472	51.7785	15.7721	19.6802	32.4338	28.0033	88.3138	29.0383	29.0819	31.8279	47.7606	49.4994	40.783	20.1881	19.6671	22.4788	54.9696	49.6941	58.4654	19.2153	19.0204	4.91007	41.2522
O00151	PDLIM1	10	189.255	171.924	183.831	183.295	200.469	195.873	173.429	194.393	156.217	213.614	232.814	270.804	215.31	184.499	206.813	177.23	241.572	193.041	214.103	117.139	70.385	109.054	111.41	103.179	79.8663	160.551	93.2906	104.26	147.425	126.036	132.398	104.056	117.632	115.499	206.809	191.689	199.665	172.215	116.771	165.8	252.734	181.982	250.462	97.9444	101.196	78.023	276.142
O00154	ACOT7	13	446.68	364.032	370.364	374.483	268.652	210.72	210.454	409.834	301.722	340.062	463.114	487.651	487.659	171.19	197.293	269.017	341.896	354.495	406.695	141.61	84.8183	146.689	58.0513	130.192	128.788	423.397	142.104	240.747	319.736	279.389	359.934	331.632	360.914	374.352	334.592	233.758	254.193	109.908	191.052	257.529	668.384	502.445	597.814	113.858	70.0826	76.5182	497.142
O00159	MYO1C	46	437.284	321.615	307.033	356.371	312.913	337.008	326.88	365.382	283.421	181.737	272.67	332.561	237.89	322.368	309.703	316.925	196.942	182.894	288.126	290.651	280.76	279.638	264.299	216.857	216.335	254.674	213.756	275.659	299.824	320.263	370.127	228.881	267.702	294.808	342.443	302.347	328.571	289.068	235.417	286.72	361.69	291.744	382.201	202	212.07	264.795	340.863
O00161	SP23	9	119.699	64.8782	66.1484	77.6968	80.0795	83.841	67.2526	67.808	65.9537	71.0364	97.1482	86.4886	84.2272	55.7451	62.6712	55.3854	57.5464	73.5271	78.6401	53.6247	43.8907	68.5501	11.0448	50.381	50.489	72.206	62.3557	49.9921	82.9133	84.7525	64.2316	41.7836	59.5782	57.3847	75.933	75.8379	76.9844	66.4927	60.6897	66.685	68.0733	99.1629	82.3142	52.1853	36.7135	30.8629	104.834
O00165	HAX1	8	125.179	116.054	88.8779	117.286	101.012	99.9884	84.3411	143.624	114.164	69.7937	114.093	79.8684	71.5135	78.6737	94.3533	98.0847	59.0069	47.9749	69.502	56.3467	89.8524	71.1051	106.388	102.426	100.678	148.712	88.4104	130.646	126.515	90.4535	135.665	129.76	120.785	130.53	90.9202	97.0073	105.747	71.8065	47.1277	65.1341	76.3954	82.8099	98.8686	50.8097	60.5142	83.1113	60.8512
O00170	AIP	11	217.866	138.818	153.754	113.688	118.911	96.3592	86.2589	110.779	101.939	112.429	90.2418	162.166	112.326	96.8899	104.678	108.406	97.1328	85.9243	120.331	64.2584	68.5067	55.4294	59.2433	67.8987	65.2737	140.211	74.1752	90.079	89.7644	86.208	107.466	65.0039	91.4061	81.2576	99.5319	110.861	110.221	80.4709	62.9863	90.185	175.285	168.851	174.948	72.7194	62.3853	68.455	145.127
O00178	GTPBP1	8	14.1801	19.239	12.378	30.087	6.77002			34.6061	10.5132	7.09496	12.4622	36.792	23.9057		8.93349		23.8781	12.0053	12.8617	13.6094		8.80937	21.2755		6.54764	28.0321		17.6884	15.9898	19.2868	26.2043		6.85967	29.7549	48.7387	14.0952	15.7245	26.8189	7.07253	23.9987	10.6418	17.1933	39.6225				35.4541
O00186	STXBP3	12	186.143	160.453	137.502	161.805	112.088	124.653	84.1006	147.507	141.873	130.241	164.329	149.958	135.826	109.796	117.186	111.059	112.359	116.332	127.662	115.842	73.4332	88.4028	254.866	83.4492	81.0078	193.209	104.68	132.131	181.28	116.999	215.112	113.063	175.836	207.003	140.702	117.808	65.339	339.891	81.552	297.046	217.606	191.375	198.621	43.0281	39.3229	148.348	193.153
O00192	ARVCF	3																						2.80573				6.78432		23.6709
O00193	SMAP	6	5.66191				2.22776	10.5822		4.8767	3.50985		3.4291	5.2859	6.95325		12.772		5.71888															10.2031				8.63391							2.48445
O00194	RAB27B	5	483.848	439.897	411.719	396.995	684.411	673.238	679.131	878.709	774.503	648.127	799.199	763.68	845.361	667.924	615.299	619.064	711.373	513.851	784.991	553.284	573.583	498.139	642.036	617.529	537.359	869.413	647.834	765.955	598.679	621.481	713.316	587.809	600.62	782.806	708.486	610.255	562.477	579.976	236.373	654.506	925.729	685.046	894.323	379.135	417.154	427.028	426.387
O00203	AP3B1	22	179.161	129.583	114.928	60.7205	41.3234	21.0943	90.5106	140.187	107.433	45.8898	117.514	39.2315	118.321	25.6596	100.996	105.943	63.369	43.4627	25.8411	20.0143	73.0228	16.0147	92.7986	96.8749	97.978	60.6653	18.7954	26.1626	93.3517	50.6898	22.1461	28.9639	83.587	16.3499	181.663	60.7622	22.947	95.2649	85.0773	16.951	39.3593	134.178	53.6308	67.0048	60.8239	59.5388	141.226
O00204	SULT2B1	4
O00214	LGALS8	4	30.1183	31.0548	13.4641	18.8484		34.5388	24.946		11.9431	18.9687	12.7663		33.5175	25.6643	28.4018	18.1953	27.631	18.7551	16.4451	13.4518	30.2552		16.2806	33.3628	29.7417	41.7064	20.4704	29.1676	24.7824	13.069	22.3603	38.8341	18.1654	34.5057	21.2357	33.7158		21.4668	17.9177	14.531	45.1737	44.8464	25.5824	20.9145	18.9719		28.8384
O00217	NDUFS8	8	741.957	695.71	617.626	625.588	594.97	638.386	607.7	757.541	613.428	596.977	803.518	858.488	587.704	510.163	509.307	616.385	510.577	540.763	773.502	569.441	571.317	522.878	513.469	556.045	528.992	863.089	665.424	812.612	590.711	610.058	655.701	820.422	996.804	1067.95	696.785	606.17	618.321	476.257	365.647	570.226	645.258	601.999	714.184	408.64	351.733	340.566	710.055
O00231	PSMD11	28	134.515	127.506	122.043	130.463	153.04	144.159	137.653	147.781	128.289	162.369	107.925	117.271	106.259	120.192	119.01	132.44	118.155	95.4113	135.908	71.2617	54.7456	65.9721	102.857	54.323	69.248	131.848	78.3436	77.6657	98.6787	81.6191	119.331	78.1977	86.6989	91.4442	110.49	106.812	116.853	87.5875	77.6028	92.6454	131.949	119.678	143.245	58.7325	61.3361	56.4955	134.292
O00232	PSMD12	25	123.981	102.057	79.5143	130.889	135.548	137.959	100.601	169.634	114.037	94.161	78.7039	120.707	93.9991	111.273	89.1726	104.46	88.0794	77.704	124.635	75.6418	47.509	66.6725	71.44	59.1072	48.4567	95.0907	65.7852	79.9067	67.6301	89.6236	102.608	85.9121	66.7201	89.2657	100.492	122.897	89.431	76.9193	59.0693	79.8272	134.475	120.176	118.617	51.8247	39.9615	47.891	142.272
O00233	PSMD9	6	24.6498	26.8604	26.4856	34.4313	28.0719	22.2794	13.4464	32.8768	27.4728	35.361	35.9575	43.3997	10.4502	18.6488	22.3008	18.5497	27.555	23.7678	24.0434	14.0879	10.5993	18.4307	23.2633	17.0528	13.0679	37.544	10.4178	12.474	21.0691	25.6264	25.9066	19.4366	16.2772	21.0912	25.715	32.3283	19.264	8.50935	15.2202	22.8922	45.7135	29.8772	35.2765	7.90212	10.2354	13.2909	36.9303
O00244	ATOX1	7	52.9307	44.2487	47.0575	73.7822	70.2772	85.6686	78.8833	80.8493	74.1748	55.3404	42.6924	70.2037	61.6149	77.3234	88.9101	81.3503	58.3902	63.6903	46.737	49.2465	39.0359	46.2293	50.41	27.4959	53.0749	48.1696	43.2445	41.2886	50.2968	53.9958	47.879	32.4741	60.8322	47.291	69.0122	70.1008	75.1621	50.7502	48.8531	66.7883	68.3792	72.7552	44.6354	29.5257	44.5026	38.597	48.1052
O00255	MEN1	4	25.6031	1.70346	3.97146		3.79332	15.6415				25.5487	9.07633	27.4906						14.2251							11.7017	21.9101	2.68805	15.5101	11.4847	4.322	7.91316	10.5233	20.2169	15.1964	1.50247			3.24767			16.1628	4.3553	13.3725
O00264	PGRMC1	13	1096.39	647.586	640.768	807.288	598.89	516.86	301.875	899.459	663.484	313.085	836.703	1006.33	719.147	422.572	493.916	385.185	312.639	417.148	593.056	384.737	230.364	378.851	167.146	137.348	235.756	1233.17	425.924	794.391	860.043	602.513	927.615	729.75	1040.91	1299.87	756.931	521.835	200.272	239.116	298.807	275.232	937.463	825.524	938.413	184.444	54.8103	51.4698	806.922
O00267	SUPT5H	29	23.2326	38.9829	33.8135	20.8207	29.1437	172.808	13.4572	17.8163	34.1932	17.7254	76.7941	17.6652	25.4595	32.5129	16.041	25.7765	18.6072	15.1586	19.9337	9.28932	11.0104	25.5565	18.7474	14.2452		15.2091	22.6694	92.4299	16.3072	17.6377	46.1979		134.439	16.363	15.9276	27.0081	19.5312	16.7091	4.13972	9.2569	54.1707	21.0028	18.3466	11.0446	12.8476	17.2809	29.6881
O00268	TAF4	3	12.4799	8.11258	16.6098	13.0908	5.11007			10.5602	9.17638	20.1389	6.56338	3.35966	12.7186			10.6713		13.4374	7.67515	7.53229	6.16454	3.1452		9.65522	6.85365	18.246	12.7585	9.44629	11.104	8.56723	14.4682	18.7768		13.795	25.9831	14.2332	6.91205	1.52285		6.3715	10.1784			9.30267	10.5827
O00273	DFFA	10	91.0836	64.4044	30.0628	51.9512	32.2339	40.7771	27.878	43.9965	27.2509	87.3207	97.4932	98.1781	89.0956	28.2971	20.4161	40.1752	75.3002	73.6081	61.3994	16.6598	21.2064	11.4867	20.6238	24.2462	16.8474	66.004	7.0915	7.91179	31.1397	36.132	50.3072	20.9654	17.1884	16.1732	26.1766	21.3419	33.1327	19.3536	17.4061	32.1773	91.8221	73.6802	88.4099	22.5288	14.0911	27.8162	65.2148
O00291	HIP1	5	15.2058	7.91205	47.6253	12.6784		3.77356	3.48649						6.98787	20.8751		1.98189	1.9703	5.44982	3.94366	9.25068	31.2736	10.8571	9.54547	3.49966	10.3055	17.9212	29.1911	19.8145	12.1947	32.4121	23.1848	3.77541	9.84154	6.09906		3.86009	12.4196			19.6238	10.4307	7.69535	45.7742	32.0277	10.8265
O00299	CLIC1	16	480.386	428.131	398.158	465.124	448.465	530.783	444.067	576.402	397.494	226.236	384.939	511.498	322.446	436.556	466.783	484.05	229.117	244.429	339.841	268.773	286.847	280.236	291.434	270.789	210.808	238.044	192.586	246.774	358.565	379.653	363.882	257.474	308.217	245.562	412.229	452.652	387.047	371.872	298.014	426.826	580.516	526.503	403.883	300.958	241.638	287.618	530.273
O00303	EIF3F	12	305.811	299.451	130.316	149.581	237.944	74.3049	224.587	93.2666	229.461	201.49	113.584	229.762	106.163	66.9158	244.227	66.4332	82.3548	81.7662	212.281	50.8389	33.8131	137.177	41.5145	30.4016	37.6644	246.441	48.0396	43.5204	84.5892	284.139	317.689	39.8463	41.9931	55.5742	98.9403	233.471	193.706	47.6237	110.736	57.8173	242.933	185.403	232.772	35.1494	39.4781	158.566	234.679
O00308	WWP2	2																																							8.77092				45.2473
O00330	PDHX	11	75.8196	51.2364	47.2212	45.4043	47.0057	63.0433	57.2402	66.3396	42.4385	64.4157	56.2686	65.0909	52.4812	53.0872	46.2301	50.1825	48.5508	72.7181	64.6456	42.2793	30.4191	42.4896	35.4464	37.8858	30.6637	71.4006	54.1479	60.0125	43.4731	50.5932	56.4264	71.535	59.8399	77.8039	54.1948	48.7339	57.8884	24.0888	23.8749	36.6732	53.2054	46.7495	67.3558	25.6386	29.7484	29.8473	38.6942
O00391	QSOX1	4									3.63196											20.5918		9.47097	5.63462						5.09702																		13.9282
O00399	DCTN6	2	17.5296	19.5369	8.39852	6.34965	6.71924	6.35322	3.26796	6.93426		17.3384	16.6266	34.7539	10.2468	2.78717		5.91382	21.9306	9.06552	23.469	5.75259		15.7452	5.21188	5.13352	7.04387	32.4764		9.97017	7.55575	5.75468	21.7421	4.83891	3.03857	3.22303		15.73		4.72381		3.68829	24.1777	24.8497	17.8374	3.39503	3.74534		15.9566
O00401	WASL	6	30.8109		15.9183											10.0357														17.4967		10.548				19.2368	17.4804						18.3165	10.6216	21.7617
O00410	IPO5	37	597.599	330.949	415.722	582.569	410.94	377.872	400.118	528.131	331.7	176.1	301.706	415.303	339.875	424.977	421.737	472.644	276.31	263.171	317.13	256.733	203.529	228.945	244.611	280.094	222.383	284.683	282.164	242.615	364.65	373.759	418.101	233.368	270.581	253.368	429.924	433.234	329.975	357.106	259.019	314.549	479.938	441.863	525.849	268.727	222.606	253.92	478.271
O00411	POLRMT	10	68.5265			11.2873		8.78366	4.73046	15.1178	8.77463	129.543		41.7332		12.1202		27.576			66.1431	36.9089	20.6347	27.5794	7.82867	29.0002	42.8635	30.8591		87.1334	9.17297	11.9431	38.9722	86.207	66.3959	5.45187	17.8813	24.3059		7.73722	25.1605		35.9293		13.9279	21.7697	21.4426		28.8659
O00418	EEF2K	11	43.0898									25.1576						29.6384	28.7825	30.0708	29.8253											26.6056													5.77666
O00422	SAP18	7	251.65	120.66	162.358	218.518	102.365	116.771	76.3992	190.642	137.624	184.246	194.165	222.928	205.782	84.1603	102.431	93.6395	162.536	166.051	209.631	125.9	88.6846	83.1598	83.9563	78.721	60.4371	242.549	92.8367	150.912	160.256	149.49	236.545	121.411	168.429	218.233	163.548	134.144	73.8941	55.6623	50.4216	66.8671	194.658	148.606	138.966	73.5647	53.0241	42.3783	154.618
O00423	EML1	8				10.5207																								13.6657	11.2574
O00425	IGF2BP3	12	91.947	85.059	71.8526	109.14	61.7532	69.7438	69.4357	69.7371	81.1177	57.6835	100.783	127.009	166.144	82.0108	62.3266	92.5612	69.4567	63.8843	150.211	44.5174	35.5081	62.9203	49.2616	48.6805	55.8102	92.7174	42.6591	49.7339	52.729	61.1528	77.1631	63.9859	57.8435	41.5226	68.3023	86.5391	95.3679	66.5311	31.5392	65.6418	115.679	98.1785	97.3355	59.7071	28.9676	60.5765	121.442
O00429	DNM1L	29	160.614	149.324	165.109	136.658	89.6949	48.757	89.745	109.899	81.5925	69.0323	86.8527	113.901	82.6166	75.4768	71.3765	72.4575	64.8022	40.6527	65.778	48.4365	48.3944	69.0294	59.5983	47.4677	62.0634	103.627	56.2377	89.9076	83.9539	93.8126	100.14	76.644	83.4101	79.2161	82.6756	81.5075	82.7722	67.0806	48.3821	85.5	144.361	136.379	147.332	75.1104	31.5024	49.5655	144.472
O00442	RTCA	9	32.0629	14.7691	14.4747	27.6245	18.3114	21.2266	25.7918	28.0987	20.1466	13.9714	30.0646	26.921	26.1365	22.9471	17.5032	18.0477	20.2031	13.0542	23.7015	10.8873	19.79	18.1403	21.1571	28.7833	12.4524	28.3172	13.8857	23.1579	9.4454	20.287	16.3454	22.1549	20.7807	19.1125	23.955	23.1929	25.2788	21.7328	13.3492	14.2098	23.4796	42.2855	29.2305	13.4312	11.2403	12.2373	30.389
O00443	PIK3C2A	7		20.1864	38.2835	4.87969				26.7203		21.2485	9.3661	50.5353		4.8033	18.6784					21.666	64.7256				63.0505			21.6885	23.2279		5.6046	45.8475	55.6197				9.71641			27.232	7.47446	7.78858	6.80545		15.9165		69.1728
O00459	PIK3R2	4		3.14618																	19.2626
O00461	GOLIM4	10	33.4846	11.693	29.5263	28.3789	20.677	35.758	15.336	50.1207	28.5019	26.7075	25.3036	26.6315	31.6324	8.97061	25.0081	4.66579	22.4551	27.4266	24.0057	14.3751	21.7995	23.9018	22.0406	19.6019	15.3434	31.4959	22.2512	16.1247	15.2846	3.83981	23.3466	31.6154	35.7604	27.6538	37.8468	10.2777	17.7213	22.559	8.15167	17.4504	36.63	13.1859	22.0275	8.90729	1.37214		27.7727
O00462	MANBA	6	15.1338																									18.616		12.9191															27.1851	11.3066
O00468	AGRN	9	72.5147	47.8706	49.5226	73.6461	24.2036	20.6087	15.448	9.1486	5.97862		7.04738	29.9127		25.4629		11.7667	13.7074	36.5064	34.4012	32.6909	23.5154	38.6121		22.0318		38.5225	37.0224	28.0907	36.9349	31.4471	30.8557	48.0726	55.1635	41.1127	30.1018	42.5789	10.1295	18.4157		14.7242	46.4543	34.9584	49.5319	12.165	15.9115		88.474
O00469	PLOD2	24	318.754	189.21	213.933	253.17	221.345	272.764	193.693	313.138	250.197	274.063	232.739	226.678	204.064	255.14	291.2	295.343	174.842	154.799	200.489	224.03	164.85	183.678	128.644	168.343	165.565	273.601	92.7495	231.754	284.687	270.364	378.446	215.745	244.316	274.288	363.123	275.08	182.714	188.433	151.938	185.95	266.671	259.833	333.817	143.139	87.4563	117.918	259.834
O00471	EXOC5	8		15.5367		26.0119				30.0562									5.99124									6.14047			20.0155	22.0815	10.8396				8.50774					10.3012	7.93065	36.6264					4.65683
O00483	NDUFA4	6	545.91	519.71	545.426	476.748	524.094	540.241	531.996	660.508	516.386	415.245	721.415	697.116	747.793	473.766	444.583	540.045	591.571	577.191	834.746	398.146	448.571	400.771	394.057	419.682	410.937	648.987	375.299	579.805	566.416	482.369	638.978	535.109	583.444	481.725	460.798	474.784	420.739	357.704	341.547	384.459	716.397	611.573	660.12	278.542	264.238	318.441	623.381
O00487	PSMD14	10	136.95	99.5696	119.247	132.869	126.668	126.503	87.6236	177.047	132.532	107.211	110.612	168.274	94.2972	115.397	99.6329	102.724	96.6411	92.4317	116.961	81.5309	34.6516	64.676	49.9272	55.4018	52.0866	123.09	66.1802	83.2372	88.0365	99.0284	139.953	84.6167	95.9226	92.8318	131.553	123.029	65.2039	65.2939	55.6902	92.0918	163.96	157.939	159.571	60.1746	46.1347	39.3066	156.187
O00488	ZNF593	3	9.6046	33.1054	36.659	24.8862	10.0196	9.32478		25.9751			33.9774	36.8456		6.53299	19.0293	18.9873			20.4786		16.8829	9.13659	13.3252	15.4597	7.73622	31.8889		19.5443	20.7496	19.3496	35.2646		3.0256		13.5789		20.0086		9.83456	7.73716	9.53756	11.2378	28.9483		9.31139	12.848	8.79753
O00499	BIN1	9		5.27763									102.441			2.89575		3.46812																									8.73515		2.66347
O00505	KP3	5	176.978	187.34	173.844	195.082	65.5562	78.6138	63.7958	150.241	108.23	121.994	138.271	158.259	150.117	58.2437	56.802	56.4183	110.5	122.048	152.496	85.6724	32.752	51.4341	36.5114	41.1579	44.3117	199.004	57.9457	97.7261	154.824	109.152	164.554	60.4461	97.1506	118.152	130.743	87.4644	43.3979	36.696	44.2533	45.9715	158.733	168.994	252.26	40.2599	15.1647	11.6289	218.148
O00506	STK25	2	12.4801
O00515	LAD1	18
O00519	FAAH	2
O00534	VWA5A	2														52.1368						19.9856
O00541	PES1	14	181.46	167.731	112.549	124.276	111.103	120.099	103.31	178.619	106.939	82.0428	109.541	151.464	107.077	129.474	128.917	119.32	68.598	66.0926	61.4649	99.2839	98.6685	132.335	95.3573	107.892	93.674	209.325	95.9481	162.926	169.342	136.47	182.181	89.9669	126.862	121.468	161.138	117.653	88.4939	82.3838	83.7779	93.1699	141.272	126.431	149.988	78.6312	88.3643	74.4917	94.8385
O00560	SDCBP	10	525.887	537.567	516.556	549.872	486.56	459.26	466.97	497.606	449.637	524.021	599.07	552.017	594.912	436.441	484.324	428.789	449.735	422.428	503.905	325.361	327.685	307.832	320.428	369.064	312.594	639.04	451.519	536.157	366.423	344.294	372.767	582.212	617.987	590.973	531.687	522.019	521.833	421.434	369.416	417.046	799.118	661.421	707.339	302.766	286.065	310.668	807.71
O00566	MPHOSPH10	7	106.55	74.6059	99.0555	127.219	35.6229	38.6378	40.5023	56.8926	85.3356	91.9537	74.0116	83.7489	94.8489	45.2343	34.6389	47.5748	55.2958	51.0003	61.956	48.3068	44.3012	43.217	46.0231	29.2186	30.596	68.0788	36.8512	43.9417	82.5855	54.7915	88.4626	33.8305	56.3385	63.8301	53.5305	39.3289	43.849	44.6279	26.4036	29.6856	60.8524	44.0232	106.151	31.8124	27.9958	33.7361	57.458
O00567	NOP56	32	362.252	250.423	269.84	345.293	279.826	315.134	221.501	378.606	281.686	116.708	250.723	338.665	219.225	278.948	225.052	202.358	152.811	173.271	234.415	171.366	196.96	209.871	176.526	207.94	222.363	345.621	235.986	343.257	326.529	292.12	447.481	272.343	427.4	451.994	322.096	228.692	137.164	168.024	158.238	191.774	350.857	297.685	364.468	149.96	87.617	112.075	286.527
O00571	DDX3X	14	573.362	499.946	314.916	544.233	167.975	146.229	116.03	267.479	189.727	178.212	472.917	335.761	206.993	194.236	187.969	255.087	231.641	175.729	300.082	235.388	204.07	218.517	214.281	89.1979	209.943	299.525	251.242	175.268	435.284	230.241	512.033	206.434	177.492	168.325	329.57	244.129	141.836	118.839	202.501	227.26	439.124	275.771	465.811	122.647	186.306	198.045	337.479
O00584	RSET2	9									15.3864		5.82132		3.1586							17.6623
O00592	PODXL	5	59.2412	54.2971	75.6011	39.3751	19.8124		11.1374	17.5356	20.5021	11.8882	37.8041	58.2693	30.8791	18.4562	17.6844	15.1512	35.1191	36.4831	39.6085	18.1931	15.2899	22.6868	24.5949	27.7969	20.5115	56.1708	18.4749	50.0018		16.0416	37.2296	28.896	56.8768	50.9381	23.5534	13.3389		23.0452	18.0527	16.0284	69.3225	46.8065	60.309		8.91594		59.7547
O00622	CCN1	2	154.329	173.84	207.065	254.027	95.8036	112.73	86.2053	53.2971	71.7388	39.0879	58.0275	65.9022	26.9638	99.956	118.095	106.934	44.5059	65.492	79.1597	90.9267	69.7728	76.8028	71.2654	63.6691	59.0657	60.6332	37.9559	63.4532	87.8082	83.3338	89.6158	48.9534	59.1859	60.3667	108.278	57.9998	99.3935	87.216	59.3895	74.5711	152.302	150.902	160.823	77.0879	54.3193	55.0661	175.621
O00625	PIR	9	41.5474	17.5724		23.9215	32.143	60.1595	36.4678	57.8972	22.1071	32.2922	37.7234	58.2557	45.2872	21.2878	32.7769		34.7239	46.3586	34.0365	26.1615	8.57115	10.4832	21.5921	11.9828	20.4197	40.193	24.654	21.9919	29.8727	28.3164	32.2928	38.1424	34.4115	29.1539	36.373	48.8872	22.2281	29.6406	27.7288	28.2342	48.3988	33.8529	59.028	13.0324	11.1233	20.8592	45.5532
O00629	KP4	3	32.8868	21.8849	16.4719	23.0063	13.5125	19.4358	24.011	26.4115	10.8789	18.956	13.4746	21.449	17.6152	10.8483	19.4341	20.1192	13.663	8.87553	16.5462	13.7502	11.394	8.30557	19.0147	18.939	7.00641	23.6829	11.1742	16.3555	19.3214	13.3694	10.7366	5.93998	8.62847	11.7024	23.8304	18.4113	12.5831	19.4237	6.29833	16.0706	12.6282	11.2895	22.2212	10.2113	7.14066	8.3897	14.6135
O00712	NFIB	4	127.377	69.898	49.1167	77.4125	41.8729	38.4582	23.6717	38.2709	71.3536	32.3468	65.6575	75.0796	76.6776	41.3252	49.0161	38.2387	32.9731	59.3134	70.684	38.4669	34.3066	40.4173	42.1842	35.6935	49.9345	100.467	58.9665	93.2154	71.7341	35.1046	79.1761	85.6907	96.2856	98.6451	46.6359	40.2056	35.4075	42.8325	40.3879	40.8963	53.171	53.333	65.6144	37.3718	15.8037	25.8703	53.5418
O00743	PPP6C	5	51.4251	7.52846	52.2656	72.627	45.2597	71.0147	46.3038	63.916	41.3544	43.3603	46.5962	59.4179	47.1015		32.8024	65.1661	58.9718	32.5591	73.9657	36.7507	37.2208	29.1743	21.4301	24.349	15.1987	43.9879	42.4156	29.14	45.6645	49.0404	67.8312		25.3144	41.4744	32.8946	72.696		57.9404	38.4375	37.4905	65.8187	67.3554	57.9328	18.8434		33.6407	60.6971
O00746	NME4	5	62.277	60.3827	47.4287	56.7589	47.2052	57.3615	51.0471	52.3038	48.6016	39.1293	53.6779	64.3353	40.5682	46.7545	46.8531	47.1294	41.6787	34.9891	59.6329	35.3756	43.4844	44.761	42.8338	43.7865	36.0487	35.2304	42.0569	56.4081	50.1022	49.5852	52.6495	45.0212	55.739	60.6864	57.6317	51.8657	57.6709	42.1802	27.86	37.6987	56.8493	48.4727	48.0734	29.9643	35.3227	43.3909	43.8641
O00754	MAN2B1	16							41.5022					16.2206								1.96523		6.66418										28.1851				38.2337
O00757	FBP2	2
O00762	UBE2C	8	179.655	150.656	144.459	142.62	107.834	138.346	118.013	170.883	115.54	153.898	101.618	144.484	129.041	138.952	165.279	141.117	85.9054	80.2242	125.18	88.398	77.887	86.6175	98.2216	94.7116	95.6793	117.539	71.3729	74.5329	124.833	130.112	134.337	89.5726	95.0516	69.106	127.147	126.923	119.595	125.327	68.8939	123.917	123.743	95.7188	129.196	105.704	97.5915	119.536	99.9545
O00763	ACACB	6			7.80062																	4.86171
O00764	PDXK	13	37.5606	23.5991	22.2017	37.0974	18.2748	32.2248	27.4227	29.2794	19.7283	23.3424	23.4347	28.7981	24.9105	11.4752	23.2286	28.8422	25.6714	26.1834	33.2028		19.3893	18.195	12.9049	7.75256	10.7238	21.676	7.1568	19.149	14.2006	16.6381		31.9735	31.2472	21.8368	34.3069	28.8091	25.5309	15.2539	15.5553	22.4532	30.9216	21.915	45.3269	6.04649		5.65607	49.6998
O00767	SCD	7	803.373	343.995	360.618	687.873	564.02	624.209	553.504	355.383	250.638	121.478	68.3843	85.9598	105.147	402.472	355.961	380.716	67.0578	84.2233	104.922	406.482	470.42	478.297	611.606	500.225	516.982	1551.65	1620.79	1833.14	396.905	407.331	447.342	2254.81	2240.92	2558.39	655.445	648.795	580.114	743.272	657.196	741.185	1202.7	1126.08	1079.5	307.178	214.914	232.979	1323.14
O14495	PLPP3	2	23.428	14.0439	48.2957	49.0984	71.4724		8.05786	79.9853	77.7113	23.9844	43.5752	77.9826	64.3875	46.1426	54.648	64.1916	73.4643	74.6899	89.6275			50.2734		53.1797	43.9482	54.1677	35.1162	37.7872	56.8892	52.9654		64.2006	67.1684	30.7028	21.7133	75.0473	68.4551	60.2677	47.6177		50.5605	152.319	168.23	60.4748		27.2714	180.554
O14497	ARID1A	15	79.4192	38.212	65.5868	52.0556	31.2187	49.0458	57.3683	77.5197	48.4783	30.3095	47.7614	52.8615	19.5922	55.4012	41.7928	40.5027	45.9997	33.1627	45.3206	53.6382	46.8006	57.7788	60.0549	62.6081	48.8351	75.395	27.7464	62.0268	70.5087	52.1604	85.8712	38.3499	22.3732	57.1251	58.9441	35.0326	45.9454	34.7021	9.87783	26.3693	43.8593	30.312	40.1237	29.4609	25.3578	25.386	57.835
O14519	CDK2AP1	2	34.6626	18.9117	22.4312	40.5929						33.8038	23.3507	20.9062	41.4524			16.9063	36.7025	25.2828	20.3828		3.94155			13.7422		20.8735			13.1746	19.0762	22.3029			24.4717							18.8409	15.1599	22.4286				26.7884
O14523	C2CD2L	2
O14530	TXNDC9	5	67.3294	61.9196	62.178	60.1593	12.6586	18.6432		63.0895	41.8638	66.3818	4.01931	64.9707	50.11		23.4766	18.2164	51.313	36.9922	60.3213	8.50368					7.59649	56.99			45.3203	21.1868	49.8637	6.7401	22.3227		25.5545	2.77712					67.4456	64.444	77.082				55.3959
O14531	DPYSL4	2	5.51156	5.19374	7.27841		15.5467	25.4943	8.36425	13.7898		6.02187	8.51831	18.8934	3.55396	11.0628	12.0892	8.25252			9.24422						5.33735		7.18803		7.55718		11.1613			5.87707	17.9872	6.65782		13.6883			10.8416		18.7009		11.9215	5.7047	23.925
O14545	TRAFD1	4
O14548	COX7A2L	4	143.766	129.209	135.13	118.85	88.1433	87.047	62.5161	117.068	111.323	108.881	137.63	168.653	156.709	87.5106	88.0905	72.6992	123.894	113.823	155.413	71.532	85.9587	91.3961	74.962	66.3706	75.3861	206.836	77.2651	130.425	108.898	97.6275	131.743	110.679	114.118	138.675	140.729	68.5186	70.3539	58.3284	59.5403	55.4355	122.034	105.666	129.049	47.6472	35.2304	41.4361	86.6219
O14561	NDUFAB1	3	88.0397	52.6293	47.0293	66.6423	51.3016	76.2057	68.9746	63.0048	54.0326	68.8027	46.4182	81.3858	84.8593	65.932	43.3694	74.8124	50.3866	58.1677	82.5132	56.5489	41.9739	71.4439	58.8313	46.192	71.8705	72.2545	67.9206	57.1131	53.0363	66.4785	62.9919	95.8044	81.6733	99.7551	92.0731	77.8243	65.8734	53.2147	28.9997	44.0265	45.2141	59.7728	59.4395	29.6742	35.4793	45.4414	71.3191
O14562	UBFD1	6	18.7646	16.952	18.1447	31.5911		37.4553	38.665		37.0419	19.7851	26.7582		36.2386	39.6071			22.8824	7.47801	5.74127	10.5424			30.5515			26.6263			39.802	31.9408	15.5626			5.38628		13.1319			8.39338	42.2655	49.0565		54.6136			27.4494	45.4769
O14578	CIT	9	30.3071	20.6189	16.0907	30.6367		6.79822	34.3673				15.2537			10.7694	23.235	14.0365		9.93466	8.60816	20.6571		18.3461			5.99516	2.35248			23.5906	13.8477	6.14865		4.17645		6.75745			4.4089			10.7469	16.4093		9.46975		1.25106
O14579	COPE	21	243.842	171.632	179.098	178.721	180.98	188.396	139.085	251.506	166.285	148.042	234.641	251.644	124.189	150.587	166.281	160.639	150.762	122.891	115.388	93.2179	95.504	128.648	69.8693	93.0573	112.01	179.139	101.22	115.438	122.324	153.289	153.548	90.005	122.951	94.0159	221.71	227.385	202.721	148.125	136.787	180.997	270.756	221.234	163.024	125.902	104.352	103.171	280.059
O14617	AP3D1	19	55.3476	37.8791	42.9135	47.3799	38.7947	48.2787	31.6946	58.4236	31.415	13.4869	46.0739	20.9876	36.3332	39.9942	39.2808	41.0536	30.5648	19.1977	37.8589	21.3341	22.7111	22.6359	14.8013	14.1438	20.3895	30.4602	28.3366	17.6503	31.8673	41.9669	38.001	19.5551	35.0165	28.3675	37.5834	41.0738	27.7929	23.0367	16.428	35.6365	28.68	49.4401	44.8623	19.5758	11.7603	12.486	41.5062
O14618	CCS	7	22.0129	14.759		16.4873				10.4644	6.72226									17.8042																							17.6248
O14639	ABLIM1	13	21.547	2.62447	26.0459			17.5987	8.39124			11.2367		4.62283			8.83886	10.4984	6.73563			12.8383		10.5674					3.81413	6.56011						3.7321	20.4413	13.2164	23.5801	5.62976	5.08327	4.7903			11.8937
O14641	DVL2	3	24.8088	19.122			7.83383			15.8186	14.9859	14.6167	15.1948							10.1351	7.90066				10.5958		11.5225		9.2578	14.1361						14.1106			15.6069			12.5513	17.5528	18.52	26.4095		0.831052		23.024
O14646	CHD1	5	74.7792	58.3351	47.0634	31.1218	16.8052	30.8269	29.6513	42.1129	49.8768	23.4951	30.8881	50.221	37.9786	45.6742	46.4924	50.2067	29.5501	29.3867	34.974	41.4516	28.0114	34.0309	22.7879	34.2791	21.092	75.505	35.1922	33.4376	54.7346	37.0058	63.1111	29.6202	29.1714	44.162	36.7561	13.2753	38.2224	29.4872	9.28222	24.0928	43.6325	37.6342	42.7104	18.7476	32.4529	22.386	39.1795
O14653	GOSR2	4	85.765	63.6658	49.9693	71.931	47.6294	61.3883	37.4657	83.0951	51.6041	33.7016	67.8912	57.7304	67.8489	63.2945	62.6412	67.1196	24.5375	20.2158	59.2093	46.4415	52.9921	64.5608	42.3097	27.1514	58.436	61.4963	47.2889	63.7225	54.3149	44.6277	73.0209	54.2376	86.1797	96.0237	68.6178	64.2873	37.9889	42.5364	22.3152	26.0433	71.9025	63.6653	75.3687	28.4391	24.5269	18.6223	75.4188
O14656	TOR1A	11	173.364	114.738	123.925	160.309	119.188	140.766	50.2203	166.906	105.134	61.5741	124.897	168.675	118	111.808	55.7473	122.708	97.1919	86.9623	112.962	82.8947	81.5733	78.4123	99.9049	101.003	67.9922	130.105	89.9875	124.215	105.24	112.831	169.109	115.656	152.802	171.501	148.75	123.054	53.6655	75.6907	95.9579	55.4772	166.618	124.739	188.194	80.3567	65.4065	56.2579	154.974
O14657	TOR1B	8	97.9249	61.9797	65.4653	54.9389	80.3411	60.8493	67.2449	69.479	59.5256	53.3821	65.5048	58.0003	74.0653	73.9776	79.6712	77.482	44.8838	55.738	52.9474	56.4037	70.9119	58.7015	61.2138	44.2888	57.0603	93.3273	53.5689	83.7958	67.3174	69.8667	74.2052	100.165	98.7808	118.351	69.3601	73.8277	60.4602	61.3342	40.7648	42.2147	89.9875	81.2057	97.4066	35.4049	32.6898	37.0186	96.8443
O14662	STX16	4	41.9536	31.6815	19.3406	39.7311	29.6935	24.849	30.6743	32.6879	38.4643	24.5802	63.355	60.857	35.5662	19.5962	26.2159	8.81075	28.7368	33.563	38.1418	31.6806	24.786	21.4794		11.3922	15.3671	56.8669	20.6462	36.8717	38.9705	21.7558	31.6931	34.3405	49.9807	41.8946	46.5471	34.6694	21.1031	18.3819		9.39422	38.564	43.9309	38.6339	11.1588		5.54241	39.4994
O14672	ADAM10	5	91.4542	98.6708	71.6553	63.3354	53.8289	41.3359	65.3816	36.872	37.3168	15.5143	38.7388	65.3926	34.4001	53.3659	45.7004	46.4227	31.596	28.0551	24.9221	38.0717	45.1106	50.7762	42.3143	36.1925	45.3413	63.2	42.6672	56.5387	51.1483	56.0942	48.7113	39.9062	77.3257	54.0433	91.4333	58.6737	52.0885	43.7129	39.6099	55.2668	93.2909	88.076	104.695	31.588	42.8125	31.062	90.5678
O14683	TP53I11	2
O14686	KMT2D	2												19.8075
O14727	APAF1	5	30.2095			9.11999	4.88391							13.6428	9.00177							7.95036																							9.79991				9.58931
O14732	IMPA2	3	22.0992	22.8762	8.97158	15.1687		11.901		10.1529	5.8711	3.71393	6.58245	8.955					8.69984																			8.7959					11.8951	5.7203	37.2354
O14734	ACOT8	4	90.311	69.4615	65.5316	61.6933	68.0379	68.7042	56.9575	72.3327	78.8696	27.9456	87.0722	74.3499	37.6646	48.6988	39.3	61.361	31.8938	39.9608	65.1023	37.7812	30.377	36.9031	42.5689	42.7814	23.7007	71.2768	36.7332	69.3989	35.2381	30.4029	52.7445	55.3233	57.0063	65.1592	76.9141	28.2541	43.1525	42.2909	37.0833	30.1569	60.3412	60.6733	83.5747	28.7937	34.6516	12.113	73.0466
O14735	CDIPT	4	64.3197			78.7768	82.7341	102.166	90.8091	105.474	71.42			72.9656	40.5428	83.4582	79.7035	71.4889				55.549	65.9821	61.2037	73.7572	76.3387	37.9574		43.7352	39.9005	77.387	69.8235	65.2008	37.7016		42.5751	66.4558		57.8781		42.907	68.9964	83.0002	72.6882	79.975		42.4738	53.7547	80.8508
O14737	PDCD5	6	196.249	120.726	140.343	119.104	138.868	138.682	118.827	157.184	163.038	151.409	150.654	148.141	132.146	93.4402	135.099	147.536	136.133	130.164	141.593	82.7208	43.8224	61.5954	104.563	107.758	62.2964	165.343	25.825	80.6141	71.0101	115.077	166.005	98.2473	128.381	73.8735	110.129	129.168	124.828	104.047	75.097	116.079	146.74	153.677	213.481	57.3988	57.9238	56.5937	128.814
O14744	PRMT5	18	109.945	80.6601	99.9477	115.366	101.459	76.0555	73.2213	136.69	105.309	49.2832	85.4176	123.379	95.7599	90.9119	88.3298	110.275	87.3395	71.1173	78.8342	62.7053	50.2953	70.4492	50.4305	47.9604	59.0496	72.7344	47.9413	55.0005	84.9281	98.4683	116.325	52.1073	72.995	71.2544	116.739	119.063	89.1906	92.2498	79.069	87.2654	171.038	144.56	144.678	46.6673	42.2946	64.0629	145.6
O14745	SLC9A3R1	26	44.1794	23.6972	15.9079	45.9739	34.3342	29.4451	33.3353	40.2722	33.2909	24.4896	47.6998	59.6543	46.8847	34.7967	41.2986	37.3353	27.8275	36.0975	36.4081	21.687	11.7281	18.8252	20.9793	18.5622	20.0563	56.0685	19.0967	23.9	23.9886	14.5247	42.8472	15.0951	39.348	39.126	44.338	36.4205	27.209	24.4568	17.9792	32.9074	37.0491	31.4842	54.5293	23.1138	19.4135	14.4767	37.0785
O14757	CHEK1	7	8.14735																																								3.74944
O14763	TNFRSF10B	2	122.368	111.22	107.434	128.442	132.469	123.439	102.535	126.564	110.253	78.3339	95.499	93.1166	60.871	110.972	149.342	120.227	49.2442	52.8461	61.8465	84.5597	81.3104	69.3313	58.5597	77.0128	59.1934	96.7859	35.5249	68.1655	113.036	124.037	147.665	33.2841	55.3166	53.251	133.528	118.298	111.844	86.9973	75.2544	106.972	206.983	172.808	210.332	78.445	46.3678	46.9343	184.756
O14773	TPP1	8	12.2993		7.33986	8.79975	9.83065	36.3615		43.5582		19.5831	22.5991	23.7683	20.4499				8.14125	13.0705	14.5707		14.4686				23.108	49.158	18.1545					68.6225	52.8096	102.062	14.5856			15.0108	7.9551		22.7858	14.1343	1.77078				42.9107
O14776	TCERG1	25	97.5072	93.625	91.0302	117.578	126.932	112.342	118.099	106.586	106.997	78.874	104.36	134.097	106.025	87.2279	117.896	137.339	89.2708	73.4894	118.57	51.1658	64.4222	81.1921	65.6228	106.17	44.1872	128.527	58.5018	55.2424	97.9725	108.091	111.828	78.0349	83.791	118.931	120.585	122.206	97.0868	83.6954	35.5776	72.6265	88.6694	85.6576	107.533	31.6606	35.5477	63.9438	129.492
O14777	NDC80	5	28.5601		8.42778	2.71457		13.878		21.2209				89.2584			4.73865																												26.2079				5.39129
O14786	NRP1	9	107.164	81.0875	102.794	105.888	68.6591	79.5529	77.7616	75.5252	65.6508	80.3441	59.9927	100.575	69.6398	59.1795	87.5031	86.9145	67.4323	73.7635	107.615	68.3654	72.9862	88.2612	92.0921	67.8077	70.4775	99.8321	50.0689	57.7636	91.1887	78.892	81.2502	50.1684	52.433	79.347	93.8915	116.026	87.3629	59.6276	55.7288	70.5043	162.033	147.614	184.78	50.3398	43.5056	42.7385	112.582
O14787	TNPO2	7	33.534	28.1093	23.7962	38.139	29.4667	23.4066	18.0466	36.1948	16.3292			13.4458	23.0314	20.2936	14.3873	24.157	16.3726	32.6235	30.0036	9.95091	7.43397	17.2302		16.831	8.44063	25.4188	25.3547	3.38485	29.26	17.1802	15.8876	28.9594		17.8064	31.9367	23.5289	11.3037	20.1122	15.8835		34.8555	36.8056	17.0612	17.0689		4.57971	35.2055
O14802	POLR3A	8	5.68478	10.1517	2.28085	1.8618		18.6357	5.81346	2.93542				3.88373				8.82796	15.8201									28.4265		16.592						5.12707	26.9334	2.72008								11.9463		7.28571
O14818	PSMA7	15	258.154	269.09	248.29	259.521	297.637	312.913	273.892	345.584	316.093	333.083	230.013	330.422	295.723	275.903	263.527	254.967	326.368	276	314.755	161.413	145.207	175.192	169.238	183.207	161.002	215.721	169.769	181.87	206.524	204.231	192.989	191.074	190.797	181.655	241.172	236.231	252.126	168.333	150.436	172.729	291.419	242.616	325.159	108.635	149.451	161.904	273.903
O14828	SCAMP3	8	126.959	93.4403	140.203	142.393	94.2425	74.6676	73.2339	109.408	85.4106	83.9363	120.697	125.859	90.3055	100.655	99.6192	86.3909	70.0679	75.0632	85.7287	85.4744	82.3206	82.5652	84.1835	71.9646	67.1521	168.518	97.369	137.87	133.539	112.998	114.279	110.511	124.04	151.29	146.372	126.733	90.3231	83.2454	75.3191	89.3778	172.398	135.471	158.689	68.7331	30.4048	58.1401	120.611
O14832	PHYH	3	25.7976			8.2551		21.6431	11.5112		14.1989	27.603	13.68	25.2628	25.7171			8.9182		7.49456	21.8485	13.1396						35.3356		31.3229	12.2899		7.44289	30.1256	32.843	28.7771	24.9438	30.709	18.6085				32.7324	21.81	18.9662				26.4247
O14841	OPLAH	9				6.2722									3.20872													7.35633															7.42968		10.8786				10.8771
O14874	BCKDK	6	134.749	111.96	109.862	133.976	89.9811	121.557	124.48	140.723	74.3101	36.5573	118.799	138.633	82.3264	75.1328	114.965	78.158	63.5575	75.057	120.57	100.68	130.469	94.2412	162.787	57.1665	110.225	140.907	110.069	127.874	74.3916	127.017	90.2372	150.327	151.971	157.405	94.6308	74.5585	66.1633	118.254	50.8703	56.5838	112.301	106.628	133.182	53.14	138.548	29.6498	115.88
O14879	IFIT3	3
O14880	MGST3	5				7.6272	11.1744	6.56681	13.4785	39.2078	13.1529		37.1196	10.5171		7.68011		12.1085	2.78465	21.914	13.0639	11.152		2.61901	16.1683						14.3547		20.7776	7.01028	15.1844			9.2236	6.39241		11.4447		13.4446	6.9836	25.6993				14.9449
O14896	IRF6	3
O14907	TAX1BP3	2	69.5867	45.4776	39.8674	57.4293	35.5859	45.704	42.4788	67.7007	45.58	66.9168	69.147	71.0742	43.4085	54.4196	50.7467	58.5976	46.5599	46.7456	39.0918	41.9282	35.8559	26.3675	37.3173	20.6583	35.2095	62.0041	14.7384	30.4526	38.0097	34.8119	46.6739	32.9017	37.6978	29.121	61.1259	54.2944	59.526	22.1824	26.6161	40.167	75.1906	57.8212	85.479	11.6543	24.185	20.3783	46.0322
O14908	GIPC1	11	96.925	81.3299	95.8876	69.625	40.6428	45.0913	50.7831	58.3985	45.8934	53.8538	55.4705	65.4286	62.5921	43.3078	31.1011	46.5628	47.5411	37.813	51.7464	47.8028	21.6031	45.9803	39.0012	35.4754	32.837	63.0538	35.5207	48.8352	56.7707	67.57	46.825	55.0367	42.5645	56.0478	49.5993	75.7965	60.7512	49.7154	26.8795	59.711	73.4114	66.6836	82.4578	36.5951	39.2763	39.713	67.426
O14910	LIN7A	4
O14920	IKBKB	5	15.933		15.3124	3.24649	9.16124	14.8617								16.1896					6.8305							7.39							21.6064								18.7511	28.9519	35.3047				24.6221
O14925	TIMM23	6								285.996									104.002	126.997	199.017					182.556	141.525	162.336		191.076			241.127	179.984										152.821	187.241		72.1895
O14929	HAT1	8	55.6348	34.2926	65.768	35.5723	43.8237	22.5992	8.55948	21.5332	20.8813	17.3642	19.0132	19.0192	13.2853	21.4409	19.5804	29.1601	12.5005	18.9419	16.2529	38.941	3.47329	9.91258	9.1386	5.719	19.7648	19.8172	15.0785	13.6706	20.6758	21.2229	46.6565		16.9554	7.4328	20.5056	14.2752	15.3766	8.7112	6.98487	20.1053	33.7081	30.0159	26.9518	17.8554	8.60719	12.1986	20.8984
O14933	UBE2L6	3
O14936	CASK	8	38.383	46.078	41.2276	42.8722	20.0916	24.3087	21.0442	44.6129	20.282	25.6878	55.5549	36.1367	31.7575	38.701	33.1325	49.956	27.1277	26.8618	28.7932	33.4765	15.3117	24.5759	12.49	37.3334	30.413	39.6825	32.9083	26.6476	40.8511	29.4072	21.5845	28.8819	24.5125	60.0006	44.1812	48.2781	55.3467	8.14287	27.96	34.8356	72.0999	82.4664	36.9846	34.1581	7.39077	22.5855	29.5607
O14939	PLD2	2				5.49791							4.79544	7.02821			2.70735					4.22383									6.38378				5.71053		2.13936	6.46419					10.1233		8.39293				15.5646
O14949	UQCRQ	4	622.061	452.593	445.14	633.035	468.021	499.133	344.545	675.978	464.497	264.028	580.632	689.694	409.907	366.65	385.433	352.585	327.61	393.442	459.812	377.245	352.051	351.39	258.215	211.285	229.469	583.508	251.883	474.883	527.602	447.547	686.617	416.963	602.551	641.126	528.051	443.316	324.804	258.297	247.827	330.028	722.187	560.982	752.024	239.843	83.4203	134.273	650.58
O14964	HGS	12	68.9449	55.2647	68.7924	73.8195	26.226	30.2125	14.3453	36.6385	33.7679	41.8035	62.9014	103.621	99.857	15.8857	29.3724	26.741	70.7405	50.0146	46.4227	17.3221	20.6628	24.017	19.7025	17.4521	8.75711	66.8842	12.9313	27.2324	44.0143	33.3249	60.3892	26.7737	22.9958	56.9253	46.1384	24.3124	21.6593	25.8405	18.6735	19.4597	91.3925	83.44	115.099	7.86554	10.348	9.88112	78.5659
O14965	AURKA	5	120.278	92.7202	69.5311	116.195	81.4616	61.2518	50.6952	86.7299	70.4556	11.379	35.6222	54.254	49.6329	88.8972	89.2601	86.9422		37.3319		42.5331	66.3355	41.2763	64.1127	61.6367	53.8763	56.5241	38.2576		128.659	94.7745	135.842		57.0539	24.9687	81.6403	95.7339	73.6316	60.4652	59.0861	78.5958	89.2081	88.3007	105.474	72.1629	44.6698	81.0585	70.1814
O14966	RAB29	2	95.4499	87.9837	73.1526	29.6504	105.728	63.4202	98.6657	92.8382	91.2954	69.2492	97.0284	82.3391	87.0617	80.0973	109.636	100.276	80.6799	75.0383	78.3676	84.675	99.0104	49.4134	89.7387	83.9034	91.3885	161.676	81.7957	104.685	126.476	77.3585	79.2973	200.23	146.264	203.297	98.4552	87.2291	74.8945	63.845	72.8981	83.1283	86.852	72.5438	99.6594	63.3674	26.4866		128.388
O14967	CLGN	3
O14972	VPS26C	3	37.8283			38.5273			3.54633									4.42387															23.3974						33.6879			13.7722							21.4468
O14974	PPP1R12A	26	138.89	99.1911	107.973	120.636	89.6527	45.1919	39.2181	90.597	35.2261	54.2726	86.7336	99.3392	61.2232	94.5132	99.052	83.1818	55.8709	80.0298	88.8744	96.3609	30.5026	54.4635	75.1347	86.9953	65.4621	52.8321	47.4735	53.3531	92.7789	49.7229	55.1124	42.1936	46.3568	36.359	118.612	117.485	52.3336	37.5438	37.3458	38.1554	138.388	109.408	137.601	25.8098	30.1721	53.0757	129.821
O14975	SLC27A2	5																							24.1468			10.9637							4.54408
O14976	GAK	18	20.5505		17.2373	26.3143		20.187	8.17698	25.6129	17.6201		22.3469	24.6621			17.0464		24.9232	13.2665								27.8953				17.2882								5.21569			17.5587	13.641	25.1817			10.8088	21.3059
O14979	HNRNPDL	16	1430.86	1410.68	1434.96	1366.72	1249.98	1265.31	1233.95	1477.46	1336.31	1664.29	1352.73	1353.83	1346	1334.3	1357.41	1281.3	967.061	891.083	1054.43	1040.04	1115.37	1226.52	919.359	1099.55	1014.51	1439.36	1020.05	1208.64	1294.67	1310.47	1499.75	1110.19	1152.57	1141.28	1287	1246.12	1218.13	1062.95	885.808	1299.29	1230.83	1049.35	1189.87	982.838	1101.64	1115.33	992.499
O14980	XPO1	37	102.945	68.2723	40.9616	91.0144	38.3572	85.2537	111.675	91.4538	51.2176	33.5728	64.6669	93.6678	99.3571	51.1808	28.691	56.3463	51.6746	58.6395	83.3911	45.0876	17.7988	25.6024	34.4623	47.1243	21.779	36.5798	37.2091	25.5147	68.6406	72.5812	45.8098	31.1632	35.4718	40.1001	54.2584	69.1329	44.7286	109.508	32.6918	35.7357	74.2849	83.6867	103.114	43.6276	26.4239	32.7598	101.309
O14981	BTAF1	9	58.4897	22.8275	30.5773	35.5127	47.2602	42.2605	31.5056	53.863	41.7067	22.3784	29.9983	25.3893	28.0282	37.2474	31.9941	23.822	11.8765	23.106	27.2581	18.3154	36.5094	36.607	40.3605	36.3868	36.6476	38.1158	21.7357	39.5338	37.1029	25.9601	50.8057	34.8332	58.2059	33.8825	35.156	39.3197	38.134	25.6379	25.6889	26.4767	42.3614	31.2312	40.1781	21.531	20.5972	32.3719	24.6058
O15013	ARHGEF10	7	20.2149	42.6703	33.2115	29.0217	17.5263	16.6535	22.7239	38.9949	30.5118	7.28163	31.7237	15.7391	10.2667				34.7157						7.90859			17.8781		39.154		8.04176	11.6177				22.5255	38.8261	11.1059	31.0675	31.9415		44.3952	22.779	71.9369	15.2687	11.2533		50.1578
O15020	SPTBN2	43													19.9162			11.3935										22.0731										34.9084		12.4732
O15027	SEC16A	41	100.275	61.12	46.0037	73.7841	73.1769	34.9812	25.6383	83.9294	32.5192	19.7513	78.1925	57.3621	39.1712	28.0446	28.5843	36.9856	28.367	17.7876	31.8072	33.9857	27.5774	29.6632	35.1155	45.8008	22.6299	64.4123	21.3689	32.2931	60.0074	59.7093	39.8815	26.7327	30.5754	38.3239	76.438	41.3789	29.5764	26.195	16.5025	34.6456	39.6936	19.7687	45.7282	18.8757	16.3577	16.7139	43.3426
O15031	PLXNB2	23	115.934	63.7345	72.9359	114.044	72.7743	63.3885	74.0693	72.1609	81.3699	31.0399	62.5205	88.7486	71.1381	61.8034	58.6072	32.3003	50.5604	51.2926	87.4947	63.1571	53.1323	54.4875	60.8018	58.4751	36.3781	48.2398	47.4377	52.2676	62.1916	55.5759	56.7128	64.5098	85.5748	104.664	92.0015	69.9367	61.9812	67.2722	45.7535	51.1871	114.193	105.021	131.213	33.415	39.2053	28.3637	127.726
O15042	U2SURP	26	141.667	92.5143	113.206	121.054	104.427	109.66	96.272	113.885	91.2228	88.6413	82.7716	92.8332	107.047	104.18	103.731	111.008	84.869	85.9748	101.846	33.8775	48.7347	81.9974	90.0143	99.7752	78.8237	92.4388	76.9103	118.139	105.283	103.571	141.013	80.866	110.74	89.0398	118.984	85.4532	70.5039	73.6	51.3639	76.3247	117.538	88.4395	91.2564	48.8167	54.604	70.1942	98.9465
O15047	SETD1A	3		54.1157	10.4779		17.2688	13.8427	5.31996	17.553	14.5229	8.45371				37.9968	7.94423	8.00607	10.6443	11.3931	13.3959	10.7928	4.22972		8.92113	11.9884		16.049		8.73938		14.3388	14.2967		8.191			10.3739	8.73733	3.44262	31.1241		8.36316	17.9185					3.32586
O15056	SYNJ2	11		52.2112						23.9013		15.7693											21.4799						48.6486	7.79431									1.55092					7.6422		13.4803
O15061	SYNM	25	77.4238	70.718	75.4132	54.7081	74.5848	69.5214	74.4995	69.0439	49.5591	56.5286	72.5258	72.7601	51.153	65.3668	86.1838	77.4093	39.4326	31.7731	53.2777	71.1811	70.3533	69.2925	73.2361	55.5982	40.4302	99.1852	75.2384	101.361	76.2806	67.0624	80.9716	115.707	110.996	109.16	92.828	67.3331	85.6763	56.0797	45.1609	65.6659	89.4097	47.839	69.139	48.3696	33.5498	34.2726	69.394
O15066	KIF3B	5	18.7741	26.2078		30.0942		21.8583	4.90062	25.2705	13.3589	24.7102	19.1868	27.8472		24.2577	14.6495	17.3238	20.3129	21.6122	26.5404					14.0996	11.5891	22.5508	13.8875	20.2582	19.5663	23.7842	13.1139	12.4233	12.2368		27.0211	26.0399	19.9395	6.63645		13.3452	31.8102	26.3983	30.9125	12.4937			25.9802
O15067	PFAS	32	80.8641	64.9925	45.2419	83.4644	47.7369	69.1553	70.8233	97.2485	55.7174	40.9229	59.3601	82.0793	61.9332	68.2002	76.6389	68.0869	46.902	50.7617	78.3652	45.823	31.1131	46.0088	86.57	32.6303	21.2629	58.1217	32.3701	43.4437	62.1938	49.5339	63.0827	43.2169	44.5961	34.9483	53.098	74.5514	44.2233	60.0792	29.5124	50.7028	71.6624	81.1537	86.0358	24.9139	29.4588	17.5108	88.5643
O15075	DCLK1	8			7.22672																								9.2456
O15084	ANKRD28	6	31.4092	19.001	29.0854	26.2822	18.0776	18.8567	18.8943	32.3547	19.1314	29.5928	39.2568	41.8468	33.0933	17.8712	12.0216	24.4428	12.2507	22.1385	33.9254		10.3072		5.46512	7.89168	14.7751	29.7159		6.96662	18.6452	28.341	19.896		16.0977	18.5079	33.6754	8.43169	26.442	14.5197	7.66159		41.8446	38.1141	63.0431	2.95709	3.22936		46.7092
O15091	PRORP	8	45.5372	15.6689	21.4206	54.0422	35.1335	61.8699	27.7138	48.9858	39.2891	22.0054	27.9733	44.035	37.9892	36.8964	36.0154	52.2102	27.6786	33.0409	43.5056	43.6856	42.1137	39.2539	32.4651	34.598	40.1106	52.1178	46.8307	60.0916	49.6336	28.6534	19.1442	39.5585	55.0834	57.4339	42.0258	38.1057	42.444	32.8133	17.6399	22.231	65.4586	38.9004	65.0134	21.4771	18.6583	23.7659	44.8382
O15111	CHUK	6		9.83412	14.5509	9.87798	16.0137	14.1882	12.8285	16.0609	11.1138				9.531	12.5038	19.1693	27.7308						16.3103	7.21677						12.4831	9.8316	12.9054		7.88444		18.4179	28.257	13.6259	10.4105		11.7989	25.8353	19.1878	21.509		8.20548		35.4276
O15116	LSM1	4	18.1287	40.2163	52.9182	67.7221		19.3492	32.5856	27.4512	19.1904	24.9543	29.8695	44.6206	31.274	16.2168	23.4757	27.0991	19.0488	18.801	36.4706	11.6053	15.366	10.1992	20.0719			36.6634		20.1559	28.0945	16.1581	17.3713		22.6902		21.8714	14.4277	18.6945	48.6497	36.4925	17.0807	37.8464	29.7329	34.729	36.0071	22.1051		27.7206
O15118	NPC1	5	91.324	63.7295	82.0403	91.555	90.1021	91.6773	53.8594	104.005	90.0832	53.997	156.702	183.315	117.48	74.6416	62.6376	83.316	78.8326	70.988	101.485	61.3879	46.7173	74.8672	42.0772	44.8855	56.2764	245.168	107.869	171.115	35.3355	56.6834	74.5748	174.36	283.329	328.146	106.085	75.0264	68.7227	40.6667	33.2271	68.8709	129.2	109.898	134.654	42.6089	28.2573	31.6381	170.267
O15121	DEGS1	4	143.994	108.793	115.359	147.752	76.6053	107.792	57.5543	122.41	97.5369	63.9192	129.333	149.219	135.012	101.245	77.016	70.3541	94.3056	86.5869	120.482	68.4086	55.8979	76.4322	81.3608	87.571	77.2902	177.986	86.7788	99.6954	106.845	87.2964	117.077	107.473	134.915	170.953	121.103	70.892	60.4	48.7905	42.5849	80.3773	111.634	115.722	143.366	56.6571	45.6024	39.9082	116.105
O15126	SCAMP1	6	192.939	170.244	167.288	133.223	155.882	197.236	109.625	167.963	146.797	149.773	179.457	210.62	209.495	173.995	206.231	177.6	120.128	136.147	176.763	145.986	124.125	142.104	88.5339	144.62	102.784	208.732	104.856	165.833	160.238	150.026	191.204	124.605	128.6	163.826	160.551	158.636	136.756	108.314	112.933	127.392	237.611	251.517	237.41	91.6456	40.4899	56.19	206.642
O15127	SCAMP2	4	76.7771	34.5228	39.2509	82.9992	64.5725	53.6371	14.6213	59.0595	45.1297		1.44638	14.8865	58.1228	45.461	51.3597	56.8765				46.0872	54.6166	50.435	4.47402	34.3808	37.881	7.77863	9.66894	47.0007	52.656	52.3139	48.9471		8.3877	16.0006	56.0821	51.5591	12.3185		7.12721	54.905	83.0375	88.4748	72.324	25.731	4.58597	2.39163	63.4136
O15143	ARPC1B	9	74.5748	71.0797	79.7297	71.9347	64.6665	61.0529	52.5351	71.1198	55.6902	64.4508	81.4565	111.426	95.8699	59.8451	51.4578	53.2389	62.3779	64.1023	58.1583	28.4459	28.275	37.7413	31.4219	10.2222	22.5231	73.3619	28.3173	30.0639	53.6021	52.8081	60.2392	30.0029	46.0014	66.9999	58.6495	60.2956	44.4151	40.8813	39.765	42.1563	102.504	96.8396	81.208	24.9551	27.4194	18.1783	85.0051
O15144	ARPC2	24	222.532	193.056	144.572	237.838	214.412	216.134	177.886	282.37	201.021	133.397	216.767	234.137	194.011	178.247	200.582	195.649	139.746	154.302	168.455	135.618	134.939	139.96	125.944	114.845	105.194	158.193	133.304	137.372	158.014	172.396	198.209	142.227	185.412	173.804	223.378	216.231	200.528	182.279	147.272	176.732	267.93	246.39	302.809	115.317	120.843	123.61	276.74
O15145	ARPC3	13	327.843	278.506	270.942	184.581	276.253	297.732	245.964	367.521	267.242	213.673	302.399	338.073	202.147	255.118	236.676	253.277	183.484	188.187	198.093	179.674	153.037	169.945	156.621	161.371	150.056	270.139	199.09	194.802	225.603	202.839	270.443	202.142	238.17	221.893	304.168	280.975	257.528	220.774	172.728	256.89	405.702	287.485	439.34	116.56	117.869	146.786	329.364
O15160	POLR1C	10	119.229	97.7342	109.731	90.489	40.2396	45.2695	31.7652	81.9331	65.1443	100.564	89.492	107.028	80.7627	30.122	28.766	33.8833	85.053	87.7104	84.9041	51.8219	23.7021	32.0448	42.0572	77.3976	27.9692	130.143	28.0756	64.9426	62.8873	71.0064	117.4	47.968	43.5259	91.8005	112.949	53.4517	30.0811	14.1149	40.4219	80.885	81.9692	81.2791	109.082	34.2634	18.1839	19.7021	80.7137
O15164	TRIM24	4	14.1866	14.5171	21.2889	25.1198		15.1725			12.3728					16.0751	15.4408			5.63073				18.4478							17.0799						26.5826				12.1402		15.7374	26.6708		15.4386
O15173	PGRMC2	4	634.51	396.167	463.073	439.721	262.338	246.137	196.017	524.346	339.504	173.409	580.201	696.726	407.313	182.688	226.049	178.55	299.184	329.661	376.579	208.217	148.934	172.538	142.015	127.329	133.855	643.778	164.587	398.213	500.041	364.496	509.134	291.467	556.034	639.37	414.904	272.085	164.548	155.77	123.175	164.943	663.417	535.711	697.337	151.478	113.31	119.691	626.51
O15211	RGL2	2
O15212	PFDN6	9	179.833	148.558	71.4649	131.562	138.69	176.748	124.811	173.525	154.752	191.371	192.605	177.698	236.202	149.978	138.064	129.876	221.257	182.603	209.633	76.9263	74.7594	83.2656	48.5852	25.0672	39.5007	152.648	29.8136	68.6034	112.63	115.815	113.988	35.2857	143.619	51.0131	172.411	158.745	134.939	135.755	97.1728	66.1573	191.598	150.148	172.543	77.15	84.0627	75.1244	150.897
O15213	WDR46	5	49.7235	64.0079	59.0203	47.0152	29.1467	37.5907	19.1266	31.5225	29.6892		27.4268	16.2602		33.5932	29.7163	35.9095			11.2086	26.8391	17.3366	24.5401	6.76694	10.2865	8.36329	9.17704	12.9797	32.3544	52.6628	29.0715	49.7483	15.7017	33.0331	58.9038	13.4234	27.3385	25.5418	6.39602	15.8028	28.5327	48.5983	28.676	25.1274	11.2695		5.58661	23.4575
O15226	NKRF	14	129.573	104.234	122.904	128.293	139.926	137.723	138.304	127.787	138.412	89.1165	102.909	117.406	111.028	115.863	129.649	136.674	102.899	108.584	123.491	124.22	125.418	127.785	115.924	162.268	88.7426	180.717	129.142	126.152	156.932	101.764	155.498	124.442	140.903	193.415	146.349	125.51	112.159	117.524	84.6225	125.309	124.364	93.0191	133.21	90.8416	72.4666	112.844	108.384
O15228	GNPAT	7	40.6998		34.1559	62.5146	23.4292	43.0311	17.0479	69.7631	23.816		32.596	28.0026	34.8712	29.8857	25.3865	29.9315		17.0333	26.5191	34.1196	25.9055	23.6257	35.2067	16.0088	12.3774	34.6081	18.0282	38.868	53.4425	28.0787	30.4738	28.2122	31.7592	35.6135	57.4705	59.096	12.9959	43.7594	22.2392	27.5563	58.9713	38.076	35.6296	21.3953		21.2552	58.1451
O15229	KMO	2
O15230	LAMA5	26	100.916	61.9355	79.1559	104.338	54.5355	49.4552	30.5474	53.9362	10.3047	9.59038	38.7541	61.5443	32.1194	31.2371	45.7104	85.5216	33.9044	31.3586	46.2165	37.5253	38.0264	41.312	36.3707	28.0582	16.2126	49.4833	59.1398	63.6375	29.4946	54.1248	46.2508	69.1268	122.304	110.251	58.7687	59.1701	43.8207	19.3522	26.0181	28.8136	93.7417	81.2562	120.026	11.5181		15.7365	158.489
O15231	ZNF185	16
O15240	VGF	2	20.0766	22.3933		27.7122															22.2427			6.10326				15.4835		6.29301						11.1206							21.4403	42.3249	45.9819				28.8836
O15254	ACOX3	9	42.506	19.3232	18.2825	28.4351	65.0899	16.376	19.2553	16.3521	23.4054		19.9336	17.9509	28.8613	39.6825	20.34	25.8982	17.0609	12.6167	11.3079	20.2995	24.9197	15.9264	9.42422	17.8861	21.1275	12.9596	17.3197	17.6981	17.2093	13.4342	14.8537	15.4341	22.1918	34.9797	25.5731	14.1777	33.7222	4.70404	19.7627	12.8331	36.7931	27.5329	30.3808				14.14
O15258	RER1	2	59.9931	34.9818	31.135	73.2421	39.9447	64.246	51.5916	36.801	36.0411	27.9322	35.0601	39.3943	40.535	49.2769	65.343	47.9074	30.6276	32.3485	42.4184	33.0106	38.4519	40.1666	32.9423	27.8969	29.469	47.7006	21.9306	21.8711	30.9956	51.8521	33.0192	26.7198	39.6206	45.5183	42.5851	60.5265	49.8299	41.0543	35.3681	49.7583	42.8407	36.4055	27.5831	30.9506	33.2613	35.0849	28.6112
O15260	SURF4	2	1062.3	686.808	714.872	1327.06	1182.53	1280.85	1131.45	1365.87	1003.19	355.408	703.786	950.338	656.279	1040.79	1055.57	995.657	426.53	463.321	569.741	838.006	1001.3	908.495	838.708	904.288	561.583	560.082	670.235	645.267	986.956	1036.89	1254.94	590.257	937.481	977.269	837.049	823.42	887.253	777.61	740.599	887.392	1386.7	1123.31	1242.1	578.357	458.663	632.643	1128.05
O15264	MAPK13	7																																										22.0575	36.3786
O15269	SPTLC1	10	193.083	126.301	118.113	187.839	153.448	171.769	150.213	158.82	101.172	70.5662	129.385	146.375	138.572	180.792	173.17	187.489	102.191	99.8768	127.065	131.76	168.248	120.411	105.569	151.823	128.213	194.863	128.66	171.563	175.403	156.171	180.736	162.756	175.487	202.56	176.234	154.675	137.837	163.352	112.009	155.175	224.478	192.755	220.878	100.324	77.6875	107.105	218.457
O15270	SPTLC2	12	77.8244	40.5277	43.3534	48.6523	42.3913	52.3249	41.1767	50.7154	40.2024	19.8342	44.8472	55.6715	63.6397	48.2932	44.9288	53.0073	48.9322	29.7263	55.7128	30.1698	34.4295	36.6764	40.5232	37.1968	39.3261	80.4053	62.1212	73.4224	50.3335	47.3433	71.0954	67.2417	95.9861	96.1677	55.8365	49.119	37.016	32.7853	32.1437	26.9214	62.666	50.5	65.5913	21.3006	18.0251	22.719	65.1531
O15294	OGT	22	93.296	86.007	69.4903	78.6326	44.3514	58.416	50.4779	62.3712	53.0739	48.4131	54.9606	62.7032	68.9606	35.9418	67.7194	42.3584	75.9412	53.9415	77.7064	60.6355	47.5845	55.6822	72.3617	82.938	65.4068	125.472	79.5369	87.9309	65.1139	71.8139	80.2059	63.1586	99.9271	83.5185	67.6913	35.0136	51.0922	33.6353	25.6231	52.585	71.6855	60.1638	71.3333	29.8142	17.6889	51.1145	99.4932
O15305	PMM2	10	54.6614	31.9574	51.3197	52.3339	37.4692	35.8981	34.7529	51.0325	36.2077	29.3434	48.1374	36.6329	46.6355	40.9377	40.0764	36.4702	31.7786	25.7056	49.1368	23.7005	21.2749	29.4993	33.0723		23.2835	36.8641	26.7252	20.5816	38.9147	33.3284	33.38	26.4685	33.4609	26.487	28.0858	44.7293	34.3668	28.9701	13.8615	39.7678	53.1672	57.8426	42.043	19.4235	14.1481	16.9476	46.2346
O15320	MIA2	6	72.1751	42.3749	42.5355	42.7093	61.1627	49.9087	76.0918	77.2231	49.9126	28.686	37.6631	50.3027	36.5716	71.8111	66.9989	46.8827	15.3972	34.154	20.256	40.5253	45.9263	35.5414	53.9076	46.8775	48.0177	69.9388	57.1772	66.7502	67.2681	59.6855	63.4779	58.1288	76.7402	78.942	69.8419	36.0539	67.1091	51.0747	42.863	40.6316	57.6986	30.4952	58.1644	31.8081	37.7446	32.5699	49.3677
O15321	TM9SF1	2	35.3724	25.7972	27.9876	34.8653	26.8573	31.1544	15.9284	33.6883	32.0558	16.9328	33.7261	42.8781	51.0757	26.907	27.8393	23.8519	24.9323	26.0032	37.8353	12.3882	18.584			29.5258		26.8217	39.821	13.7324	27.3437	31.1014	25.6613	10.4971	27.513	44.5372	37.7779	27.7762	51.1541	29.2785	9.44773	24.9058	33.1024	46.6337	46.1801			34.7935	56.2422
O15327	INPP4B	9				6.04836																																		11.5244
O15344	MID1	4	23.6004	24.2418	28.5092	33.7671	25.6885	24.7179	31.4825	12.6156	16.5727	7.62225	13.2032	32.4661	16.6346	21.5197	16.6321	35.7372	8.6707	35.9004	21.0075	17.5709	8.32172	17.2098	27.1515	6.91858	10.8074	21.6695	15.5567	10.0829	24.1498	12.9036	11.6203	6.27642	20.6942	9.19282	16.9272	25.8223	36.0637	23.2891	19.2679	11.3052	38.3356	30.0258	25.8471		7.26787	16.3799	39.0438
O15347	HMGB3	14	353.942	169.438	184.722	235.73	277.169	287.364	276.041	341.034	275.658	127.229	201.699	339.911	217.615	201.366	299.923	314.996	215.197	184.844	228.601	207.504	158.764	180.323	156.303	155.492	188.317	394.049	171.735	182.434	267.75	199.525	274.684	192.526	219.554	195.36	209.356	133.602	134.14	99.8577	99.6321	129.325	221.655	172.032	208.842	64.7744	58.2638	73.5319	129.282
O15355	PPM1G	23	35.4075	41.5623	39.484	44.5424	24.1649	29.7737	21.6869	30.7987	21.473	15.5113	34.0916	39.5674	23.6755	16.5632	34.2692	27.2836	30.6559	23.1195	18.3157	9.89822	11.4033		15.2618			27.1971	5.7143	19.8118	17.1997	21.3379	24.0395		24.7238	4.76916	19.8357	24.7404	16.966	12.1124	7.90432	7.81921	20.882	18.3806	24.2023	11.2648	32.655	11.1716	24.0969
O15357	INPPL1	17		2.90514		8.40991						2.03983	1.11874			9.92407																	20.8683											5.55414	7.75343
O15371	EIF3D	25	96.1572	46.8083	94.499	75.4426	78.8112	56.8838	73.7509	105.429	70.4268	60.4206	57.9334	80.2435	57.415	88.0238	76.3506	98.0965	33.6432	52.6839	40.0948	68.1022	26.1656	41.8119	53.4223	44.9932	51.0309	69.8674	32.539	77.0382	100.093	79.1121	97.6663	39.4112	72.6273	62.6777	128.585	46.2991	77.2218	46.0807	37.6485	70.2279	89.7894	100.81	117.055	29.855	32.9071	31.1403	88.7412
O15372	EIF3H	18	180.002	154.893	165.126	165.187	68.8305	56.1414	29.0226	100.454	67.1249	114.837	115.84	152.038	142.544	68.6592	64.8791	48.9391	123.452	97.6301	140.565	37.723	19.7879	31.5486	21.7636	33.4697	18.378	110.764	27.1644	41.8681	96.4959	86.0396	91.851	26.4208	25.5173	53.9283	91.5727	81.8258	52.1235	32.7206	24.0187	36.2055	131.182	129.274	142.595	32.671	29.1338	30.0451	97.1422
O15379	HDAC3	3		13.1894					10.8186		5.03337									7.94914		12.9866			17.6089							12.6082	16.8792				13.5491	11.6044	8.34739						11.0182
O15381	NVL	18	40.0867	35.3081	35.9036	30.18	20.5246	29.5748	13.6715	26.2556	26.9492	24.4567	26.2601	24.3495	29.5016	40.8459	24.1729	29.1382	23.6084	17.4183	38.2194	18.1814	11.3302	25.0513	22.8633	18.2291	18.0928	32.7394	21.0782	27.0551	41.9454	31.3296	28.9885	37.5138	34.7	24.6362	53.6322	32.6478	22.5785	20.8836	8.45269	12.3021	36.8434	24.636	36.939	20.3518	16.4675	18.2906	18.6669
O15382	BCAT2	10	34.9673	31.6147	19.8271	46.1278	52.4047	94.6637	57.9111	50.4348	33.1089	30.6252	32.1635	44.1832	39.2712	30.2513	56.2239	90.5742	38.2108	35.9991	61.5475	48.5041	38.8307	51.5889	40.7034	38.9443	20.4969	43.8741	35.5864	40.0613	43.7107	27.8107	35.0625	46.7098	70.3521	44.367	78.0598	58.7104	41.3803	35.6224	34.2793	37.8973	48.2991	49.8596	65.6436	30.6502	15.0895	35.0187	76.4583
O15394	NCAM2	14						8.36141
O15397	IPO8	8	56.5823	28.0706	29.9383	54.4308	32.3468	35.8769	27.431	39.0436	36.4439	35.7177	33.1447	29.2785	40.6485	24.8278	34.0273	26.1389	29.4614	20.2198	33.3072	17.5345	10.6959	14.2915	13.2871			38.3314	23.0817	23.5684	31.6035	33.0936	36.8324	23.2932	31.4948	31.4094	32.7209	31.7315	16.3587	23.9564	27.5083	28.4468	50.0005	36.623	47.4535	23.195	9.31779	11.8458	37.7463
O15400	STX7	8	140.019	125.293	125.822	94.8231	121.194	132.828	106.523	149.701	140.557	92.8175	137.164	165.955	121.653	122.729	150.724	140.664	77.0433	95.8768	98.6787	111.782	131.49	113.096	148.823	109.118	112.179	215.457	147.546	148.104	135.389	112.274	110.219	184.606	212.929	193.93	133.768	119.061	148.38	120.562	77.1046	88.2886	174.193	142.881	172.051	62.8391	60.3902	61.8163	158.929
O15405	TOX3	2
O15427	SLC16A3	5	37.5424	18.3055	14.4991	40.6651	31.8867	30.4018	30.7704	27.4264	16.3402	3.67321	9.59786		20.7985	20.8114	21.6028	21.352		11.6975	7.94484	15.2928	13.3041	29.9776	20.2298	19.2197	13.164		11.1209	5.83191	21.0449	35.3615	40.8984	13.6289	27.8034	22.6146	22.9161	22.5368	22.2324	14.3839	11.3922	18.2085	18.21	21.0711	23.6082	17.1353	25.5241	7.57192	20.4088
O15438	ABCC3	2																																		13.3096
O15439	ABCC4	17	71.5823	63.9712	59.682	57.9596	57.4081	45.8165	44.5643	55.4944	45.0714	31.7856	61.5166	69.862	53.1038	39.9835	46.9354	37.5876	38.4948	37.8504	42.7668	42.5849	41.3599	40.8625	40.379	36.9514	32.1855	69.5409	38.5433	60.5083	61.955	54.5633	67.0267	44.7455	42.2508	59.4153	53.8759	43.5395	33.6896	30.3148	25.2554	37.7576	54.6052	49.0642	64.2186	27.7377	22.7062	28.1284	56.3906
O15446	POLR1G	9	92.8529	92.8602	95.0512	73.4877	60.5452	72.7857	44.4716	78.8792	52.0854	50.4713	78.0868	63.7536	29.2937	89.7959	31.9531	53.9068	50.6178	50.143	64.6927	85.3735	80.4948	78.5604	85.3817	78.8218	63.5711	144.38	101.855	111.893	85.2005	100.59	145.024	66.0006	53.9369	73.6188	98.3922	57.6307	63.3135	54.6734	44.3672	68.0382	85.4839	83.3535	74.7006	63.324	58.9107	23.748	50.7611
O15460	P4HA2	20	162.753	115.424	112.22	139.002	77.4512	105.401	92.5527	92.7115	70.1884	73.7194	98.5496	116.935	79.3403	92.3534	94.0522	111.659	75.8539	60.6874	58.2541	63.1723	78.3621	106.652	57.5094	74.1405	69.4965	137.44	71.9568	78.7507	112.414	53.8935	151.202	102.678	117.204	161.871	100.12	97.7173	121.347	70.9298	46.3172	64.8379	117.366	94.1564	131.851	50.6875	84.0605	60.2587	80.8055
O15484	CAPN5	2	5.628				6.04649																14.957										19.7978							11.6179			11.4345
O15498	YKT6	9	132.89	98.8738	80.4619	96.6937	69.0132	59.6282	40.4511	109.375	55.8815	36.1079	59.8236	70.0375	32.7704	55.2097	59.1784	56.8611	30.4648	34.971	37.1685	50.6464	32.8729	36.5986	40.9653	30.3989	24.3492	55.3203	32.8159	38.9882	60.5265	72.066	66.5079	32.4476	59.975	46.4937	92.4988	69.8955	43.905	47.9684	43.8818	60.2907	119.283	103.104	91.5884	35.7311	25.3809	24.7446	118.319
O15504	NUP42	3	23.1774	18.5776	29.5303	16.0866	16.9166			12.6127	13.3304	9.3214	12.9767	11.9733			23.3746	16.1975		15.2388		19.642	22.1898	10.6738			12.8319	24.1371	15.6433	13.4061	24.4265	14.5854	22.3165	6.31078	14.3498	10.1208		15.6089		6.12779			8.39062	28.1754	3.25284	12.7242		3.59151	15.5121
O15511	ARPC5	8	176.228	182.816	145.548	134.466	172.087	160.806	136.269	170.981	187.312	140.18	189.703	251.393	164.72	167.452	181.883	143.846	152.124	151.306	144.345	106.369	98.4189	101.375	99.5011	106.626	103.051	163.637	113.114	103.19	134.755	103.076	141.16	122.545	155.862	152.47	154.129	172.309	180.746	121.526	112.462	129.248	204.864	172.516	195.158	82.0895	71.2526	89.557	219.091
O15514	POLR2D	6		7.38332	2.30679			27.6017		21.3201	24.6374			28.3034	8.88038			26.5424				17.8927			37.0924		19.7823				3.81143		15.9852				2.18483	35.8122				13.5778	28.7581	0.953706	23.359			24.3927
O15525	MAFG	2
O15530	PDPK1	11																																											11.1155
O15533	TAPBP	3	157.039			148.836	75.3248	90.2079	68.202	105.483			3.34462	113.08	78.8129	59.9804		62.396	73.5647		72.5109	59.8409				1.92408			74.1333	87.7899	82.5918	82.5424	112.249	96.7673	165.69	163.932	5.21091			7.34083			166.913	111.81	140.281	36.4116			149.243
O15540	FABP7	4
O15541	RNF113A	2																												58.1797									8.49795
O15551	CLDN3	2										31.3873
O15554	KCNN4	2
O43143	DHX15	38	515.157	363.153	368.105	460.499	408.741	393.404	353.111	484.878	281.302	188.22	219.774	414.765	268.129	392.491	313.992	431.579	182.736	213.697	341.059	376.261	381.355	351.55	387.794	439.346	326.524	326.113	395.258	462.085	423.651	483.203	551.635	362.888	471.456	488.988	463.16	444.539	355.741	349.716	238.621	352.485	417.33	411.952	439.739	266.075	221.098	259.522	455.47
O43148	RNMT	9	61.3525	48.9741	48.7855	80.6468	72.1512	61.6963	46.5587	86.0494	64.0471	72.2351	80.9289	36.4678	78.6812	74.7321	46.3809	71.3087	40.9435	53.0048	83.1876	48.0791	34.076	57.0975	27.0763	45.4213	40.7738	78.9358	53.6022	48.3306	76.3138	65.3151	91.7353	29.0741	28.7131	39.4599	98.0791	66.2459	65.481	43.0889	49.2938	47.7513	74.5895	75.3216	105.256	41.196	34.5687	50.7561	76.1126
O43149	ZZEF1	2	12.334			7.68079													7.74349
O43150	ASAP2	4																																		45.9511
O43156	TTI1	7	24.9131	10.962	9.002	10.375	7.19081	18.4196	15.8689		10.6369	7.90806	11.049	9.11683	9.2899	29.863	18.661		2.33816	5.13617			10.7294		4.69748	2.9454			10.4409		7.69479	10.5851	21.3242	8.81663	16.1165	10.7579	9.70203	10.1565	5.17037	5.47684		5.7192	24.7516	11.55	21.8499	10.1334			23.3057
O43159	RRP8	6	12.3081		11.2482	17.8651	7.96568	4.16551	6.72344		2.4554			11.3032	5.29489	4.65005	3.24796	5.99832					3.69621	4.07084			9.78088	21.1575	3.08611	7.37684	19.7833	12.7579	14.2351	4.15769	15.4724	19.991	10.2074						3.21414		13.9377
O43166	SIPA1L1	11	67.8432	27.1038	14.2359	31.908	20.4079	42.9377	17.5498	19.4631	20.5837	18.6867	30.1414	25.4709	14.3858	5.95288	20.8646	19.7092	21.76	13.2087	14.3259	70.9113	50.7494	56.2456	38.1068	32.315	51.7501	24.8932	13.9635	24.693	17.3138	11.4386	88.3833	20.0171	35.2571	25.5085	35.8569	29.3026	21.4589	9.85663	11.0206	16.6752	30.5097	41.401	34.803	12.4362			24.6141
O43169	CYB5B	5	455.821	338.563	341.783	414.384	313.782	278.92	255.09	338.637	365.781	167.771	297.731	316.436	235.998	252.135	285.852	286.293	134.168	133.146	175.389	174.498	278.558	228.738	223.154	269.589	245.049	527.168	300.58	376.903	193.665	261.238	350.636	306.969	431.927	439.935	312.029	257.362	237.731	210.374	200.272	221.232	377.128	366.415	384.536	178.763	157.632	115.747	352.946
O43172	PRPF4	16	103.316	111.991	106.609	104.449	68.4732	64.0727	61.5354	84.9075	64.772	66.1285	104.551	127.375	111.376	76.3338	52.3049	79.1314	94.0499	80.3617	90.1307	57.6151	53.5645	61.2853	65.1517	64.3208	53.4801	150.811	54.8484	52.782	87.9084	68.424	120.337	70.7513	76.4101	69.1293	95.9568	63.6595	61.3531	58.3721	37.1447	67.6309	109.897	75.0677	106.022	40.6983	41.0459	41.622	88.0509
O43175	PHGDH	22	137.558	124.973	62.7919	132.981	125.111	145.231	132.455	158.757	129.583	115.978	118.457	59.7979	73.2452	112.581	42.1849	52.0823	67.0568	85.4734	65.4964	84.7122	58.7819	68.9401	51.7617	75.3552	33.2421	152.657	55.1558	144.005	121.276	98.6519	54.644	138.934	73.459	142.499	88.77	147.258	142.052	44.7741	40.1746	129.665	129.52	79.6361	136.138	74.152	74.2187	78.8269	119.141
O43181	NDUFS4	5	227.059	156.103	165.159	157.06	158.486	136.028	136.838	158.517	150.627	185.18	177.026	167.562	193.245	120.292	128.136	133.981	202.369	206.728	197.65	120.764	137.412	123.001	133.494	137.106	95.535	242.258	170.515	200.771	152.276	118.723	141.19	260.932	265.781	287.44	160.044	137.511	107.84	118.669	99.9167	91.91	180.556	188.592	199.259	91.0354	68.5402	102.673	186.58
O43237	DYNC1LI2	14	148.967	106.262	96.6962	101.203	100.764	93.7815	87.0881	105.381	90.4543	122.645	127.633	146.537	123.982	94.0195	96.4043	105.282	71.6447	105.74	142.036	65.3709	51.4088	78.0819	29.4301	72.4195	71.4883	128.77	55.6831	74.5917	87.2053	91.4228	91.8924	41.7673	63.7909	56.3549	126.807	126.567	118.603	116.048	63.0796	74.8955	117.051	135.526	142.111	69.2941	65.7352	30.0844	122.91
O43242	PSMD3	32	163.416	110.876	102.69	125.219	79.1227	130.029	59.7101	99.8051	99.0304	69.5183	104.857	118.094	95.1074	63.6138	92.6069	126.956	84.0845	76.1557	94.1913	38.2208	33.131	32.4544	76.1777	37.3273	61.8465	118.58	65.0095	72.0629	52.629	50.2302	107.059	66.0137	95.8598	94.2564	81.6663	114.976	78.5101	50.0142	43.4951	32.6284	136.953	120.563	147.063	38.8378	60.266	38.9577	87.9955
O43251	RBFOX2	3	55.7005	43.1586	55.7833	53.0335					50.9413		31.3231							35.7404								43.2044			59.543		74.7989			38.7723							62.0879	52.8593	61.5927				60.6686
O43252	PAPSS1	20	40.1888	37.9774	35.8719	20.5278	40.8238	25.5479	34.7066	34.8497	25.4184	28.787	25.6327	24.8009	30.8907	11.8507	24.6904	21.2319	26.7026	22.3445	29.5702	5.71937				15.84		31.4797		21.5893	15.9059	25.4269	27.8344			21.8595	37.4606		18.9198	20.8336	14.1183	19.011	34.6749	45.1129	29.9458	22.0198		9.41513	33.1313
O43264	ZW10	11	38.3991	44.9864	45.1178	34.6182	27.6281	26.9645	31.2596	48.7318	24.853	19.8069	45.3299	38.1163	34.6495	34.7717	28.5737	32.2818	33.2623	13.2298	25.6251	22.5734	21.2168	30.2095	27.7164	31.9894	40.8829	23.1001	29.1623	16.063	39.5536	38.1891	50.1433	38.8051	45.4486	30.6822	50.0345	45.1447	32.6609	32.8277	29.0899	31.0086	53.5315	45.0343	34.6349	7.70385		11.5842	50.5668
O43272	PRODH	5			8.04841																																					3.15288			12.218
O43278	SPINT1	2
O43290	SART1	26	48.5637	56.264	28.374	35.9367	54.7515	47.1761	35.4312	33.2309	59.1596	17.9603	33.5939	49.8212	72.7237	35.3032	18.7609	35.8065	36.3866	35.7952	49.3088	33.4827	22.8253	26.5265	41.9094	28.6469	17.4294	61.8902	44.1558	42.5108	36.4186	47.0465	38.4176	40.1183	47.2638	37.6083	61.2308	52.0227	24.2925	18.6653	20.4211	27.1881	26.7417	39.9302	38.4098	11.7731	18.6377	5.99436	46.6296
O43291	SPINT2	2
O43292	GPAA1	3	186.03	137.828	91.8446	179.738	144.576	160.036	120.783	211.678	141.952	42.8293	154.809	193.885	111.307	143.975	103.459	121.12	30.1375	55.0003	98.7739	111.938	69.9513	115.113	72.5118	58.2785	79.4883	85.6986	114.155	136.234	132.345	126.558	140.671	146.293	164.711	150.005	135.71	126.21	29.6861	97.2947	93.4963	85.084	174.245	158.776	178.886	59.4408	39.3674	8.67028	183.339
O43294	TGFB1I1	4					21.2989			6.29079	3.27145		6.16988				25.0529						13.7711				24.2158										8.11336	19.5793	5.77056	23.218			24.105	11.1421	66.493				25.9907
O43301	HSPA12A	14	1.36289											23.1288																								23.7096							37.2262
O43318	MAP3K7	5	10.1187	8.83707	8.2501	16.9815			5.9718											2.26443	1.88227										5.60304							2.32519	6.69078			8.08808	12.6436	8.17887	10.7005				5.58794
O43324	EEF1E1	8	100.063	72.1265	91.7528	88.0284	89.4655	99.9005	86.6786	93.1872	84.2298	80.791	53.3111	90.2658	68.5936	93.5721	88.5638	80.302	77.1762	51.7779	82.4826	74.6329	56.1503	59.0629	52.7453	48.7641	53.5739	83.9437	55.282	50.8796	81.22	73.5105	81.8426	54.3319	68.2591	70.7196	98.8038	67.5742	65.6073	63.7497	39.1188	55.2815	75.4439	81.0132	71.4132	51.5246	48.3001	48.0919	67.1928
O43353	RIPK2	3																12.2824														7.36331										8.83646		9.99936	18.981
O43379	WDR62	4															11.7046					37.1602														7.04257									9.98344
O43390	HNRNPR	25	1355.9	1207.73	1220.77	1304.25	946.805	971.571	789.102	1179.9	1117.02	724.496	1250.76	1328.16	927.811	682.633	726.667	871.437	719.883	678.784	1022.26	742.467	629.527	697.875	650.33	699.292	758.897	1637.37	857.601	1150.25	1256.19	898.425	1402.71	882.655	1159.84	1344.28	1225.82	794.348	540.738	654.024	561.984	642.999	1106.81	1068.9	1325.34	443.321	339.869	369.011	964.085
O43395	PRPF3	11	74.4479	58.0237	45.9588	55.0995	46.8008	62.0522	40.5964	64.2768	53.2766	18.489	66.9489	60.1135	84.6749	53.5729	43.9914	54.5122	44.1048	49.2736	63.8375	52.0219	21.0108	41.5704	38.6342	62.1482	42.1723	61.9869	39.6973	57.8023	68.9969	56.0215	73.6063	40.6331	56.1367	44.9103	48.6203	38.9423	24.7358	31.4076	36.8718	26.7937	57.0678	49.1685	74.9169	15.929	22.8443	26.9932	59.3089
O43396	TXNL1	16	291.125	232.916	258.847	229.054	230.328	252.489	207.079	263.237	235.053	196.716	204.159	189.554	192.94	235.485	192.653	216.395	167.452	162.883	191.194	147.409	132.643	159.246	164.506	135.857	115.994	206.279	142.388	177.161	196.334	186.048	210.175	147.841	191.832	159.082	219.771	200.037	154.853	155.637	159.366	168.599	229.308	218.172	250.547	104.561	111.351	114.672	204.871
O43399	TPD52L2	14	720.092	560.262	658.143	571.726	582.023	603.212	514.637	663.389	567.45	482.044	562.739	644.42	419.807	512.426	623.88	596.936	395.897	400.205	492.206	414.432	354.438	350.677	383.3	413.309	360.664	469.856	314.731	462.114	501.54	533.87	582.969	340.407	378.965	292.719	522.254	522.017	540.823	334.322	309.609	435.614	481.664	463.59	545.536	380.529	417.39	424.333	467.415
O43402	EMC8	5	210.613	180.632	191.093	141.597	131.907	155.255	150.314	159.231	152.408	110.994	153.087	206.155	104.721	118.326	146.701	121.511	94.9544	81.4246	104.193	110.893	105.939	102.907	82.7639	100.041	67.3309	196.815	101.705	167.333	154.98	121.807	165.566	136.982	175.349	179.775	173.41	166.278	145.447	77.2624	92.9608	124.902	198.59	137.399	157.711	73.1985	62.0231	67.9185	138.702
O43427	FIBP	4																													3.79522		9.77031
O43432	EIF4G3	9	25.5086	5.84753	15.5492	10.2356				3.34319		7.73708	19.1261	11.5951			10.9321			3.17047	14.3871					25.9206		11.6786			15.9206						16.5448						17.6551	17.3279	13.0821		2.97421		17.0823
O43447	PPIH	7	208.656	195.899	189.401	225.896	185.74	187.338	162.547	226.333	167.262	152.639	210.922	200.913	134.381	188.987	193.889	199.313	124.583	153.835	160.713	155.866	123.369	139.927	146.451	167.505	149.471	146.905	124.996	154.133	188.019	208.73	245.121	139.155	134.164	137.789	205.778	176.234	171.074	140.107	108	172.2	212.486	189.382	225.084	112.489	119.131	107.295	184.236
O43464	HTRA2	6	53.8882	60.5305	47.6231	53.1544	67.5781	74.7983	76.0799	61.7367	71.9617	68.2716	49.4988	88.7458	68.7762	61.1406	51.1469	104.264	41.7184	48.5636	57.5188	35.0109	18.6109	35.9587	26.9013	23.1048	8.0413	51.4104	45.9394	52.9425	74.6644	50.9309	64.1472	42.399	73.285	52.0141	39.3188	43.5071	61.8532	58.6227	31.8387	46.5642	46.9329	62.4207	83.0647	44.7519	52.3024	24.0329	73.6335
O43488	AKR7A2	8	81.1493	60.5668	63.2681	65.6098	50.2531	53.6654	52.0964	60.8183	52.3352	34.5903	49.3337	64.034	52.7406	34.9164	63.8445	50.5944	36.1445	49.8468	50.8872	28.968	14.3419	29.7717	28.9987	26.0758	25.006	43.7252	44.7825	40.7832	52.4418	42.0468	41.3499	40.8195	43.5242	49.1727	42.5034	48.0933	48.9793	37.9699	32.8416	43.9874	65.0912	69.3456	78.9434	22.1552	27.7616	26.9847	70.4732
O43491	EPB41L2	34	115.044	66.2691	52.668	91.997	39.7814	50.7136	47.1295	57.7168	52.5401	44.3862	78.0862	54.652	73.8905	74.2768	61.1548	107.631	49.7759	36.3146	56.813	85.0015	48.8273	59.4403	109.592	52.1554	44.4683	81.1864	63.613	47.6054	80.5859	66.5169	79.5279	105.244	38.6429	65.3457	60.2908	56.5116	65.1786	50.0676	33.915	46.9288	65.1916	59.6567	67.5553	45.7598	28.5547	36.2788	87.9169
O43493	TGOLN2	4	7.82881	6.74015	7.95286	8.15416	7.93728	4.88891	6.28414	3.77289	6.43526	13.278	9.56355	9.52213	8.05798	4.56591	7.02363	4.24953	10.8445	5.5707	12.6059	2.44917	3.8148	6.12256	10.5891	7.59572	7.29252	13.3812	7.32969	13.0581	6.83188	10.3665	9.7807	8.93118	12.6584	14.0272	11.5133	8.55317	10.8147	5.40058	5.83678	2.09189	6.75824	5.34024	11.653			6.50573	10.6454
O43502	RAD51C	3																																20.2969
O43516	WIPF1	2		22.3322		6.1479																														130.318
O43520	ATP8B1	5	60.0134	41.3504	60.8013	68.6142	28.9751	24.3605	22.181	40.8038	43.2148	44.3987	28.5389	43.9998	55.2912	17.1704		28.5447	29.3636	37.8066	59.9491	33.8628	26.9525	21.5353	21.9453	24.0047	24.7742	40.7134	30.3378	32.3607	45.0542	41.3188	45.3587		20.1068	41.9511	57.8507	42.2561	28.369	40.6322	40.4094	44.9048	99.2951	66.1468	85.793	17.8008		16.8095	69.4099
O43524	FOXO3	2			22.9077											12.305				20.2316							10.0656
O43570	CA12	7	50.9819	48.3973	51.0958	84.5583	30.0819	57.4889	40.0556	33.5358	23.7065	18.4556	41.1131	38.5626	28.8942	14.7964	44.6612	54.0051	32.1039	37.8203	40.8218	42.3211	54.6829	43.0579	41.8804	29.7917	36.3296	56.4474	58.8169	59.4904	44.1523	50.5574	42.1938	59.4684	91.7207	92.1786	65.5644	34.7826	52.8948		15.7648	25.2473	56.0252	61.1754	60.6735	20.9781	26.4917	23.697	92.215
O43572	AKAP10	3									9.81633	16.7233			14.2755				10.7865
O43583	DENR	4															52.4938			3.31618								5.18969					35.9211		1.78799	9.46369	15.3716							1.64231	1.45227
O43592	XPOT	17	66.4817	44.7458	41.6411	55.3564	18.5248	89.6915	43.8499	147.373	35.7979	2.30752	40.8816	39.2697	15.3747	37.9824	31.571	60.4027	14.1006	14.3944	50.0656	33.3853	10.6417	9.84503	6.42614	2.57658	17.725	38.2462	19.3658	40.773	12.139	25.2844	42.1062	1.95684	48.1904	22.0146	68.0233	62.1347	20.5443	8.70986	37.9864	34.0107	60.7349	67.1028	150.689	7.37716	7.43783	16.4454	105.409
O43598	DNPH1	6	29.8048	32.178	32.2703	30.733	9.48957		11.362	23.2012		5.65724	27.5159	25.0561	29.3926		20.4646		24.5957	14.3577		17.1966						25.1562	2.9078		8.17883	23.235	19.0556		30.2355	11.1221			18.3116		8.64339		26.9366	26.2638	33.8437				20.4402
O43615	TIMM44	20	353.361	230.409	216.433	272.413	290.7	313.777	257.783	309.573	269.183	206.699	221.429	274.527	267.932	275.237	253.128	301.206	188.071	182.811	222.551	255.723	229.855	239.415	230.579	266.23	217.935	398.821	279.507	282.869	251.366	215.402	264.481	283.944	341.419	386.277	295.918	256.256	262.325	208.57	157.701	202.242	242.476	231.616	286.346	183.372	150.93	194.172	240.158
O43617	TRAPPC3	6	128.146	93.8642	101.023	88.6109	109.226	96.8583	84.3233	105.637	20.2238	9.78536	111.762	96.986	17.0462	66.7291	92.6616	70.4356	59.0758	63.2166	67.1347	25.2174	11.6098	63.9496	72.2743	56.4279	38.9751	18.1821	56.0113	15.0727	85.4133	75.6749	84.6069	54.8788	85.3619	71.1948	93.9088	115.214	87.8855	12.0923	53.7031	82.7	111.675	21.3254	121.727	50.06	62.818	18.0539	121.84
O43633	CHMP2A	6	28.8357	69.6443	6.92804	13.7122	45.7619	115.525	110.815	35.7587	98.4071	24.8318	30.9348	35.1346	91.9754	114.4	113.719	49.0502	23.499	65.0851	29.2688	22.9641	87.0697	20.1501		21.7269		32.6294			89.0191	23.6577	19.2968	25.7439	126.649	104.834	24.3284	56.0697	26.7641	82.1204		25.2721	43.1126	26.9384	35.7664	10.2683			35.8261
O43660	PLRG1	11	123.493	126.158	113.166	89.9485	90.998	92.6514	82.7821	68.0415	105.3	76.4465	91.1633	110.541	66.1213	81.491	75.8093	146.79	46.9582	62.7799	76.6143	79.6844	81.1645	85.3281	87.7013	90.6674	85.559	119.045	68.6345	119.89	104.622	107.495	118.847	85.2243	79.6869	85.4195	90.4506	67.3392	156.544	69.1414	64.8549	117.287	91.0383	95.9023	109.665	58.2366	54.3064	59.7719	72.4668
O43663	PRC1	2	55.3266	20.3851		45.0018	17.4608	32.4267		26.4871	12.5819		32.2596	32.161	24.1411	22.9027	33.1511	37.4784	26.2493	22.5923	27.0931		11.2167	14.5774	30.074	28.8413	23.8444				45.7348	39.7569	35.5572		14.6074			13.3818		41.7789		11.029	13.2776			29.6173	20.1262		24.1698
O43665	RGS10	7
O43670	ZNF207	6	178.239	158.756	141.424	192.928	171.121	221.77	154.437	215.761	159.025	159.383	140.56	213.544	171.377	211.582	207.717	236.348	102.87	122.72	187.965	105.631	119.059	109.425	158.567	185.931	108.216	164.663	117.927	125.543	183.415	182.339	185.866	128.151	105.657	75.5702	234.466	187.293	180.181	123.485	105.77	173.063	161.023	150.669	156.869	101.774	99.6896	113.96	137.838
O43674	NDUFB5	4	185.211	117.716	141.368	111.054	90.6325	105.71	114.307	145.076	119.331	71.0906	126.75	165.838	108.264	96.6221	64.7662	75.6578	86.146	106.48	100.229	91.4426	95.1739	91.2639	85.7354	99.4461	74.1845	207.501	121.047	182.572	141.282	91.7848	119.936	146.2	205.174	203.462	83.5557	114.066	72.3921	74.5473	61.9842	45.7895	166.315	103.26	178.488	63.3966	34.842	52.5062	119.585
O43676	NDUFB3	3	163.088	96.0477	101.695	129.41	103.963	112.529	90.322	113.012	108.667	64.9078	141.012	169.765	161.255	84.7373	84.5132	126.156	125.167	102.276	177.355	91.9206	105.275	85.653	95.2751	73.2041	66.8707	249.032	128.581	189.384	126.636	90.5782	147.603	147.015	176.341	214.333	104.213	67.248	54.9282	51.4728	59.0537	64.2956	111.511	103.214	174.74	61.3667	41.5292	54.4888	146.06
O43678	NDUFA2	5	271.168	153.952	155.042	249.987	147.621	200.404	120.661	170.117	106.984	120.956	213.296	223.07	148.461	141.736	159.523	127.1	133.121	139.955	195.758	86.5605	176.987	174.963	130.122	142.297	100.005	188.781	128.72	232.631	158.813	153.583	150.473	186.856	236.764	285.408	142.08	155.424	225.875	131.995	86.0118	127.017	230.287	178.624	323.089	103.12	92.7064	94.1548	225.071
O43681	GET3	12	393.362	351.344	299.956	345.196	243.071	323.969	273.539	359.206	308.625	263.594	334.429	407.737	272.632	242.474	240.798	243.662	262.008	231.711	347.688	221.209	173.172	238.618	205.219	214.502	193.888	441.375	264.42	314.609	299.239	314.794	270.005	263.321	356.682	364.21	290.219	302.996	299.68	212.019	188.698	281.145	396.676	376.435	410.279	188.815	194.225	136.295	372.111
O43684	BUB3	16	198.449	151.536	185.046	220.671	241.82	238.954	188.744	232.592	174.493	254.32	233.311	205.089	204.729	214.499	203.121	219.352	109.777	193.754	212.985	175.372	129.41	174.78	146.337	165.849	115.375	230.608	138.075	138.376	164.667	144.065	227.896	141.646	141.336	149.49	264.237	270.553	185.069	142.464	153.149	200.629	238.295	205.159	214.283	129.911	103.121	136.147	214.518
O43707	ACTN4	62	573.308	678.472	774.842	768.007	702.17	739.148	563.138	692.365	705.936	825.084	863.05	1118.47	779.149	731.45	774.46	630.253	820.474	692.734	972.607	494.104	441.408	575.852	426.525	491.983	320.128	556.164	465.681	420.057	546.819	546.63	524.626	365.386	454.529	389.31	839.743	898.035	1017.57	746.18	500.625	814.351	1190.62	1123.47	1250.95	470.328	425.241	466.954	1047.06
O43708	GSTZ1	7				9.58958								4.89118					5.19754
O43709	BUD23	3	14.6602			15.8557	7.48351		6.4125		7.92496		6.36975			14.1859	13.2455	19.1777				4.89242						8.86302			12.6551	9.05048	4.90547				11.2073	17.9547		8.44987		3.75297		16.7272
O43716	GATC	5	81.3381	58.5858	38.0333	63.8332	49.9166	36.5154	44.3181	60.0349	58.1771	44.3797	74.8536	37.7935	26.983	48.7094	39.0389	25.4629	49.0932	53.0782	55.8704	17.3174	31.7703	38.5332	24.0209	26.5357	22.8584	87.6486	33.2302	57.0187	53.572	39.1958	62.4407	45.4176	74.987	76.3793	54.255	52.5293	31.2896	28.4564	20.2024	22.5596	66.7166	54.627	56.2799	27.4876	18.5212	22.9831	47.1705
O43719	HTATSF1	12	58.6343	59.0653	49.6543	73.0301	59.9593	64.3146	31.0642	72.764	45.3012	80.2796	52.0579	60.803	84.1014	44.8939	37.6729	59.7116	60.6524	42.9056	75.3298	49.5512	37.3443	42.6167	47.0588	44.3541	32.2511	59.5779	46.3021	40.7595	47.6578	46.8766	68.737	58.7492	53.0661	51.6717	62.5359	59.8011	50.1656	49.4037	31.7631	41.2572	65.1083	54.5207	64.1214	19.7035	31.5038	26.3461	53.9095
O43747	AP1G1	19	70.6993	44.3411	48.5916	89.2851	63.0839	54.9264	54.0345	70.2609	61.6506	40.8561	74.1015	99.554	53.5339	91.2701	75.6437	68.7722	38.666	40.3088	37.4571	30.2939		41.6279	43.4091	40.9121	40.4595	56.2415	53.9828	30.7134	48.4242	49.9766	53.3907	62.1854	41.3616	18.2175	55.2663	65.7859	34.2063	48.7099	51.4927	30.9275	111.544	72.1955	104.135		49.4177	33.1849	83.068
O43752	STX6	4	75.383	38.7495	50.2036	57.409	63.128	54.2637	71.0236	66.1559	35.0109	34.4249	50.3899	54.7714	35.6703	43.023	72.3248	46.2941	24.7053	38.5695	60.6472	44.6826	51.7933	39.4162	44.1168	36.5841	42.6887	51.8076	25.2999	37.6236	70.2627	59.627	59.8542	26.7025	34.7234	40.2104	70.6483	67.9274	62.2158	55.6904	31.9288	49.6721	66.5918	86.6151	104.102	42.2027	44.2139	31.1527	81.6033
O43760	SYNGR2	2	51.5426			47.5447	56.1281	44.9342	49.3454	35.5062	41.3206	36.605	35.3038	42.9717	37.837	43.356	29.8382	41.3471	14.9753		36.6308	41.3884	49.8638	46.3148	48.9389	34.5003	20.1279	23.0335	31.6079	36.5919	30.2998	39.7342	48.5364	31.3933	40.8219	28.1544	50.0476	45.0657	50.5252	54.4586	46.7638	38.4224	50.0037	47.037	57.7578	30.1946	28.1389	41.4415	35.5568
O43765	SGTA	11	73.4848	75.7378	86.2703	89.498	83.0575	103.855	85.8668	108.742	112.86	92.8072	86.0993	83.5827	84.4475	79.9488	58.8695	83.9726	87.1518	62.7398	87.0715	44.4958	53.3613	63.1638	60.8681	52.4972	59.5819	74.8536	50.8047	42.5597	58.2862	59.7167	84.891	37.3975	67.9811	50.3598	77.4903	88.8165	97.2865	56.3615	48.4701	55.259	96.1597	100.936	112.77	34.9201	40.4221	42.661	96.6796
O43768	ENSA	8		3.47822									2.51119																																5.09735
O43772	SLC25A20	3	69.4649	34.1866		86.0502	50.0361	20.7084	27.4952	42.7413	44.9936		52.2306	41.9377	38.8413	25.9686	38.8075				27.9463	27.9101	36.1928		26.1533	35.7864	24.8935	58.0988	11.9376	44.8816	19.1104	34.6021	32.5409	5.91091	71.9991	36.5206	50.0011		27.5198		29.5176		51.1022	31.3078	64.7282	6.989			83.9504
O43776	RS1	24	151.941	101.787	105.164	172.126	144.757	129.049	105.482	161.5	146.65	108.527	121.683	169.015	124.119	126.398	127.07	125.748	143.516	99.2403	149.52	67.7502	93.8434	100.564	97.2366	101.676	82.6776	134.128	103.964	88.3599	98.3018	100.806	115.669	95.8587	117.703	117.56	126.078	149.207	152.171	121.051	93.1714	138.714	168.68	175.402	202.93	57.1684	87.195	112.427	190.404
O43795	MYO1B	30	384.429	357.079	316.684	283.298	119.643	264.209	182.851	348.638	270.693	325.523	266.084	302.408	310.542	265.18	305.425	284.72	250.906	207.706	275.637	286.376	294.349	301.246	280.014	257.394	85.0929	336.081	245.946	253.53	335.53	292.621	397.792	206.701	320.564	318.57	306.538	241.099	226.811	244.553	177.669	209.632	275.269	278.933	286.317	91.6313	165.172	208.596	302.191
O43805	SS1	3	14.9491		7.8814					16.275		15.8909		15.0196	20.0646				10.3904	12.349	15.821						8.89415																13.4709	10.4791	11.8567
O43809	NUDT21	13	817.375	461.245	658.11	775.248	521.949	495.991	473.263	662.766	587.809	527.971	535.92	574.524	626.051	468.353	522.46	487.756	393.071	423.394	591.098	422.459	414.378	482.95	441.598	434.138	347.578	728.439	484.484	540.895	408.453	526.399	672.794	515.764	606.922	670.42	626.069	605.028	602.518	423.258	347.569	557.562	637.54	546.539	794.552	346.164	301.84	337.563	506.443
O43813	LANCL1	7												13.2785	5.66652				10.3275																										8.22368				13.1968
O43815	STRN	13	31.0531	34.7398	19.3604	33.2361	22.7932	36.0576		38.8769	29.0791	24.8886	25.2342	26.5088	20.0523	12.4677	8.07251	20.4422	25.8012	18.6172	27.3873		11.1037		14.9351	13.9728		41.9389		32.5972	40.1739	24.9977	45.2195			31.2213	34.8132	36.6817	16.3164		3.42587	28.5348	26.2061	24.2336	31.2189	29.6107			36.3441
O43818	RRP9	7	194.685	166.06	163.04	141.73	210.75	205.875	190.662	214.022	201.98	117.641	189.237	177.908	105.905	206.822	131.591	224.123	134.049	113.315	124.81	163.02	156.724	106.827	207.432	253.789	160.052	244.195	204.957	175.195	157.566	201.916	280.187	199.538	152.894	231.524	256.335	185.034	134.249	157.85	119.077	97.8222	165.455	162.031	187.914	117.92	53.307	132.103	180.021
O43819	SCO2	5	92.8139	70.2334	27.7275	45.3297	46.8308	32.3941	38.2591	54.1057	66.0008	33.1076	65.7947	88.8154	47.8427	30.8626	34.5119	31.2942	14.8451	38.0088	28.4943	26.1274	29.0532	33.8526	33.2184	30.5013	27.3531	118.215	33.6091	80.9349	59.3462	26.6541	49.2021	40.109	84.6447	91.3801	33.7669	25.1138	33.4669	29.1985	18.5564	31.9503	42.0303	72.6697	103.615	30.7802	18.2099	18.5109	43.4302
O43823	AKAP8	7	70.3873	74.2296	64.4168	71.6586	55.193	65.1124	53.839	57.4683	46.7204	51.5333	42.6797	52.4512	51.6275	56.0572	43.1185	69.3404	27.9465	33.7085	47.1488	50.9919	45.5704	48.9902	49.7525	47.2818	58.5814	62.5987	55.8867	59.1988	70.3879	67.7733	70.7681	54.156	61.2966	81.8409	79.6417	68.9737	58.1009	41.303	37.6431	69.1231	60.7658	48.348	74.2207	34.4552	32.9448	40.3378	63.7602
O43824	GTPBP6	4	12.0232	10.3287		13.5791	9.43523	12.6072	14.7132	35.7775	4.98899		5.12963	13.2092		8.12386	5.55441			7.89613		12.0537	3.25209	17.6829	3.74927	8.42865	9.24196	15.9259	10.4097	18.9689	19.127	9.85605	12.5277	13.255	19.3402	46.3502	14.8063	19.003	3.37999	6.97622	4.79564	21.59	18.5658	7.82743	17.7203				10.1567
O43837	IDH3B	16	114.654	127.138	75.744	99.1266	85.9636	104.812	118.379	142.676	111.476	78.8954	114.398	129.96	93.1686	102.776	111.846	136.056	104.589	88.3464	98.5941	49.2622	67.5413	89.9125	70.1888	64.0055	57.4882	121.168	100.815	109.541	68.8867	54.6299	85.8779	116.154	119.758	120.815	113.832	95.7944	59.0974	80.8455	61.4328	71.5684	136.187	130.454	126.043	61.3569	49.9883	36.2777	122.733
O43847	NRDC	20	34.1947	67.4972	43.3575	60.5826	63.0956	63.1956	36.3012	63.7035	39.8766	24.5697	53.1283	59.8629	42.4679	39.5277	62.7616	76.1613	36.5042	29.3176	52.2223	21.911	29.5099	30.8624	30.6351	34.7979	20.6094	60.8469	18.8488	22.5663	37.2846	51.1358	57.0527	22.679	37.6351	45.6391	48.4413	28.9797	44.1694	37.0163	39.7639	58.9115	92.0684	71.5137	91.6043		17.8489	13.6573	78.0185
O43852	CALU	29	1170.09	907.784	874.085	929.237	851.717	894.728	857.972	965.907	815.104	902.758	1079.98	671.912	1113.53	874.404	892.207	924.786	1045.44	968.137	1445.3	886.864	792.214	904.001	866.944	890.195	892.378	1463.9	1072.69	1253.44	876.015	873.937	882.655	1491.37	1461.07	1655.36	1039.79	910.883	892.503	791.402	778.482	769.798	1276.75	1075.46	1206.4	490.191	489.221	548.677	1165.07
O43854	EDIL3	9	238.017	266.812	272.532	308.572	325.659	386.084	331.792	386.067	338.736	273.854	264.704	274.829	189.49	266.758	288.486	282.216	129.465	129.891	194.151	205.159	215.596	186.975	227.095	205.995	177.64	168.622	149.272	157.236	195.332	154.852	276.971	184.213	225.158	235.151	336.961	265.333	205.332	200.089	141.226	153.477	247.8	224.932	264.158	137.404	140.809	165.9	261.722
O43865	AHCYL1	9	96.4975	68.5251	56.4824	81.0338	50.9795	72.3712	59.6662	54.344	30.5052	67.5504	65.3325	62.2657	62.4766	68.544	75.5377	68.8235	58.4439	57.9184	45.3477	203.831	14.463	54.6749	37.6575	37.7247	23.5628	60.3465	17.7859	32.2296	62.1515	232.851	75.4495	39.4302	27.5774	48.2949	65.6055	62.6767	29.0083	36.1073	35.6161	228.335	48.3499	357.224	65.3781	28.6424	38.9498	21.3006	60.3695
O43896	KIF1C	5	35.9672			20.6585	8.91877		11.6408			12.4307	14.087	29.1549	21.2377	11.9347			23.649		16.1544	6.40103	10.7851	16.0284	9.7599		11.5534	25.9405				13.8897				17.8075	10.9923			15.2277	11.1006	13.0763	23.2723	15.0361					21.294
O43913	ORC5	5	22.0905	19.1489	22.8899	43.4424		42.6931	22.9129	17.6536	23.2613		23.3063	18.3101			18.5598	21.3782				6.99885	21.3628	12.0966			26.1614	11.7859	12.1556	4.53701	21.9054	19.3724	42.0092			26.9129	34.2407		13.8934	6.48459			9.70821		12.4814				6.37814
O43920	NDUFS5	4	133.234	111.552	94.1588	118.887	108.536	117.659	111.032	118.097	101.131	103.033	125.593	126.359	139.84	94.9641	107.803	108.563	105.013	109.34	144.607	82.9493	92.2163	110.438	87.7866	91.457	81.6094	180.599	123.649	145.503	115.951	101.502	132.527	159.952	151.518	168.868	120.647	93.3534	109.465	108.229	66.8805	91.1115	107.579	110.738	137.03	83.1233	77.3091	69.8722	135.193
O43924	PDE6D	3																																															6.97039
O43929	ORC4	3	65.7365	54.6883	20.5933	6.14165	32.2897	46.88	1.9849	51.1499	29.7093	43.6398		3.25627		50.2691	32.0543	30.2298	19.8955	24.3598	12.9468		16.0456	19.0634	24.4174	15.9976	19.4477	30.3364	22.2277			16.8405	27.8017	33.0977	44.5195	27.9749	31.8446					21.2854				17.3138		17.1706
O43933	PEX1	4		9.6822										9.35277			15.5559											4.18402																	6.20816
O60216	RAD21	17	150.826	126.213	103.469	112.717	93.6993	91.7117	88.3856	131.049	95.6979	93.6403	119.17	128.442	113.595	102.761	91.932	95.5518	50.6338	53.0994	114.213	85.3793	67.4722	93.4098	63.4345	66.2754	74.4341	179.932	99.8186	105.681	111.457	56.9998	101.99	109.366	109.404	102.811	106.226	95.3919	101.579	50.8982	42.0711	69.0282	125.306	98.0755	132.078	33.3466	44.8	78.2704	108.091
O60220	TIMM8A	3	385.003	433.144	428.464	472.145	326.813	332.608	237.222	512.148	390.367	300.996	397.773	457.031	384.706	297.298	299.444	299.584	218.798	254.802	319.501	216.702	112.157	189.768	76.6916	89.1802	57.1368	288.923	89.4325	170.593	394.323	406.897	529.065	138.072	306.105	246.314	372.721	373.397	205.377	133.755	147.165	213.748	551.676	456.467	526.593	149.725	89.3668	62.1684	438.242
O60231	DHX16	14	16.9358	4.76413	5.88401	20.0163	11.589	29.583	34.3013	29.0333	17.7585	4.49321	29.4512	34.1604	44.147	19.467	10.9998	9.92378		5.28558		12.6752	30.7778	8.71794	1.26792	7.03059		48.9561	17.3888	11.6618	41.1587	6.10399	26.4055		18.999	23.2398	16.4237	46.2927	14.1203	41.9918		5.07843	15.9799	15.8449	50.3332	12.5184	26.3719		12.5588
O60232	ZNRD2	3	83.764	71.4318	62.1844	13.6857		86.8726	77.7988	103.563	68.0168	81.1859	80.8343	98.5238	76.7752	77.3039	82.9876	91.7049	55.1434			47.0226		9.58223	50.6811	53.7491		56.3417	3.34866			61.4167	62.1856					8.40524		68.8901	49.5278	77.0346	76.3076	89.0545	83.2199	31.0702	4.6075		88.2454
O60244	MED14	4	23.6992	26.8477	16.8397	20.6868	22.892	26.1147	17.5371	17.5269	21.0159	10.528	27.1879	20.2567		21.3448	2.98017	20.9445				7.86009	17.7332	20.5874	24.5038	14.6782	18.1294	26.5708	11.5768		20.9105	27.9178	11.448	20.8639		22.2436	32.3017				14.5179	9.57248	19.569	14.5597	19.9557			9.16886	15.8471
O60256	PRPSAP2	11	39.27	25.3272	19.7093	44.5918	47.4282	44.545	28.8382	52.066	31.2674	23.0977	32.571	31.0794	38.9628	32.9241	33.079	41.2242	17.3427	29.699	24.7299	29.5053	21.6895	17.1577	21.1866	24.5432	13.8543	25.2441	15.0813	15.6141	34.0913	29.8835	31.1766	17.7856	27.5775	33.9582	21.8047	31.454	31.2572	30.5823	20.7303	16.915	39.1319	27.676	41.9623	22.2645	16.2003	14.7164	56.0346
O60264	SMARCA5	24	145.766	121.659	88.9295	130.229	87.0719	112.856	80.6918	123.363	95.0315	38.8534	77.6802	103.057	84.8722	97.932	98.4102	128.503	48.5325	54.1118	62.4951	82.0865	89.0826	77.7082	79.3988	115.427	81.7051	119.101	71.865	108.656	145.08	103.628	120.139	73.2705	89.518	72.6194	121.671	87.441	68.784	90.4309	64.6423	67.6787	71.2233	83.5867	92.4546	68.8152	68.1536	46.0549	69.4859
O60268	KIAA0513	3																																												0.373331
O60271	SPAG9	41	217.104	22.065	35.0942	19.0367	14.0932	24.5746	13.2308	19.4965	4.55904	13.7655	14.0279	17.2198	41.2698	6.63156	9.92174	26.1593	17.1955	12.945	18.6667		2.17495	8.70118			4.45336	31.2915	23.29	1.9641	19.6551	29.0103	9.16715	10.8451	7.97891	3.59974	20.7858	20.771	21.646	25.1405	13.3067	26.3868	44.4519	21.4182	89.6038	5.56137	6.65242		22.5877
O60282	KIF5C	5											15.3814					16.9574			49.6787							19.3074												8.14313		10.1736				23.1645
O60287	URB1	11	47.3094	43.2034	29.4897	34.2635	16.3811	31.4443	19.1524	53.0795	45.8731	5.45029	19.4522	19.5896	21.5693	41.4041	61.3995	64.8722	7.63994	26.3833	16.2113	52.1616	21.5861	34.8867	29.2043	28.5541	12.8626	19.8547	33.4407	57.472	41.866	29.0707	47.8026	25.3168	60.5951	31.5275	29.9939	14.3304	20.0837	32.9452	12.6956	41.0859	20.0826	50.1382	61.8959	13.1963	22.017	20.266	24.8988
O60291	MGRN1	2	29.0002	7.08917	28.8791	37.6257	24.0765	20.6747		23.8686		12.7473	20.9535		16.2424	19.4933				8.58827				21.0269	25.2232					22.6863			35.8849				24.2773		13.4478	26.1071	14.1723	19.4675	34.059	30.331	24.0411	11.2304			27.1122
O60292	SIPA1L3	3	3.23757																			2.59666							7.82801							11.9189			11.1466				8.80076
O60306	AQR	18	79.3267	61.2876	53.3587	141.161	64.6267	74.9862	62.0459	63.8068	76.0223	49.3169	59.9641	62.937	70.0757	70.9509	67.5092	55.6927	30.3927	38.352	47.6732	63.0713	66.7775	89.1537	78.7657	74.4046	59.5124	60.9671	57.2534	77.7188	49.9844	64.9589	102.656	49.7371	119.051	63.325	77.4992	99.4771	81.325	32.979	52.9166	29.8885	106.755	41.0336	82.9831	32.8313	66.3561	61.6593	47.3674
O60313	OPA1	37	220.227	156.561	175.351	181.782	133.933	139.429	108.056	185.455	130.926	118.297	148.644	175.189	159.973	113.804	106.279	124.09	151.556	138.942	156.92	116.976	89.2011	91.0448	111.038	143.045	97.2817	251.896	128.642	147.368	193.925	134.919	108.281	162.382	191.505	188.181	151.909	113.439	107.925	60.358	76.5067	106.589	138.015	133.187	161.612	85.8579	82.5915	75.4124	140.999
O60318	MCM3AP	2			11.9014	6.6723		19.7383	23.6031				14.1953			13.4839	11.8877			22.7421		16.2917		23.7383					9.81463				19.8764	10.7906	17.8921	18.9559	17.0867				14.4803		18.0429	14.8156	12.362				30.6057
O60333	KIF1B	2	15.4747	17.9385	15.721	16.6155		10.2709	14.2869	11.0931	16.0961	6.46931	14.2166	9.68091		12.3626		15.4427		7.71063	8.90628	6.93329					15.6467	22.7192	9.63659	12.2974	15.5786			4.50321			13.6806	6.11277		19.3023	11.9792	26.5913	27.8736		19.946				18.5525
O60341	KDM1A	22	113.331	76.3118	133.913	173.144	52.4817	60.2486	28.7187	45.0859	66.7429	38.9637	37.9209	74.554	54.7216	38.3694	58.8923	135.012	37.1578	55.6447	61.9717	45.4114	185.381	81.2768	48.9126	34.4544	191.487	69.4395	178.192	175.119	67.1271	52.7163	83.1257	57.379	119.188	175.442	221.639	50.4066	155.993	122.279	27.8006	81.7415	54.4666	57.5664	85.8148	77.4849	27.1663	32.7488	92.2843
O60343	TBC1D4	13	26.2352	11.5813	25.1513	90.3637		24.2316	7.97039	14.1256	20.2073	9.08524	20.1183	14.3515	3.74928	22.777	17.156	18.8819	18.7071	9.94757	20.8119			13.9321				10.6936			8.99213	11.3447	15.7601	8.88525	16.935	13.4261	60.4774	13.3392	15.7533	10.5309	13.314	11.0067	31.6996	27.6266	36.6007				28.5751
O60427	FADS1	2	16.7114	10.9123	11.0536	16.9076	5.07287			7.03976	6.11409		2.95583	3.72938	5.37615			5.01402	1.67079							3.33802	8.28545	8.83935		15.0606	7.97631	12.2548	7.29926	10.5574	8.31197	16.439	6.91854	4.91925		8.8962	3.02059		12.162	15.9876	17.3346				10.4419
O60437	PPL	26									7.63441																			9.605								15.0889						3.17905
O60443	GSDME	4		3.47649								8.75117			7.85418						8.62522												6.3355		3.97934	8.09197								0.982522				13.4413
O60462	NRP2	2																					7.63628
O60476	MAN1A2	3		28.4304						12.6626			13.6492	1.85618				12.0622			6.41313															12.3916		12.6742					13.9095	15.9554
O60488	ACSL4	17	642.825	520.869	513.834	513.813	305.575	337.405	225.2	491.316	426.371	292.515	549.715	606.069	390.554	255.695	316.335	278.541	264.16	229.654	374.69	288.006	246.866	250.732	195.696	208.175	236.993	934.351	335.257	492.154	449.019	372.414	497.255	446.86	568.509	696.376	502.438	341.819	210.109	244.469	227.635	296.347	669.913	567.73	595.49	218.54	139.428	143.485	554.18
O60493	SNX3	6	274.703	253.574	253.169	289.844	236.872	230.665	227.009	257.014	215.067	283.321	236.326	250.409	246.153	196.556	257.416	219.954	182.123	92.1951	238.111	181.62	147.71	143.813	177.375	161.753	154.586	218.814	122.146	162.261	198.339	195.158	227.252	150.702	162.781	188.983	259.101	169.199	222.986	193.366	167.395	204.783	276.686	237.303	305.005	128.076	185.016	192.863	267.425
O60499	STX10	2	54.7841	34.3939	44.0467	26.7662	17.497			19.6493	15.466	22.5604	33.55	52.1718	47.0777				24.3677	27.0362	19.114							79.9789		11.0196	23.7659	23.6767	31.7838		27.6579	34.0565							52.2895	47.9262	73.9999				48.8791
O60502	OGA	13	137.369	88.5752	104.196	89.0722	74.6171	77.3025	60.3884	107.921	87.0773	87.4699	96.7753	121.179	96.8747	77.6054	60.8817	75.4611	107.211	99.9935	96.4196	56.472	26.9974	46.0452	38.271	40.8218	55.0974	79.2638	37.4384	48.3265	48.96	59.0657	75.0707	42.0181	79.1683	58.3612	83.254	69.1536	45.2596	56.529	47.2903	68.5208	134.004	114.517	138.65	34.5311	29.5668	25.6864	106.501
O60504	SORBS3	3		10.344	5.51068								4.01083	16.1621					4.56422	5.91909								14.4723					5.4659									5.55045	16.4906		13.9922				7.67839
O60506	SYNCRIP	29	1028.91	656.901	861.391	943.441	555.475	551.023	802.67	1131.72	912.421	592.137	899.287	1159	710.291	955.104	564.818	1051.9	527.906	584.129	669.292	395.563	719.852	370.276	641.331	682.286	670.989	1046.48	708.935	767.641	983.007	575.724	711.768	619.586	787.044	731.669	740.281	481.427	548.566	419.345	435.756	576.687	826.326	696.863	845.377	327.065	223.955	472.839	858.312
O60508	CDC40	8	74.2296	48.6515	38.8986	58.9871	45.4528	44.6246	55.819	42.8439	35.497	39.3403	50.364	56.2175	32.346	52.4514	44.2415	35.5063	36.3127	27.534	40.913	36.9081	40.8731	51.8594	42.7489	40.8262	52.2874	70.5707	43.2232	56.1542	33.0191	47.2352	60.9221	50.0458	58.268	48.5578	57.1032	47.6459	40.5269	46.3233	33.7361	49.8297	52.006	40.4154	45.6619	28.1979	28.6309	28.3313	47.3266
O60518	RANBP6	2		2.18247	19.9736		2.41332	5.132			2.40294					28.4948	2.83235	2.16656	21.1321	13.6934	24.596				4.68044	3.17711			2.36324	3.85074	23.4139	28.3402	48.2942				3.02454	24.9344	19.6676			5.87176		5.95769	2.20588				3.07324
O60524	NEMF	10	33.2628	22.1345	17.8206	15.4869	18.8063	9.44982	15.6595	23.9777	20.9543		21.0473	24.8883	17.6024	9.87544	20.3642		9.58718	7.91698				1.77182			8.92344	31.3499		13.0611	21.8706	21.1071	19.2794		19.5188	2.41936	24.6087	15.1283	5.66764	8.9406	11.0353		34.6466	23.1563	35.2843	9.5462			23.5223
O60547	GMDS	11	36.7959		13.4262	3.95451	37.8451	35.1656	39.5771	40.0144	28.5493	15.9413	3.40375	13.919	22.3481	32.6542	34.9426	37.2849	25.9468		26.1028		8.74233				21.9967	11.174		8.42284	27.6419	1.54755			8.80622	10.3337	29.7734	43.7392	23.1657	9.50964	10.0676	14.4934	61.7079	32.7834	13.648			5.8302	43.2913
O60551	NMT2	2	5.60016			35.0802		20.8896	12.9537	29.7268			9.44892	14.3858	11.5658			21.8223			6.34488							6.63075					7.13782					17.8518			11.676	5.24562		17.2943	23.9833				17.5687
O60563	CCNT1	5	18.3569	8.71725			6.57696				5.3904	3.34529	9.61918	5.17745		12.8977		6.37651	13.3296	7.73957								8.31151	1.03998	8.43613	12.1796	12.81	11.8357			12.353	8.55602		8.69549				24.6393	15.8192	8.80347
O60568	PLOD3	32	515.832	413.919	414.173	503.615	597.423	555.837	503.026	576.842	445.105	259.714	446.871	474.134	396.338	479.213	490.849	420.491	365.225	365.786	464.502	421.325	430.315	434.271	456.883	427.613	460.338	616.165	499.114	626.307	320.003	404.305	516.776	708.493	838.69	832.799	544.806	478.719	487.906	382.49	311.845	419.916	670.676	579.27	575.796	287.769	290.276	306.46	569.016
O60573	EIF4E2	5	19.3291	18.5677		20.0626	15.4845						16.2601			12.4234	18.0718	17.2238		3.40071	7.35881			13.8046				8.83159					12.9963					20.1183		22.2323	12.9496		28.4743	20.2643	18.0034			7.99063	18.6696
O60610	DIAPH1	40	121.245	65.686	72.5788	62.6869	52.6516	62.4445	50.5582	89.4716	55.8452	51.1361	64.1277	81.7077	67.118	40.8582	71.7261	64.631	36.7067	44.7895	66.2314	38.3954	31.5915	29.3303	28.2899	17.8304	37.5806	55.4008	40.4397	43.5292	45.6139	50.0844	58.6423	50.8569	28.7368	57.3616	75.4841	50.6228	46.4649	47.1132	44.0615	49.8793	73.3643	61.8103	92.131	37.4988	35.6584	35.3671	78.9452
O60613	SELENOF	3	66.6125	30.392	41.3386	39.9917	43.4955	52.2664	48.8739	68.4048	42.0992	50.2345	58.0451	69.7381	50.0377	33.4756	49.2828	45.168	60.7228	43.7416	65.9928	38.3397	34.895	33.0084	43.498	38.2234	34.1456	106.468	80.2774	81.1643	43.8439	26.0956	64.975	89.9831	94.6201	113.473	58.1287	43.7873	52.2279	20.1059	26.2675	27.8716	68.2411	53.3752	56.7401	32.1541	33.5444	25.1045	32.1309
O60645	EXOC3	11	43.5887	28.0443	21.8245	23.8812		29.8986		42.6599	16.0774	10.3243	29.134	22.7423	27.7684				27.066								8.62574	21.4557	15.1466	15.6024	21.1411		10.6472		13.8634	17.6729	28.0496		26.7314			8.45706	24.9566	47.8447	16.9535	6.77584			45.3687
O60664	PLIN3	24	440.665	329.87	367.141	277.48	257.025	284.548	270.433	307.742	297.579	292.775	319.275	319.297	222.414	222.621	237.054	225.775	184.301	206.606	214.696	165.624	155.688	149.928	135.942	123.216	130.721	319.466	184.693	186.362	212.473	295.011	305.325	169.093	197.018	166.578	207.402	186.714	176.932	138.923	110.951	131.127	229.076	233.058	255.986	148.556	126.327	153.565	209.201
O60678	PRMT3	7	10.7481	25.1786																																								27.6414
O60684	KP6	3	137.618	78.8889	80.8598	54.1959	68.3544	79.4046	58.9275	54.6607	41.5838	30.6094	65.128	71.5446	55.4257	61.3449	59.413	71.9862	33.5886	43.0392	47.8898	54.6995	33.9919	57.6141	63.6971	44.8228	43.2677	86.3951	60.3004	48.9254	69.1583	57.9924	62.9589	35.8434	66.43	45.8195	53.3876	54.1436	59.7328	70.54	42.1944	66.4372	69.9169	78.0895	94.3456	33.0768	30.7725	46.003	62.6094
O60701	UGDH	33	76.8386	117.581	115.537	108.764	107.734	124.46	80.2869	147.977	123.557	124.299	84.8943	144.52	124.169	108.523	115.425	97.5737	89.6322	87.8062	92.2847	76.1133	49.9901	51.1594	77.6475	52.7162	51.8866	97.545	70.6931	74.598	87.5751	75.2144	89.655	72.9113	70.2215	71.02	95.165	96.1589	65.2245	64.3293	51.6758	88.0562	156.568	152.01	131.345	59.7394	58.178	40.9003	115.969
O60711	LPXN	4
O60716	CTNND1	42	325.846	228.81	219.064	278.799	243.815	274.061	230.78	273.845	205.152	170.697	252.163	272.728	214.478	179.997	195.05	208.701	153.55	131.328	218.256	232.053	211.412	202.097	156.214	158.424	146.19	262.445	204.079	234.68	217.227	224.101	245.68	271.18	310.098	323.801	278.746	257.187	229.023	170.851	154.491	198.578	265.067	231.751	245.716	147.619	111.398	132.648	263.024
O60725	ICMT	2		6.32271		3.61638				9.19728					6.55706	7.46242	3.18296	5.70333													9.34355					3.50492	3.93916	3.75397		3.46834			11.1826		8.89858
O60739	EIF1B	4
O60749	SNX2	18	114.749	128.319	100.048	100.48	78.0725	88.2756	66.3849	95.8715	71.0738	97.9407	108.134	103.1	80.2345	70.2582	84.196	66.7919	81.8178	83.3206	115.528	54.0101	37.0267	49.3031	15.949	40.1885	45.6398	107.394	38.328	56.1413	57.7528	72.8296	84.9769	47.378	79.3106	108.567	97.784	69.6722	78.584	76.1141	48.1655	91.5627	103.734	114.332	120.706	31.9445	43.7745	33.9888	121.34
O60762	DPM1	10	274.932	200.931	153.761	240.743	178.37	242.327	199.995	266.607	218.377	164.067	244.96	282.578	244.109	143.177	169.396	183.632	206.868	163.145	255.575	184.253	174.724	140.471	195.995	170.749	170.011	410.998	183.671	285.99	210.059	218.547	304.83	273.201	305.204	283.902	230.314	174.5	212.051	126.811	104.324	189.961	269.828	234.682	309.443	146.018	149.947	168.416	258.962
O60763	USO1	37	102.281	98.0199	84.9646	86.4718	99.9389	108.838	64.8425	135.109	77.0075	59.154	62.871	120.667	50.0194	117.586	81.8444	88.5559	60.283	51.5289	74.3125	62.8596	53.0085	60.2632	73.5258	69.6881	46.1562	67.8379	58.578	59.328	72.4584	78.3819	98.0599	50.6978	62.4985	53.5903	112.774	111.624	104.348	90.015	44.6538	77.3414	135.117	103.749	134.587	36.4003	37.4762	63.6753	95.8689
O60783	MRPS14	3	97.7689	66.7129	72.0507	87.9227	93.0698	83.4221	54.7316	101.462	74.787	51.1742	112.708	74.0355	51.2215	69.0572	54.1144	94.3519	38.5168	42.1201	74.0928	73.067	89.4509	81.8974	75.5124	66.721	65.1363	146.291	91.5647	88.6668	69.671	83.5103	97.6867	55.6718	130.838	103.053	106.363	52.7021	74.4809	48.8061	62.1152	73.2418	109.011	83.8182	123.273	44.395	55.6341	31.8647	87.1024
O60784	TOM1	13	52.5999	54.6493	46.4617	42.1332	45.6016	46.2828	54.5315	58.4645	47.9331	31.2297	74.521	58.0862	63.1622	48.5247	39.1178	39.8103	35.1581	51.5808	38.5791	30.4982	33.122	39.4719	10.1288	32.8888	33.2742	62.557	29.5522	48.2169	22.1993	49.2509	57.745	36.1967	41.5833	47.2649	67.6001	44.9104	42.2593	34.3124	33.4333	45.6192	88.1489	71.7092	105.229	33.9402	38.2305	23.1164	66.7117
O60825	PFKFB2	10									6.88028						8.47241			21.7938													12.1711															7.78422
O60826	CCDC22	14	21.8494	41.7393	11.8024	15.8819	36.2602	31.9627		10.5812				44.6744	21.2952			31.3808	3.15307			16.2345	14.9057					6.88115					38.4385		7.93284			5.93895	7.47803	6.6498		4.05945	19.8594	41.6504	27.3828	18.509			26.6305
O60828	PQBP1	5	147.226	146.697	134.107	160.722	58.8169	67.3895	54.059	145.98	134.007	134.63	150.118	139.313	108.486	46.6886	90.1591	78.2235	142.686	113.755	112.536	41.1131	33.5185	63.7489	36.0097	32.2738	35.8282	169.219	74.4739	92.6901	108.118	77.3963	120.996	47.7449	86.253	123.399	103.793	121.698	39.4355	24.4395	41.3566	29.2746	147.648	95.1261	149.027	40.4293	23.7529	31.6317	115.565
O60830	TIMM17B	2	30.9448	22.154	14.1896	33.5182	36.2611	36.789	37.4396	59.1343	33.5268		28.3316	38.3872	23.2205	21.8087	32.0089	29.9837	22.8362	28.7086	32.0493	38.6124	26.4519	23.6522	35.9272	36.5286	10.2195	23.6503	17.5747	39.1775	23.4178	28.1765	32.5117	24.32	51.4341	39.4662	7.65647	38.0976	4.94893	22.413		26.1168	31.593	32.677	35.6887	20.8111			37.6997
O60831	PRAF2	3	478.251	335.537	285.31	429.654	470.918	495.583	423.247	553.661	463.599	165.773	338.474	427.152	281.285	410.311	334.646	373.727	224.895	204.151	273.009	325.075	375.036	336.969	378.73	346.298	336.337	327.529	332.596	452.618	413.19	385.156	486.433	378.177	487.746	522.88	384.845	363.478	300.384	307.222	288.158	314.059	496.596	401.812	476.748	254.725	225.501	230.9	447.47
O60832	DKC1	21	212.874	132.649	173.493	196.083	163.2	167.973	187.734	243.488	170.499	95.3583	225.718	236.862	257.936	124.854	158.593	151.538	172.239	134.144	253.625	144.859	151.21	137.749	138.395	98.7668	141.835	302.987	180.727	239.98	205.32	182.799	279.708	172.508	272.59	255.549	247.604	154.73	109.803	95.5336	111.899	115.302	215.319	185.548	239.902	129.005	86.3599	118.718	196.986
O60841	EIF5B	42	171.019	80.1769	67.9231	119.875	72.0884	69.8484	64.8592	65.3518	79.2505	39.2512	51.5431	94.2291	68.52	48.2472	80.9935	100.686	38.1488	32.7135	75.8942	45.3433	57.8628	49.9086	59.8631	43.5866	77.1319	127.379	84.4224	99.0989	104.814	72.4842	81.4573	76.0699	72.922	50.1745	128.824	78.958	60.4229	50.687	48.1659	71.247	65.1763	84.1498	74.7916	36.1341	37.9861	36.6402	83.7704
O60869	EDF1	4	32.7082	27.4683	28.592	46.6038	8.41161			28.1017	27.7063	12.5682	32.2149	42.8962	30.4072		13.4593	12.973	25.1414	33.8541	17.0551	8.02544						91.1553			45.342	8.74306	36.3788		10.1539	5.39135	22.5762	19.2373		69.8082		76.3888	29.5358	20.226	30.5988				22.3607
O60879	DIAPH2	3	41.4311			22.421	22.8179										20.928						19.4825						15.4895		12.2944								10.516				26.4611		29.6706				35.3656
O60884	DJA2	17	301.547	261.205	248.154	212.564	202.283	211.239	215.067	174.361	179.395	178.576	151.873	172.45	187.727	157.688	176.068	153.623	142.14	119.28	175.836	138.713	126.325	179.965	142.975	156.222	142.932	220.679	143.994	128.443	184.402	194.734	219.815	126.275	128.198	165.178	220.93	248.045	278.297	160.596	143.409	200.427	258.89	235.265	298.799	173.046	165.706	176.042	226.242
O60885	BRD4	10	14.1747	25.3531	13.7078	22.6505	14.5126	38.6358	19.8771	11.9691	11.3971	36.9231	24.7734	17.0438	27.5373	15.2545	12.898	12.6603	46.7915	39.2074	40.1306	6.97076	12.094	18.0806	20.3139	8.74137	18.3072	13.5515	17.295	14.6337	10.3818	14.2311	29.0279			3.0314	25.7383	24.9147	24.5117	14.0099	10.2602	14.2491	25.4305	27.9821	32.6997		10.3411		25.3548
O60888	CUTA	6	2189.96	1875.85	2002.53	1699.14	1303.91	1552.59	1374.08	1853.52	2005.94	2149.64	1544.14	1751.26	1610.16	1316.59	1147.53	1335.99	1396.25	1535.32	1920.09	1475.87	1079.4	1173.95	1044.86	1310.7	1249.85	1735.69	1355.58	1425.17	1307.12	1444.18	1630.19	1351.58	1638.83	1796.5	1698.29	1451.13	1157.1	1250.36	902.779	1355.83	1593.93	1554.52	1688.22	991.659	959.617	812.713	1496.29
O60907	TBL1X	2
O60925	PFDN1	6	79.7969	65.2907	64.4476	64.9981	70.0984	48.8014	49.0311	76.941	61.9121	78.0159	103.702	94.8982	87.0916	69.9192	72.7425	44.63	76.9258	80.1826	73.4006	36.5034	16.3455	43.1217	32.7992	33.2062	43.4598	67.3218	51.0466	32.1117	36.0005	56.151	62.2429	42.9532	54.2317	47.5288	69.1545	92.7474	54.5101	35.9378	35.1119	35.3779	107.077	78.6776	126.015	18.2865	28.755	17.911	107.32
O60934	NBN	13			25.2781	29.4149	8.58526		33.3281	34.8223	19.3361	30.2485	23.9244	45.5896				9.19577	26.0514	24.2712	29.4142	38.8264					7.36815	7.74818	11.7066			28.8647	32.2665				19.3699	43.5931			6.59149		1.80605	11.8005	53.3122				7.6561
O60936	NOL3	4		10.6318			15.9269	7.59074		8.83022				16.2636			6.45243	7.27323	4.96241												16.0297					13.9637
O60942	RNGTT	4		21.8551
O75027	ABCB7	7	44.3891	28.5653	9.39511	55.2329	19.8832	24.7402	10.6306	41.4847	34.0511		23.7403	23.0227	31.0537	11.442	36.5433	19.6979	22.0353	18.2039	17.705	24.2474	16.2935	19.3518	26.0514	9.60754	26.6911	30.1035	11.4098	31.5917	14.7636	26.6061	35.6265	14.3435	45.4152	39.8368	32.3301	35.2906	11.5719	10.861	7.78855	10.8413	28.6836	24.5065	30.1539	10.3938	12.4905	13.5219	29.1445
O75044	SRGAP2	9	44.2656	35.36	16.5473	36.4431	59.916	71.0456	70.2656	26.6779	26.1064	31.105	15.2485	37.589	18.1955	56.6904	52.7701	27.3375	29.3191	29.8557	43.0405	24.6628	71.5719	67.4858				50.7287	53.1786	48.2251		40.8211	97.1059	60.5897	11.3331	25.2742	39.0613	43.1632	119.108	50.4924		18.8204	40.4394	42.8966	23.6775	41.6384			47.925
O75054	IGSF3	4								13.5855
O75063	FAM20B	4	27.042	31.8699	34.5924	46.0276	18.0055	13.0147	19.0969	53.4596	40.3652		40.2544	46.7843	49.7189	13.9309	15.9439			35.7116	50.8467	12.3535	7.32883			12.4198		55.8334		16.6529	28.8184	9.3959	14.4531	10.3937	48.1083	59.7904	15.4393	8.24918	13.454		8.29185	12.1202	36.1332	44.3648	79.4616	9.84367			24.9451
O75083	WDR1	30	455.571	352.923	306.066	459.558	413.53	478.781	426.146	505.289	391.746	302.682	411.828	509.185	379.974	402.81	442.884	439.494	313.232	293.876	328.79	268.423	262.094	306.435	277.657	263.968	236.608	383.805	260.848	293.789	347.249	310.635	326.144	321.278	416.125	381.152	535.554	500.061	437.873	407.454	286.194	331.047	559.318	461.668	580.768	234.418	201.543	264.433	556.687
O75110	ATP9A	2
O75116	ROCK2	20	18.0086	22.0428	5.78146	28.8113		13.6862	19.6269	26.3409	9.75692			12.9542	9.11191		16.9819	14.4341			54.3413											16.6248				2.08485		17.8988	9.07431			13.7945	24.3986	11.0258	9.4469
O75122	CLASP2	15	35.2038	7.57549	18.6422	67.3923	4.59537	6.55635	8.04628	4.32756				23.2232			52.9574		10.0979		37.4514	9.53126	2.36491	10.3855			4.06886	23.1089		31.8559	24.2767	11.6225	10.549		16.4696	13.1678	14.494	6.6976	12.8328		7.78188	60.4048	20.7563	20.3402	36.0688			44.5802	16.9039
O75127	PTCD1	2	31.1442	12.3695	21.509	33.7281	20.1446	19.8578	25.7436	38.9925	6.07254		13.6266	21.6394	18.9752	15.4774	8.32051	27.2623		7.8072	8.52245	15.0574	20.1418	19.0041	13.1503	16.0205	17.1694	19.5575	12.3024	20.5824	21.7614	29.0719	26.8257	16.7633	29.6599	29.2006	10.9084	24.7553	14.2421	17.8003	9.80136	21.4632	37.6564	24.9122	23.6223	9.17504	8.8784	7.56599	24.18
O75131	CPNE3	16	137.609	155.728	128.613	136.996	77.8494	87.8398	92.006	130.354	107.335	48.152	104	108.887	90.1094	103.7	94.4195	94.5025	69.355	81.4955	72.0186	69.3654	50.6028	58.4681	48.2413	36.8099	52.4866	93.3089	58.6587	43.2977	117.407	95.4526	100.202	55.3997	49.1053	68.0793	104.986	109.951	87.3044	74.0575	59.6336	96.0518	145.947	141.285	179.802	86.3378	66.9834	55.8846	159.378
O75143	ATG13	3					1.91467					35.2841		19.6763	13.273	18.2164				36.6061					16.9813								6.04215			7.05995	7.38808	27.553					10.1851
O75146	HIP1R	22		5.59058																9.77366
O75147	OBSL1	3	28.9046	25.143	15.0624									8.10319						13.1068	13.7885										2.45865												21.4249	9.15507	20.7444				52.2287
O75150	RNF40	17	19.449	22.0295	21.6917	20.8735	22.596	23.1447	16.8741	32.2332	22.3656	36.1717	22.4007	30.9944	21.1922	19.3618	23.3525	15.8305	17.3894	16.712	29.9101	9.77856	24.1851	11.0003	24.8285	21.5665	11.4848	28.5795	17.1458	16.012	21.9225	22.926	32.1098	8.4995	12.7776	13.1376	24.4152	33.7951	21.223	12.811	11.5531	14.5289	20.7013	18.3586	37.1714	9.75718	9.12626	10.1794	19.2641
O75152	ZC3H11A	12	96.6603	56.98	81.3492	86.3507	66.606	73.8018	72.1434	65.4137	64.195	28.2144	63.992	74.7583	65.1605	60.2713	66.7957	91.5929	49.7018	38.9412	52.1471	42.6486	71.9747	52.1103	56.8983	56.6997	49.466	102.819	69.0491	77.2345	111.426	75.0254	99.2356	46.4632	75.7527	40.2018	97.1958	62.1916	37.3693	47.1111	49.7694	42.0133	64.3469	68.8484	88.581	35.1395	41.8194	31.9014	72.9797
O75153	CLUH	28	46.625	45.6706	51.835	56.7802	26.577	37.749	45.037	41.2614	27.5402	16.7135	38.1156	55.1987	28.2858	39.504	45.7787	57.9597	15.6781	24.4489	39.9477	19.6439	18.954	18.6192	31.6689	21.9413	15.2079	54.4417	16.4462	22.9498	38.4694	37.2885	57.9464	27.1221	16.6201	23.4404	32.0451	37.6501	34.7397	24.3611	19.4585	41.0662	51.956	42.0737	53.9552	22.6035	27.1385	26.0086	30.511
O75165	DJC13	28	101.897	53.4054	59.5665	78.7704	36.8279	49.4321	41.9804	53.5712	36.6801	31.1837	61.4714	69.6808	63.8207	34.786	46.1287	27.7546	51.5779	50.36	74.3367	49.4675	27.2755	42.1491	53.1621	36.6281	34.4324	65.5442	36.5494	51.2945	66.385	57.8859	62.1832	47.9993	52.3598	86.8579	57.0856	50.8564	39.1389	36.4519	36.2651	39.6259	87.9744	62.1344	99.4982	28.891	19.4593	29.5748	96.0611
O75170	PPP6R2	3				18.7842		33.1158	10.6903										9.45958																				4.55063
O75175	CNOT3	7	19.7946	12.6392	11.7728	15.4366	8.57902	8.96442				15.5915	11.708	11.6862	11.1808	6.33209	25.0568			2.67865	6.0168	11.3601				4.27768		14.9422				13.833	12.6072				16.1393	15.6808				10.9772	10.579	5.78669	29.448				16.078
O75179	ANKRD17	6	30.7812	2.60761	34.5444			19.1143	22.0234				13.7507		39.7724		5.52399		5.92751					10.2236		16.5968		24.6048			21.6911	12.5168	8.20948				29.9489	26.1473	15.3855	6.77942				22.2116	32.0313				19.5308
O75190	DJB6	5	61.0811	52.1195	68.853	90.9135	44.4298	46.8828	40.7977	54.7802	37.8099	49.491	45.2458	53.7671	52.5147	44.9091	39.6187	45.505	34.6288	41.3567	39.9511	43.55	39.9819	49.4902	42.2462	31.9241	48.1962	57.108	29.78	30.2264	54.9482	56.6842	49.1031	47.377	35.6952	32.1485	70.4523	66.5022	52.4823	43.6194	38.0039	50.324	69.046	66.1012	64.3326	36.5867	30.2124	30.2009	47.0671
O75191	XYLB	3												20.6096																																			13.0402
O75208	COQ9	8	62.7119	67.7157	74.9539	79.6465	116.928	89.3756	80.7707	111.621	104.234	57.354	87.9075	96.8733	75.2348	115.821	78.9278	105.321	48.0627	60.4061	95.0006	82.6041	55.6178	61.9203	116.809	84.6833	74.0123	97.9473	99.225	93.2489	101.36	45.9191	98.7685	116.19	125.25	113.721	101.744	115.877	122.464	87.4161	37.465	107.588	117.306	114.458	115.398	39.9377	78.0087	71.7008	95.5281
O75223	GGCT	13	34.9648	33.5053	16.6737	26.0983	3.59829	25.7431	17.3955	9.32118	12.1048	24.0467	21.1318	23.7555	29.9028	9.26169		26.3698	21.3542	19.7335	14.4391	12.74		14.4916	13.6706		13.4232	26.0981			18.644	23.2921	14.6632	7.58604	12.3652		12.4289	28.9817			10.7938	19.5829	16.4941	28.0615	29.3032	9.76645		13.2366
O75251	NDUFS7	3	158.119	93.7916	132.886	180.135	194.953	182.381	172.67	204.242	153.113	79.5265	129.919	171.1	111.244	148.968	155.994	185.366	81.2216	78.7037	128.728	141.771	175.471	159.809	167.99	154.664	105.846	129.498	137.143	159.558	176.063	147.424	196.333	148.373	228.205	204.516	146.061	136.492	147.734	130.384	119.08	148.105	229.034	185.754	241.89	86.065	82.5134	96.0007	194.302
O75306	NDUFS2	17	163.736	75.9115	81.9148	151.516	171.878	186.529	133.166	162.046	67.3742	43.5214	136.476	148.401	97.6046	101.272	117.962	108.312	83.4961	67.9233	96.5493	71.5409	127.308	54.8067	109.558	104.794	80.9781	135.56	87.0343	119.307	150.507	135.427	161.403	111.235	239.031	175.152	118.686	97.0099	103.175	83.7497	37.9145	104.284	143.059	144.008	161.186	72.9815	45.9409	58.9436	179.22
O75312	ZPR1	10	44.6289	29.433	33.4704	20.1116	48.8916	15.7084	35.7161	20.5117	21.5924	30.4423	28.5151	39.1545	23.0535	23.2273	32.08	30.4732	14.5796	20.642	20.6377	19.4944	10.8424	20.964	11.646	10.6178	14.5123	31.0621	11.4677	9.63003	22.827	30.8714	35.2467	13.0606	12.0096	16.4105	19.5306	40.9444	26.849	19.6537	14.2283	14.899	28.7492	21.3808	27.1889	12.0514	17.2875	19.6349	16.0241
O75323	NIPSP2	7	194.264	149.007	118.159	149.023	145.048	150.128	153.371	216.708	129.849	58.4516	163.672	201.692	131.558	122.881	97.2259	122.073	163.538	149.621	216.394	100.364	148.584	142.893	83.0654	70.2232	61.3635	119.897	102.682	145.805	102.667	128.188	167.233	172.428	192.222	226.258	199.108	167.527	132.916	143.535	89.4509	152.748	207.613	170.362	215.885	66.1938	48.2862	58.9573	233.884
O75330	HMMR	4					12.7973			12.1655				14.196		9.64654			27.7431	6.78891					10.4974			18.463	11.2569																			8.9861
O75334	PPFIA2	2
O75340	PDCD6	10	282.599	226.234	195.283	247.13	190.075	250.281	224.095	245.596	193.793	160.1	241.174	279.254	188.435	226.424	261.948	253.111	164.629	142.887	202.044	167.566	169.364	169.077	134.062	149.323	122.19	235.451	176.211	193.134	200.198	223.786	270.977	197.426	272.757	262.586	266.273	299.953	241.205	213.726	139.629	223.322	287.85	253.236	345.373	210.882	166.241	158.095	279.252
O75347	TBCA	14	168.852	113.7	122.422	156.468	102.268	109.315	101.493	149.954	121.451	110.022	192.089	201.816	148.23	129.781	124.26	135.886	117.864	108.044	119.877	55.6162	56.7888	59.1437	72.8021	66.4601	52.5721	112.852	59.0308	61.9868	127.399	84.6696	119.107	60.8049	68.712	72.0118	125.008	127.357	61.8546	65.359	64.9025	76.686	151.287	141.016	158.775	42.6934	32.6915	52.9462	134.203
O75348	ATP6V1G1	3	124.763	100.951	113.372	95.6972	102.018	98.0271	78.1171	135.001	93.8101	98.7197	134.533	130.405	77.9199	86.0331	47.5773	44.0509	79.7267	65.4686	113.102	59.6598	87.2929	103.141	78.0941	74.2577	79.4008	172.981	92.9408	87.8653	75.4678	102.645	131.728	108.579	153.722	142.92	103.954	89.4173	73.4819	64.4764	61.5954	72.2444	145.132	117.98	164.92	44.41	29.4491	22.1329	151.064
O75351	VPS4B	13	82.4911	95.6553	71.1339	74.1261	62.6228	62.9146	35.2865	66.8247	62.3675	63.1165	49.8661	51.3828	56.6533	48.5394	32.2888	38.1608	42.3644	34.3616	54.2714	24.6057	23.309	36.9578	22.9431	25.3259	28.1622	71.2299	41.6847	52.1342	49.0135	53.2919	58.894	28.427	39.6577	49.9251	58.4243	44.4839	49.136	41.8195	42.5803	60.5681	79.3437	79.4917	108.881	32.5516	17.3379	29.2554	72.3074
O75352	MPDU1	3	42.7274	23.6667	19.0121	36.4745	19.6805	20.1048	25.644	27.7511	30.1843	9.59995	23.1108	22.7405	25.6147	17.9952	36.0814	26.3863	22.2359	20.2254	27.5285	25.0508	23.6905	19.4628	19.7679	17.7199	22.3875	43.4612	28.3685	38.127	24.2318	20.2946	16.7657	34.3516	21.8376	46.179	18.3324	21.4008	12.4948	9.38449	24.1745	21.8874	21.3987	22.3722	16.7225	13.2948	9.59787	12.4138	19.083
O75362	ZNF217	3	12.5202	5.46776		9.55725	8.98937	17.9508	12.1572	16.133				9.61057		9.53965	17.93	18.0148	12.8425	8.3031	14.3592		11.3859				6.4177	15.9499			15.7206	13.8453	18.4895			6.83095	12.8736							14.3187					7.34278
O75363	BCAS1	15
O75367	MACROH2A1	18	1066.27	622.652	658.742	846.904	988.335	1047.5	828.882	1094.06	908.058	373.537	583.687	731.151	769.574	976.114	901.551	1005.63	438.862	504.351	541.788	730.521	844.194	780.882	822.07	816.543	549.409	1050.78	892.39	916.346	1046.23	899.807	1176.01	906.966	1044.96	1092.52	947.628	744.903	689.573	641.288	638.511	652.033	952.112	882.199	942.171	613.898	559.432	598.702	826.341
O75368	SH3BGRL	7	28.4478	26.3601	22.4921	25.9596	37.3834	34.0672	28.0048	33.2032	15.146	33.7455	30.453	43.7144	25.2737	17.492	26.1783	25.7975	42.3885	30.5786	27.8263	14.0229	15.9793	12.2956	29.1904	13.086	12.3367	23.4496	5.73626	14.5618	18.5986	11.0935	15.0017	18.7649	33.7091	19.8568	31.4967	22.8474	28.0016	14.4278	9.62018	5.73329	30.8729	27.5972	50.2633	6.10252		13.0199	36.3627
O75369	FLNB	132	357.356	421.155	325.285	340.224	216.379	238.978	421.948	316.751	276.644	320.492	379.812	401.194	369.764	200.684	224.977	139.9	376.211	382.508	437.138	152.619	109.423	132.958	130.627	132.853	98.4111	255.737	114.712	156.037	267.519	214.61	998.113	100.513	199.174	162.595	226.628	165.062	191.593	136.019	131.124	169.082	372.655	309.42	349.276	108.464	116.819	122.126	346.34
O75376	NCOR1	7	8.80773	12.1032	23.349	12.6715	8.43446	6.81943		12.1872	4.35195	5.1685	11.8594	13.1171				12.7832	13.2787	4.50754	16.4547	6.03392	8.14367	13.3256	11.3819	8.2337	9.67015	20.1935	35.1043	6.16493	43.6212	42.1655	12.3418		5.29981	37.3335	8.68833	18.8314	7.78024	9.74868		10.04	10.7572	16.7373	23.5242		3.78988	4.67811
O75379	VAMP4	3		18.0452	10.2731	18.4964	9.6977	26.4512		12.0404		18.3959		21.4303	24.9247	16.4249		22.9217			21.7325	12.3493	15.0876		22.552	23.37	15.2619	27.9069	18.1292				25.4385	28.6863		32.5534	24.5045	22.4885			19.0707	12.4001		22.0424	33.354				28.6465
O75380	NDUFS6	3	207.711	193.126	199.817	175.903	246.876	208.632	196.578	212.34	123.663	162.471	231.818	212.157	216.957	189.153	142.693	191.641	198.474	180.773	227.974	156.293	178.839	170.361	174.2	166.379	161.319	289.84	160.487	213.82	165.87	174.646	184.328	231.83	287.171	258.869	215.858	163.341	228.371	122.11	102.268	186.826	203.909	154.987	231.838	105.054	146.045	150.263	219.392
O75381	PEX14	7	102.694	57.6402	49.4493	56.584	69.2517	63.3904	52.529	71.9316	50.5675	45.0163	77.2967	93.2273	81.7323	56.1299	47.0945	54.0991	57.7548	68.1481	83.694	48.1305	68.018	64.1967	70.0974	55.4391	54.5226	90.5894	68.4783	75.3282	63.5256	91.0352	92.2661	77.0472	91.8719	60.0188	70.5502	52.785	56.0217	56.8357	26.6819	55.6912	68.5905	49.3425	64.4973	39.4243	23.5532	55.5765	76.3468
O75382	TRIM3	10			1.90277
O75390	CS	27	1557.82	988.905	1027.26	1557.18	1216.97	1243.44	1174.65	1430.72	1034.87	751.564	1100.58	1194.88	1107.63	1141.49	1055.98	1188.96	869.163	887.041	1391.68	955.776	844.238	991.445	884.166	996.328	625.341	1180.86	957.516	1030.28	1019.23	853.258	1022.21	1187.09	1574.96	1378.54	1301.86	1201.12	994.301	874.97	951.532	753.139	1357.77	1223.13	1408.44	690.927	605.965	711.297	1141.86
O75391	SPAG7	4												6.38037
O75396	SEC22B	11	688.119	562.673	503.071	548.302	312.582	314.562	203.424	572.361	527.984	390.814	692.237	726.794	556.185	290.655	265.754	225.117	452.901	422.735	534.955	311.045	149.783	201.764	108.098	158.1	191.286	853.439	279.646	462.871	619.809	425.783	675.896	345.621	522.997	623.578	498.515	358.053	114.672	203.933	197.381	195.263	694.262	593.076	733.603	158.076	60.8906	75.314	567.323
O75400	PRPF40A	21	331.461	292.489	304.856	246.199	282.132	274.26	259.678	261.197	253.087	286.992	285.197	221.875	279.489	251.199	238.561	203.256	264	203.101	297.917	259.273	220.035	243.751	223.014	215.788	180.796	292.644	228.228	246.699	248.521	239.808	245.251	264.31	251.796	287.952	222.885	234.733	243.629	177.657	169.524	190.777	281.666	199.19	236.13	172.364	201.994	134.208	226.076
O75410	TACC1	7	62.3961	45.8633	46.4128	62.5907	47.6039	60.1562	37.301	42.9698	46.0583	34.8206	44.7545	56.376	36.3834	46.2544	73.7442	61.8319	24.3227	34.5964	40.8368	35.6823	28.4411	46.8035	41.0813	35.9081	53.8804	67.2679	53.3489	46.1946	62.9154	46.4956	52.3386	54.922	84.7935	62.8329	60.573	56.3375	59.6946	33.6536	38.2171	55.3169	66.3635	57.8107	76.0627	37.0325	27.0188	35.4947	57.7387
O75419	CDC45	2
O75431	MTX2	6	183.468	139.543	152.59	182.48	155.544	137.047	147.798	194.682	157.547	110.114	135.678	110.906	136.689	81.3065	135.172	88.2723	113.221	109.901	182.496	95.8887	108.447	122.906	96.9163	73.6792	134.372	164.66	137.396	173.491	96.7045	143.42	201.594	140.2	204.749	216.263	165.918	79.1212	115.008	86.2185	47.2951	129.646	179.997	155.083	156.118	75.2842	74.1926	61.2679	129.458
O75436	VPS26A	16	145.026	121.406	153.905	171.504	178.786	212.889	172.262	211.79	179.9	172.435	220.413	267.604	171.287	194.535	203.656	191.647	152.941	133.506	177.664	132.351	86.7705	131.129	44.6123	132.568	110.764	193.156	139.346	138.83	138.141	151.742	160.366	142.522	176.739	156.504	197.245	112.27	183.799	132.055	134.564	203.328	243.785	246.067	290.36	100.399	102.954	109.322	243.247
O75438	NDUFB1	4	67.7576	39.2744	45.4155	68.9586	42.326	62.5898	39.8071	68.9552	59.7949	44.3082	70.2742	58.4834	82.5072	45.8691	42.599	53.6168	77.3766	70.8901	76.5497	46.9966	54.0193	48.3742	39.462	32.2216	52.9341	149.803	83.7601	110.864	56.1436	48.6419	61.0609	122.097	134.577	135.559	67.587	61.6664	46.4152	49.7664	27.6526	37.0921	70.558	49.634	77.2265	31.3498	31.2691	27.4816	60.8735
O75439	PMPCB	14	250.775	160.374	197.045	193.085	249.077	239.915	243.012	289.115	201.21	148.597	217.416	216.522	197.249	203.509	171.473	227.6	135.28	138.15	161.506	181.545	184.521	151.829	181.659	190.588	134.714	223.047	180.772	182.197	149.429	161.343	197.265	212.077	245.801	277.2	220.748	220.504	200.054	175.833	185.071	175.906	225.054	187.949	231.217	128.811	140.41	141.927	165.889
O75448	MED24	5	19.006	17.2332	23.0528	12.9631	9.79739	12.1208	16.5027	9.56583	20.9333	12.5886	21.3787	18.7624	11.3581	17.3546	11.108	1.39868	10.4914	7.00156	10.9155	5.86532	5.15272	5.44387	12.1165		11.1818	15.4866		17.6803	14.2672	5.64019	21.7363		12.7176	9.66396	17.4694	14.5989			13.9286		10.9775	21.9897	25.4862				17.906
O75475	PSIP1	15	850.767	646.94	614.408	629.275	583.323	622.919	466.867	661.056	603.937	420.169	770.727	899.548	838.646	503.612	550.614	467.487	670.216	633.561	736.782	280.005	546.265	469.945	472.161	433.91	487.96	847.433	533.873	609.389	484.47	548.728	677.728	501.167	702.527	617.511	735.371	354.795	392.937	345.827	407.785	370.774	587.341	583.115	591.772	299.711	259.554	295.871	470.658
O75477	ERLIN1	7	306.772	221.657	259.297	298.212	224.992	254.626	253.981	342.522	233.573	137.764	273.097	354.31	228.82	230.83	211.197	219.74	154.885	186.161	224.151	155.845	175.541	174.352	197.376	193.161	185.046	317.635	204.589	263.616	199.787	214.771	269.707	242.114	291.784	287.762	246.175	180.563	193.123	162.865	152.28	191.494	288.723	209.921	324.194	133.232	92.8153	104.931	244.77
O75489	NDUFS3	19	406.066	323.351	311.624	376.831	326.649	373.191	326.638	363.47	294.713	219.909	281.058	391.09	401.804	277.113	327.995	344.246	289.973	275.504	369.888	269.681	333.999	271.911	227.27	298.234	246.787	336.493	279.128	331.389	243.328	251.853	307.779	360.154	413.111	500.411	334.523	351.698	400.861	281.951	234.33	316.704	378.579	340.437	377.674	213.849	190.377	241.295	417.769
O75494	SRSF10	8	374.28	364.222	353.181	406.109	259.662	254.542	216.725	381.047	292.098	224.998	348.417	458.73	316.236	195.237	245.38	198.293	188.771	204.719	250.901	144.522	158.933	145.356	85.5621	98.8409	131.461	366.329	167.867	268.314	254.588	221.893	370.869	228.895	314.596	350.636	367.847	358.808	325.985	169.404	162.196	215.708	389.705	289.453	415.065	163.597	80.5182	99.4092	370.878
O75506	HSBP1	5	48.459	86.3483	57.3259	68.996	50.6455	51.5666	35.6274	58.689	98.9213	47.8699	56.8253	69.5467	51.0271	40.8575	42.0516	42.0491	57.4838	48.4947	50.853	25.3138	23.7133	35.9703	34.5792	26.6515	25.5194	65.5959	33.7237	43.0106	82.4852	50.8878	44.1351	48.8021	44.4408	58.0229	85.5336	51.9419	47.0188	35.0198	29.4179	49.2539	74.7296	65.6274	67.8441	49.7921	53.9201	50.1007	67.9258
O75521	ECI2	11	169.908	127.044	133.538	142.79	153.931	147.895	126.054	170.684	109.37	139.234	143.14	165.338	155.391	113.135	110.481	108.12	121.059	102.997	149.382	100.198	96.0649	115.196	120.284	95.8957	70.6939	166.94	130.401	123.629	127.28	107.685	148.867	142.331	127.821	155.172	144.741	125.181	104.738	91.0945	93.5204	90.3041	167.028	135.336	131.851	68.3774	76.0252	82.6311	141.574
O75525	KHDRBS3	2	11.248	25.0846	26.7008	31.4745	51.1047	50.9235	45.7897	29.0193	11.4301	38.5414	51.8029	41.543	53.3235	39.3481	13.8038	12.5484	26.1416		53.6578	33.7785	46.8126	33.9249	40.1655	40.3487	34.756	42.1955	25.6376	5.32499	45.549	41.3321	56.8408	36.2362	39.6139	58.9287	46.6418	33.9527	36.5529	29.307	5.77407	34.2003	23.0241	23.4807	52.2906	26.8672	27.2205	28.3818	37.5379
O75530	EED	9	30.486	14.1446	23.469	25.7317	26.3809	21.2841	13.7058	31.4595	12.8909	9.42248		13.3396	17.6094	18.7471	17.6722	20.8879	9.58435	3.82606	8.73184	19.068	12.533	18.4465	21.4207	36.4961		18.5815	26.8123	19.9883	22.7487	27.3742	29.1972	19.2192	25.1015	21.4736	24.3633	20.641	14.2324	15.7976	6.31248	12.2722	25.2519	23.2851	17.5618	18.4033	11.3128	10.0634	21.0205
O75531	BANF1	11	2414.67	1658.5	1456.99	2051.31	2070.86	2430.93	2443.22	1931.3	1886.53	1599.42	1775.39	2328.18	2275.91	2288.77	2194.39	2193	1526.77	1587.45	2060.11	1523.6	1923.28	1562.2	1933.26	1805.97	1601.14	1620.92	1977.25	1661.53	1691.09	1683.48	2080.44	2364.08	2307.54	2277.3	2083.74	1870.47	2081.91	1645.4	1402.51	1982.13	1626.59	1480.46	1714.05	1321.29	1326.85	1546.92	1494.48
O75533	SF3B1	56	454.221	334.815	336.57	451.749	392.444	409.634	397.278	416.522	340.974	255.789	317.542	341.2	324.769	380.319	371.017	370.708	326.253	254.743	348.783	359.286	309.613	302.915	346.649	381.198	260.98	383.902	357.066	411.491	394.848	340.083	451.36	369.313	385.548	378.242	391.205	347.64	315.626	270.643	243.25	307.786	353.736	309.653	417.355	218.632	199.757	215.888	368.603
O75534	CSDE1	28	74.0787	99.073	64.7351	82.7184	48.2775	54.7859	47.5194	67.0294	43.7025	49.5952	47.4909	60.0447	53.9939	56.1548	50.9729	46.7628	53.8133	43.3797	58.4888	39.0898	36.6949	44.3347	48.3916	32.43	27.7707	70.2398	35.2154	31.0716	58.187	58.1032	64.7269	44.134	35.7303	34.0748	68.3434	53.3623	74.4763	40.6861	36.0264	39.9218	68.9521	57.8375	77.955	39.2404	30.4013	32.7782	61.1067
O75554	WBP4	2
O75569	PRKRA	11	42.8403	23.2742	12.1681	24.1348	19.5264	20.3021		21.4448	18.2974	17.4106	35.0276	31.2356	27.5846	17.4656	17.9894	14.1234	20.4342	14.9353	20.3827	11.4202	14.7445	4.25428			26.3692	28.9216		9.13148	18.4498	14.4562	27.2774	13.2305	14.5761	17.5963	15.1017	10.6204	48.4269	6.46856	6.59525	36.8233	30.0863	27.64	31.0938	7.39554			22.9188
O75575	CRCP	2								4.95855																											2.86029
O75582	RPS6KA5	7
O75592	MYCBP2	17				9.11828				20.0622		12.515			11.8062			18.4969	46.0462		13.8942				18.2442			4.83024	66.0357					22.6919	14.6798			0.975605		6.00362				6.33529		60.5499			69.6575
O75600	GCAT	4	15.6115	8.61006	12.8239	8.86495				8.38348							3.31952					8.69264			9.90837			15.7665		26.0745				23.6007	15.0155	29.398			5.30824				16.3272	10.9147	25.5246				23.2944
O75607	NPM3	2	99.2581	98.1382	95.695	87.4785	56.7393	60.8589	56.4627	74.8779	76.4202	78.8045	90.539	107.018	86.636	48.3633	68.213	69.7481	56.9554	46.3214	67.4407	76.2604	52.6633	59.7576	57.5484	42.4868	54.8784	138.817	49.6846	73.24	115.443	94.6377	118.31	55.3416	72.6121	95.898	86.3861	81.6467	78.2681	57.7067	32.2558	70.4193	77.0745	76.67	68.8496	54.0958	25.7487	43.5137	65.4175
O75608	LYPLA1	8	305.618	260.582	283.598	239.31	153.351	173.624	161.742	212.401	191.07	208.768	222.48	240.014	232.961	139.746	194.092	148.391	185.102	168.646	207.236	143.707	53.4769	127.147	91.6414	62.9828	81.0848	204.603	106.328	142.065	175.132	189.097	180.104	112.202	165.047	175.299	199.282	162.846	129.122	112.611	85.5728	111.666	199.144	219.232	261.306	118.134	70.4334	96.1927	184.924
O75616	ERAL1	8	56.6893	64.1623	62.7793	72.7206	42.38	69.6221	60.7073	49.6918	45.9851	37.4153	65.3728	47.1267	59.4268	60.5388	64.572	84.3567	41.862	40.1068	62.9138	65.8818	50.0272	66.2692	82.0239	52.9014	44.1989	98.2562	60.9445	80.3775	63.033	62.8913	91.876	89.8643	111.026	108.976	97.1718	44.1113	63.2213	26.7702	32.4595	63.9353	81.0504	59.7437	76.0767	18.8254	30.8349	29.9664	52.6563
O75643	SNRNP200	101	343.956	276.753	325.354	359.145	300.62	361.84	258.178	391.31	248.641	198.399	280.058	398.825	313.043	319.582	287.019	327.534	216.512	216.155	260.761	266.039	250.024	284.543	295.413	303.6	213.074	294.167	290.48	323.157	288.961	338.043	383.079	288.593	308.87	286.012	329.52	322.888	260.532	249.947	214.27	240.231	378.284	272.148	288.193	215.857	191.107	205.237	303.352
O75648	TRMU	3						18.1839		32.1223	17.0442					14.7485													14.6403		22.7406	17.9677										6.65528			18.4187	15.7914		6.24434	14.7953
O75663	TIPRL	11	160.848	88.6749	82.3889	83.4709	29.1183	60.3787	60.7354	54.9449	46.853	43.2803	61.6883	77.8243	36.5575	45.8707	56.0645	70.0559	57.7834	58.9222	31.8316	24.5635	50.104	36.7317	18.5597	17.3294	25.6586	98.4979	43.8175	50.952	67.8768	58.7635	70.3897	59.9048	104.754	26.9235	63.424	65.1097	47.7998	35.3797	35.8246	55.0231	55.8935	134.917	77.8196	37.7867	27.7671	53.7736	81.7373
O75665	OFD1	2	5.12927	11.1811	3.74861	5.80766					5.40438			9.9591		6.14446									12.8893			12.5921		12.3241		3.37336				9.62842	12.7154	9.37806		7.03084	10.6658	6.84101	18.1776	6.04278					8.38213
O75674	TOM1L1	6	15.0288		6.59531		8.9018	15.1913		11.2955						7.97296							6.00835			6.86392					12.0913	5.53019											10.1007	17.3895			2.50493
O75676	RPS6KA4	2			7.52449			56.6453	25.046															37.3947		32.3077			24.29										35.2802	24.7341	33.8393							17.744
O75683	SURF6	6	51.9617	104.822	105.78	112.71	109.583	91.96	94.5892	101.809	70.4373	82.2297	95.5081	97.3063	49.0741	93.5562	92.5018	93.0213	49.3718	45.0702	50.2274	93.2263	80.5003	79.6935	76.0278	88.8653	89.9509	111.047	82.7986	108.18	128.3	98.4609	128.553	92.3575	52.7665	116.516	90.8868	88.6244	93.4542	80.7395	36.321	23.1327	92.005	106.957	57.212	71.2648	78.9618	66.6464	41.7278
O75688	PPM1B	6				17.398													3.09353
O75691	UTP20	16	21.7344	37.1861	4.95583	47.2032	23.0807	31.5358	18.1969	56.7311	41.564	25.7014	7.65631	31.3074	48.8619	32.3619	24.8344	53.3672	2.40949	27.6485	15.946	24.3066	12.9349	15.8955	37.3355	26.8988	33.5557	39.4806	17.8301	51.6404	72.7237	42.4523	68.4173	28.464	48.1913	29.5782	32.3588	35.4126	28.5058	32.2491	6.70867	14.7361	37.3444	42.6844	55.461	39.3249	21.8667	25.1703	38.2892
O75694	NUP155	26	239.465	163.061	181.991	228.885	241.597	237.405	174.728	233.569	150.925	81.4141	146.093	196.476	141.282	223.653	166.326	227.135	90.4045	103.291	124.792	156.869	198.369	189.168	155.432	175.733	149.817	150.363	171.807	153.422	195.568	213.596	226.479	135.999	166.979	131.607	235.389	205.76	201.408	155.746	110.489	158.509	207.9	174.177	248.015	144.364	126.445	155.433	238.793
O75695	RP2	2	154.371	129.635	120.979	147.992	147.185	149.688	114.608	127.992	106.913	112.312	146.877	156.695	133.442	142.822	113.034	117.811	120.02	80.8044	129.956	105.529	100.858	122.602	93.1419	118.298	99.3877	167.106	117.323	114.384	130.631	117.233	145.029	137.593	107.449	123.46	173.872	141.676	121.521	91.0664	103.421	111.63	163.03	133.982	163.966	63.1686	62.7444	74.4044	152.021
O75717	WDHD1	18				4.7359	20.7538		13.185		2.59143	31.2952	21.2757	16.0689	24.5399	16.885				10.3507								12.9259															23.5715	14.1431	34.858				18.5842
O75718	CRTAP	8	470.011	355.27	347.725	395.887	379.261	380.019	393.258	400.248	320.617	207.694	229.605	330.803	258.579	394.535	406.402	391.252	216.847	208.182	330.402	314.208	296.926	385.567	265.506	285.639	268.515	363.545	339.839	394.905	361.292	343.963	466.906	398.53	485.515	478.348	455.924	404.334	364.156	305.066	237.005	264.397	379.126	327.436	459.044	254.664	196.867	226.991	381.217
O75746	SLC25A12	15	70.4719	46.5293	49.0817	83.4495	61.8903	77.0997	51.2919	74.3204	71.1324	24.2941	34.9773	69.84	25.3371	41.145	63.5332	59.3954	16.5948	30.6518	33.7043	66.9919	65.2185	55.9367	25.893	41.4099	36.0059	47.791	45.0295	85.3298	78.0458	63.2912	55.4485	37.7853	92.3239	88.9884	74.2497	79.1989	27.6094	39.1093	33.5006	51.9477	77.5162	67.4973	90.4887	34.9626	14.7883	20.3688	72.4643
O75764	TCEA3	3
O75787	ATP6AP2	9	250.084	222.494	210.463	271.138	226.708	260.523	175.896	260.851	224.287	111.506	236.134	219.368	220.789	179.498	258.271	264.376	183.034	179.506	213.947	200.252	209.995	189.631	143.079	162.652	244.794	277.486	202.141	275.462	236.02	195.711	258.996	241.123	310.849	286.883	263.353	268.815	219.797	188.9	151.715	172.052	307.755	205.265	274.544	143.797	116.432	150.552	254.52
O75792	RSEH2A	6			13.1149															4.20171																											6.11199
O75794	CDC123	6	145.057	122.222	141.633	90.4025	66.1239	85.5706	75.8479	92.3546	76.2501	79.8496	87.9772	102.034	89.9565	94.5133	106.432	82.5035	78.4308	34.6417	74.3952	53.6451	40.3695	53.0642	73.2488	57.8608	57.8824	107.138	46.5792	58.2614	80.8762	100.421	106.183	55.7415	64.2684	48.4699	94.1397	75.6763	69.039	57.6661	54.8691	66.2885	82.7497	78.5344	97.368	71.6274	67.6465	92.4041	82.9852
O75817	POP7	3	4.76389	80.7379	28.6292	30.0444					35.2088	38.3095		4.44952	38.4756					0.456551	5.19316			12.2266	46.0254			90.4216	35.3332			25.641	72.7507				41.3398						20.1946	34.2107		22.1845		3.93334	38.6777
O75818	RPP40	2	17.2973	22.5355	11.115	43.4134	14.2461	17.7214	12.3247	12.0043	18.3871		15.3744	28.0174	16.9389	27.18	16.4694	16.1655	13.2082		16.0115	6.58931	19.3585	35.0817	22.6217	13.0061	6.60814	44.7264	3.6597	30.2167	19.4811	31.0316	32.289	28.6915	27.2528		17.1529	28.4179	23.3126			13.2719	9.60359	16.7801	24.0953		11.8716		28.6224
O75821	EIF3G	16	55.6192	72.3985	64.8869	53.8607	28.9105	24.9709	49.4034	49.4162	39.138	53.8413	92.2144	57.3192	36.7483	59.3579	42.1762	48.1349	34.875	45.1691	29.309	24.8929	15.5275	27.4925	12.8334	7.52776	20.6252	52.3471	28.5933	14.033	43.7291	52.6419	55.6102	17.8898	13.1665		34.4106	52.9522	46.8609	40.9193	34.3521	40.3217	53.6715	41.1537	52.9499	31.108	32.0591	28.3446	34.7258
O75822	EIF3J	12	13.0128	104.027	143.436	10.0219	112.876	36.4734	13.0718	17.3229	119.303	106.08	98.1554	26.2972	112.731	17.4799	26.6417	148.544	96.1378	71.2568	122.904			4.07901	51.0313	5.69976	65.8361	128.564	43.6105	7.88759	112.187	36.8449	118.555	78.5038	5.94599	28.0509	141.784	14.7367	14.9814	97.9226	6.67878	138.49	14.0932	29.412	14.9554	67.3535	64.1332	69.0008	5.27759
O75828	CBR3	6	17.2767	28.4575		28.0726	41.0344	13.5294	23.6885	39.4408	22.0439		20.4382	2.85699		27.1755	17.4569	31.476	26.0046			34.3072	32.7331		27.1085			15.4279	13.377	50.3212		21.6543	22.8447	19.6756	28.5387			31.3775		11.5102		29.9867	36.4479	24.2768	35.8431				33.9881
O75832	PSMD10	5	67.3794	57.0458	57.3618	58.091		8.2011		27.5251	29.8041	64.6492	69.5159	72.7924	70.1695				61.0792	46.3758	51.3862							62.5169			41.4959	21.7872	35.3267		11.0769	38.8317	9.93187	20.2792					82.3028	66.2517	53.4407				42.7551
O75843	AP1G2	4
O75844	ZMPSTE24	11	268.134	127.242	213.765	307.254	321.741	373.882	341.173	419.223	329.062	108.513	274.428	317.907	349.535	306.477	244.606	288.426	210.19	228.492	299.563	235.91	264.195	229.577	309.094	264.573	271.142	292.936	311.248	281.88	283.143	282.725	341.042	255.432	315.479	353.746	265.886	286.767	203.842	217.823	177.604	225.321	315.315	242.656	282.216	185.919	153.618	166.905	269.201
O75864	PPP1R37	3
O75874	IDH1	21	102.399	68.3012	57.1046	97.1946	91.9606	94.5122	81.9067	122.809	79.4443	88.5592	96.974	98.4164	80.1852	71.03	91.0759	85.0605	82.7001	56.9446	107.059	66.2865	37.4829	48.7645	48.6942	52.183	39.8939	95.093	49.1022	63.5761	67.5662	68.5922	82.6729	76.8812	111.269	97.6589	103.071	95.4961	88.6034	72.7056	55.606	81.7788	158.048	127.187	139.772	36.5622	47.6975	47.1082	155.502
O75879	GATB	6	37.5623	40.625	36.159	57.6078	52.9024	56.8989	36.5024	32.7612	44.3521	16.1751	46.9036	32.8978	30.6374	41.6808	54.347	59.2263		27.5442	26.9515	28.6516	43.0814	36.1799	18.2269	20.3413	18.3378	31.8533	37.6615	35.5044	41.925	50.1953	8.40042	52.0726	44.344	63.556	65.7759	53.6505	33.7896	25.9083	34.9823	34.6907	58.2616	48.1382	43.5279	33.3379	12.8083	21.1703	43.8539
O75880	SCO1	5	304.219	277.659	270.184	293.839	252.031	278.412	225.684	397.208	240.433	127.695	344.698	382.334	331.374	226.319	215.329	205.886	222.424	256.125	363.271	227.243	142.054	174.077	315.224	181.41	166.624	353.932	229.994	303.941	189.932	201.948	307.697	310.835	364.835	311.583	315.237	176.887	220.153	182.971	127.129	128.96	250.682	225.024	431.554	123.934	114.19	154.589	342.404
O75882	ATRN	3	29.076	29.1628	27.6366	29.1031	43.6782	37.2287	34.554	43.7102	30.9066	9.37247	28.0986	26.8389	19.0144	31.43	28.3286	45.9024		13.5834	22.2538	37.6431	36.4078	35.7153	36.7825	27.3304	25.3851	14.9152	20.1056	7.03696	32.0818	27.4746	38.1734		17.4564	25.3061	43.7735	30.4523	42.0732	25.6115	23.2962	24.9779	46.2731	40.5684	51.1707	17.8301	23.7945	11.5239	44.5189
O75884	RBBP9	5	28.7343	16.7121		30.6868		30.5862	16.7321	30.4365	11.0014	27.5308	14.5001	27.3248	19.8806			19.3686		15.5718	25.2026		6.20078					12.8765								16.3395	17.8589	10.6659	12.4209			9.45955	25.0624	17.3251					24.1167
O75886	STAM2	8		2.75911	10.5163		6.98453														9.49534																							5.36384
O75891	ALDH1L1	5																								3.89482			17.0968			15.0652	5.7793		5.57689
O75909	CCNK	4	60.9864	56.4184	37.484	52.8346	55.2481	55.5805	43.0602	67.0407	54.3387	37.1478	40.5039	42.6281	41.9409	43.647	44.3364	56.7622	29.9734	28.6977	45.9183	38.3331	47.543	54.3563	48.0713	23.54	27.0926	51.3868	40.3899	47.1917	38.2813	50.2265	53.4972	40.5889	44.4003	38.1496	70.3368	50.8645	44.4081	33.5893	23.8575	44.1129	44.7171	40.8238	54.5109	27.7661	21.356	36.9549	42.0883
O75911	DHRS3	2	107.687	69.4942	46.3962	160.497	102.187	83.6874	81.7167	97.3086	95.3035	34.9963	158.334	144.973	86.5211	74.8063	63.3114	76.0506	94.9559	50.9274	144.552	55.2571	49.7687	47.8179	74.4716	62.7761	39.7569	50.6526	74.8638	74.4823	85.0925	80.3916	96.979	119.004	206.095	126.743	109.071	94.436	49.932	66.6108	21.7565	63.222	71.4496	95.8297	108.383	47.2554	41.8314	16.6838	119.276
O75915	ARL6IP5	4	337.814	150.634	172.236	341.795	338.369	347.417	282.881	336.705	211.787	54.7316	161.691	230.424	156.529	286.54	257.257	230.299	124.39	113.049	167.949	196.933	233.368	238.152	212.599	213.938	116.906	222.587	158.058	265.4	228.086	216.634	300.507	195.463	308.164	267.824	284.013	198.325	198.653	150.561	141.07	184.154	327.491	270.661	343.362	135.159	106.752	143.31	306.485
O75934	BCAS2	9	138.513	128.376	113.903	106.401	54.6949	79.3178	126.273	85.3219	95.0374	138.466	121.213	137.04	139.339	75.8287	64.0997	110.34	101.609	137.106	170.124	64.6452	111.837	80.397	98.2912	79.9501	83.357	146.986	73.8042	76.88	143.785	69.1444	109.385	89.5455	94.996	80.2711	102.738	94.5718	88.2431	58.459	54.0317	56.1128	111.236	93.5164	115.903	46.1981	50.3778	53.4973	75.5496
O75935	DCTN3	4	107.317	95.9999	89.7252	132.211	78.6173	120.908	50.1563	124.204	40.5123	47.536	49.7668	97.0178	82.2789	100.361	102.74	40.6978	80.4105	77.2154	64.314	27.3862	22.4551	46.0111	78.6566	37.5955	47.2125	29.9919	57.9371	39.2534	95.8427	45.5898	93.5175	81.5425	45.8602	27.8745	71.203	132.467	87.6377	47.2554	38.698	91.4992	165.147	64.4838	87.816	67.4363	45.471	40.0209	148.174
O75936	BBOX1	2				97.9454	105.169		77.4704	89.3927	89.3083		104.746			94.6161	94.0311		84.4141	73.0504	74.4421	60.2989		85.7404											76.5242		100.722	91.59		73.3473	53.5725	83.3428	119.946	85.8378
O75937	DJC8	11	96.4597	68.52	60.9933	79.2902	66.3046	70.1444	34.1101	95.9957	61.1338	76.4642	94.2446	112.004	92.6479	68.6115	70.9545	79.9055	74.1353	54.9022	95.0267	61.7525	45.5813	47.5466	60.2668	56.7436	61.7163	94.1838	28.8761	64.7045	57.5215	41.2282	82.0564	59.1819	61.3697	43.7094	96.6816	110.8	49.8507	79.8714	43.2607	63.5625	78.1762	60.6575	90.3795	20.1101	30.3761	27.2566	81.2413
O75940	SMNDC1	6	36.0104	48.0493	31.9806	40.4246	38.0826	11.3944	19.7832	37.2193	30.5525	33.8951	41.0218	41.2131	41.1247	37.6203		29.7491	28.3806	36.4129	35.5622	31.962	20.7903	31.27	44.0509	28.8628	30.9217	41.8953	27.4419	26.2105	28.4813	30.875	39.5999	20.7325	30.7456	35.9366	53.5973	42.1018	34.6646	46.6689	26.0405	20.7967	16.7231	29.5036	32.2299	8.82121	19.141	26.1772	35.4269
O75947	ATP5PD	14	1097.61	775.069	856.049	887.743	864.686	901.887	900.626	783.699	905.702	884.429	902.296	935.468	884.294	720.015	798.725	816.061	759.698	663.153	888.532	789.747	867.952	764.453	792.066	738.757	752.139	1185.98	841.531	964.57	568.407	584.183	967.315	1067.05	837.615	1068.98	756.057	827.03	834.454	591.6	491.915	609.312	779.488	721.578	873.174	504.205	482.419	518.569	680.564
O75954	TSPAN9	2	65.2902	46.1196	42.6823	69.6388	34.1383	45.8491	30.409	41.9825	14.1245	21.7303	42.137	40.4413	27.4791	25.5182	49.6775	28.9834	21.7432	27.5545	39.8696	41.6294	34.831	21.9165	25.115	23.2185	33.8943	51.2026	23.714	33.9773	37.8188	34.3537	44.9474	24.8537	38.0018	37.7354	48.6872	35.8922	43.0773	31.8488	27.8177	39.5776	45.4022	45.0063	56.3896	20.5806	23.9664	25.1985	78.6522
O75955	FLOT1	20	114.049	90.7675	103.111	108.648	106.454	112.777	125.14	127.962	86.5172	46.7042	84.2054	110.824	72.5801	103.62	108.01	110.492	57.2795	70.2298	89.316	80.9672	100.286	96.8921	70.5801	75.3842	63.5594	75.0804	55.7922	96.6038	117.325	93.9988	69.4814	69.2756	109.289	90.8142	100.59	95.9068	120.545	78.2647	59.5187	78.6841	140.176	134.996	142.134	53.1666	54.5735	54.0327	141.975
O75962	TRIO	5	29.7402	18.3714	13.0339	25.2034	24.845	18.4039	19.0665	30.2518	16.2284	24.2454	14.4082	10.6219	17.5584			22.1577	11.31	16.08	21.1768	23.3583	11.1784	14.7695	12.6127	20.7038	9.31979	8.59982	25.2084		23.4909	19.2783	11.1753		2.49601	11.2492	24.9482	23.8151	30.4408	15.4395		14.0362	31.3395	23.4789	29.1094	16.0335			24.255
O75964	ATP5MG	7	1708.9	1302.29	1242.2	1500.07	1346.17	1407.59	1077.45	1514.54	1180.18	784.933	1274.03	1286.47	1055.01	999.635	1042.65	1341.99	847.787	751.45	1244.55	1004.62	1380.66	1087.03	1276.57	1160.33	885.623	1372	1384.97	1403.18	1022.61	1021.09	1494.64	1491.57	1730.98	1693.75	1587.86	1000.66	972.066	919.448	829.954	914.727	1294.11	1014.49	1263.32	692.948	737.823	876.232	1259.09
O75970	MPDZ	2	11.0108	15.3896	5.74017	13.6244						6.91917	1.93589	3.90907												8.75441		12.0663	6.41724		5.29401						5.26905	13.486				5.60359	5.05221	7.56156	10.8165
O75976	CPD	22	151.073	132.917	132.254	154.137	120.228	124.136	119.507	106.416	103.637	66.5506	99.5581	105.441	91.0951	144.62	128.259	119.663	79.9073	55.0129	117.547	112.337	137.588	128.462	154.18	120.754	113.149	141.965	101.875	146.748	146.264	123.649	150.512	101.193	141.115	137.337	132.535	143.947	156.206	103.924	95.5805	133.219	158.967	157.2	208.3	74.5214	75.8269	104.651	162.966
O76003	GLRX3	21	197.016	187.615	186.203	151.247	150.466	148.086	120.081	170.549	122.358	149.691	144.238	152.188	153.378	121.439	130.828	105.256	135.807	105.048	117.993	83.6714	64.5235	64.8301	85.4638	74.2591	84.8997	151.912	82.2428	109.478	136.135	132.872	138.929	97.793	104.607	96.1168	163.096	153.834	146.56	137.222	88.2577	121.671	164.677	172.175	149.159	78.5901	103.88	87.5832	145.519
O76021	RSL1D1	20	299.123	229.155	235.965	315.192	274.324	291.642	215.298	308.154	231.747	158.591	157.21	209.346	253.55	284.305	262.962	301.574	172.325	168.903	218.106	217.26	266.092	241.835	239.006	252.612	220.497	326.364	130.55	190.586	380.925	362.633	384.602	213.912	171.645	243.379	274.049	143.778	171.734	104.516	187.307	170.193	324.234	285.179	267.276	224.823	184.097	69.5112	169.261
O76024	WFS1	7	29.7466	16.8858	18.8075	25.5394	19.3845	18.1952	12.3191	20.789	15.0842		9.59765	18.9531	9.35663	23.1329	19.8931				5.69148	6.63183	11.6259	16.7236	12.5148	10.7431	11.2578	28.8716	18.5894	22.3357	12.7263	19.1443	23.7296	18.1552	14.0161	31.7977	25.2512	17.1656	15.1387		7.79745	19.073	14.8475	15.3477	29.0806	10.1671	4.2115	5.75165	13.3841
O76027	ANXA9	2
O76031	CLPX	18	127.353	112.989	115.932	96.467	81.4264	81.9817	101.314	100.841	107.644	104.722	136.206	128.325	116.072	73.5837	64.9472	138.203	90.6185	88.8456	111.823	70.5666	60.7189	75.6044	60.3062	66.7589	88.5648	144.466	98.045	91.9326	72.1784	106.684	103.888	117.892	131.026	136.358	95.5723	91.2504	90.6103	51.0772	64.8535	78.1066	109.651	95.3214	111.282	67.0891	60.6347	43.2297	121.28
O76041	NEBL	3				50.2512	52.6644	58.6802					59.9639	62.6638	49.5571	63.0013	70.5655	51.7857				65.8403		73.5524	49.787	36.3852	77.503						56.8683		48.246								69.9609	57.2317	50.8573		23.1243	62.5365	67.0856
O76054	SEC14L2	4								10.1829																						3.46199	6.66109											2.88874
O76070	SNCG	9		27.4981
O76071	CIAO1	3		44.1168		76.9356			53.2198			7.86232	43.7194	59.8671	31.055		74.0286			16.0311	29.692					27.9692		16.3285	35.2435		66.432	61.3597	44.5097	31.6946				68.3949		50.6634	46.2512	56.3565	79.6726		49.4784			29.9724	81.8854
O76074	PDE5A	8																																															25.0264
O76094	SRP72	22	51.3382	56.2122	59.9489	46.331	53.2697	43.4674	40.9894	30.6687	42.1542	56.121	60.2052	57.8649	56.007	55.8031	40.9618	49.2496	45.5154	31.0616	53.0652	39.0987	39.3519	50.4337	59.5303	32.9024	41.4449	61.6836	27.7199	41.7135	21.6063	49.5012	43.2391	34.7643	44.0178	45.5583	47.4417	30.3294	55.7199	45.1312	37.8375	44.4356	43.095	50.9437	70.4005	26.4159	30.4177	41.4135	47.7042
O94760	DDAH1	12	48.0831	37.6894	27.0093	39.41	41.3504	47.0194	67.9609	43.0305	48.7857	43.7258	67.9459	52.3992	66.1379	43.9011	50.747	22.5087	43.8463	36.1602	37.616	31.3721	16.8155	30.0055	12.4024	13.4707	23.1181	50.7112	29.8495		26.9356	36.8146	39.3295		38.5287	30.9281	38.5513	45.4029	46.2422	40.4061	23.1379	26.1983	71.6146	61.4184	52.3181	23.0507	12.3151	36.7524	65.5618
O94763	URI1	6		21.992	21.4731							17.2373			17.4359					13.7047
O94766	B3GAT3	7	114.03	68.5691	87.9261	128.428	142.033	40.649	81.1652	155.618	132.638	38.6152	111.071	134.861	73.3152	89.9902	116.696	97.5321	20.0487	52.5207	67.484	58.7279	62.3178	29.3223	62.2291	57.7593	50.6028	80.9936	24.3424	104.348	99.3341	115.191	99.0091	85.7088	161.93	168.593	108.648	103.254	66.7879	47.3555	36.3699	78.0564	159.071	148.805	159.934	59.1548	10.0107	53.7276	156.957
O94768	STK17B	2
O94776	MTA2	19	105.944	75.8392	98.4151	119.364	110.333	130.372	106.361	123.847	102.681	41.0114	60.6438	82.6736	81.5323	102.708	94.4157	102.708	50.1072	60.8185	58.5373	91.2607	83.1962	78.2359	90.2602	101.88	73.2155	107.593	63.9025	75.6724	122.211	117.177	144.042	36.2752	86.6197	58.377	91.8215	63.0234	68.0721	41.1199	56.6306	74.7112	113.105	76.3412	95.7612	67.7429	36.1593	65.4784	99.9887
O94804	STK10	13	52.2395		15.5832	10.4639	9.7552	17.115		19.2021	1.36451			7.35272		13.7343		16.2648		12.6345								8.96883	18.1456	8.47894	16.4966			18.2426	13.351		62.2747	50.9114	38.8256		21.4123		51.7754	75.8419	61.4275
O94822	LTN1	4				4.19139																				4.31889				24.3031	16.6815													9.19266
O94826	TOMM70	18	608.975	552.471	520.251	481.831	456.716	526.888	482.244	596.058	521.32	403.933	569.054	627.359	659.698	461.872	460	452.963	455.567	478.533	651.372	389.736	445.966	461.628	446.277	392.951	416.122	715.319	420.059	463.493	506.238	439.015	593.862	484.414	518.653	568.466	484.049	396.368	401.096	339.756	306.414	377.72	487.664	466.863	506.047	305.29	286.217	303.112	417.65
O94829	IPO13	3			67.9218								107.532																																		19.2301		110.046
O94832	MYO1D	26			4.74174																												4.64487		23.6923
O94842	TOX4	3	12.5942	6.83816		17.4683	7.3772	15.3436		8.36138	5.18282				5.66577										11.7111	7.4802		11.9693	4.30377	11.0995	18.3295	14.2108							6.62274	9.85083		7.01737	15.7538	13.3676	15.4511	6.51762			13.8543
O94851	MICAL2	4
O94855	SEC24D	12	55.307	29.0624	32.2255	25.9586		3.99002		21.9233	12.4678	7.92199	21.4538	20.7669	12.0452	23.0737		24.9743	19.2852	5.58392	18.1629		2.74197	12.567				16.2947		13.611	18.9563		30.6451		19.2563	5.39222	27.8797	13.9892	7.30311	11.7125		13.2366	19.4745	21.6328	36.8287		4.10784	14.6116	12.0903
O94874	UFL1	28	138.492	130.33	117.624	137.183	134.259	137.131	109.403	158.888	152.157	89.1077	145.079	144.492	83.454	127.013	101.012	134.794	77.4143	99.3035	118.778	99.6099	101.534	90.891	68.6928	96.2802	73.368	147.326	117.308	141.182	125.685	118.63	128.207	136.01	152.743	164.148	145.016	105.771	107.575	89.3297	90.8189	88.0099	174.203	123.016	149.688	79.6786	48.0458	71.4998	110.682
O94875	SORBS2	16
O94880	PHF14	6	27.3728	19.0733	26.6046	28.3719	14.2924	17.5166	15.6915	19.49	13.1912	13.919	38.3071	24.1701	24.4145	8.91273	14.2609	11.003	30.9308	26.0044	25.2687	21.3854	12.2407	9.60163	7.91925	17.8942	12.1124	39.4316	18.8401	23.6975	31.8568	24.4547	34.0419	27.0658	32.9907	39.681	29.1689	21.9805	17.1211		6.40382	16.0305	25.465	33.695	23.44	10.4992	1.95057		16.9896
O94886	TMEM63A	3																																											12.2467
O94888	UBXN7	10		6.58552		14.7134	13.2054							15.4351
O94901	SUN1	4	85.2667	50.6759	47.5443	69.7119	28.0344	38.984	40.794	62.1447	55.7154		15.9674	30.1106		51.1171	16.7909	56.6632	32.7907	16.8258		14.6472	44.3921	34.7722	50.6019	38.3863	38.0669	51.8	52.6319	51.4008	74.4724	42.2374	90.9287	43.4451	47.497	85.7993	21.2302	35.2349	20.3845	25.6166	24.6323	10.6188	55.0146	68.9016	56.9735	1.63518	13.9365		29.4461
O94903	PLPBP	10	67.8022	37.8083	45.3978	42.4848	16.3098	15.8266	34.9046	23.5511	28.0703	16.3775	59.8287	43.4924	52.5423	19.7191	23.6596	22.3467		19.2921	25.8252	29.3499	10.2005	15.8857	20.087	13.7675	16.3007	43.3578	14.5253	22.2397	23.8508	24.0465	33.5954	28.0183	26.5622	37.4205	18.7826	20.4851	17.2161	22.2264	18.9908	15.1479	28.9041	40.1958	62.2799	13.5005	10.1146	19.2967	40.7391
O94905	ERLIN2	13	269.145	164.455	180.957	220.061	217.499	212.544	159.235	247.625	237.549	148.58	266.682	306.142	297.074	169.983	188.831	144.44	217.796	233.512	321.973	106.125	163.989	150.355	106.271	97.2927	138.805	249.417	151.549	237.697	91.288	185.795	231.678	195.748	284.256	293.434	213.532	184.157	127.653	158.02	114.619	158.024	261.426	239.243	255.878	81.8732	64.4673	113.847	232.901
O94906	PRPF6	30	251.127	254.648	221.062	240.962	233.248	238.203	196.224	239.324	190.703	253.006	232.915	251.93	268.007	192.917	214.42	221.624	195.465	220.195	265.14	172.298	175.602	220.2	188.371	235.705	152.593	257.494	212.327	263.559	247.618	240.363	292.544	209.316	217.277	232.609	245.998	212.26	176.948	169.648	143.177	152.224	201.775	194.17	216.329	118.406	134.8	144.084	198.206
O94913	PCF11	7			13.642		13.4009						23.1658	23.3743					21.0645	7.89563									6.35762							8.10262	17.0674					11.0739	20.8797						5.47733
O94915	FRYL	25	23.6165			7.20526	8.99903	13.0888		7.86065						8.57932					11.482	5.79483				10.3153			0.467597				21.4055					5.7738	24.206	8.14493		15.0788	15.9938	35.4587	18.2346				17.9428
O94916	NFAT5	3	15.8271		15.5361	8.00195	11.3868				7.2898		15.4162	10.4241	7.11639	13.4942	5.11643		13.3767	11.1923	17.5328			7.70717				22.2658	20.0903	15.7639	8.6888	8.85781		23.3754	20.9573	26.1095	12.9757		13.2015	7.64113		8.09896	7.06039		14.019				11.9302
O94919	ENDOD1	6																	30.4208																	52.726
O94925	GLS	28	1396.64	902.69	893.963	1183.88	532.96	646.764	578.273	915.618	617.172	745.245	967.377	932.858	985.581	468.466	463.434	584.645	757.932	738.662	846.748	396.237	441.45	489.956	429.52	491.411	376.05	1145.31	376.627	430.638	750.557	499.17	817.349	545.81	654.257	965.388	685.81	556.085	608.075	466.784	354.327	459.685	1160.38	1032.87	1246.81	289.837	340.438	397.589	1002.28
O94927	HAUS5	3															15.9821																						8.74979
O94964	SOGA1	4					7.99314									19.392		22.2117							31.0019	24.8417															2.83032			7.08098
O94966	USP19	7	25.9334			15.167					5.24606				15.9644				9.26851						28.5142				3.13724				25.0336										19.1732	34.1146	29.8551			13.2338	35.6227
O94967	WDR47	2				7.47425									4.9646				3.52859												4.95323		4.63654										5.24533	4.2448	8.06868
O94973	AP2A2	22	56.728	48.9567	50.9085	78.3096	44.5935	55.8495	24.8994	41.7048	25.1276	24.0205	43.0078	65.0378	35.2311	38.7939	49.815	34.9927	36.606	36.9183	53.1605	27.5813	41.5968	24.5111	40.6848	36.9479	41.4085	52.0047	31.3932	49.0402	60.3357	57.3245	58.4385	36.2361	54.2888	48.7911	58.9904	40.0502	41.474	41.5243	17.6136	23.7178	62.3257	39.124	57.1141	30.605	28.7569	22.2596	62.5617
O94979	SEC31A	33	133.41	111.565	136.559	135.654	78.2213	63.2505	50.6571	83.8687	41.2432	56.4018	104.694	99.3165	73.5003	98.5111	131.643	84.7606	55.8725	53.7022	59.7331	119.737	42.5758	21.516	12.2403	23.8878	50.0746	81.6829	49.5123	133.175	71.6489	32.6436	76.3821	54.4615	38.4067	75.5496	164.426	90.6931	80.5892	82.2038	45.3119	72.2232	111.699	84.7598	97.8976	24.8181	40.6319	75.2727	81.1025
O94992	HEXIM1	6	14.8712		16.2451	19.3906	13.294	16.4016	24.7085	15.1027	15.5576	17.0561	13.9338	11.8981	22.1044	7.59627	9.67651	9.10894	12.1907		21.4247					2.408		15.3485		12.055			13.5212	22.2255			12.172	16.11	20.2696	6.54003	7.45903	14.6705	12.2258	12.4446	23.4306				13.7139
O95049	TJP3	8																22.4694											35.6783
O95059	RPP14	4																16.7705		3.0215	5.26505										7.23317			8.42964			10.6292
O95070	YIF1A	3	48.405	28.2836	20.2775	36.8102	33.7511	37.0742	22.6814	28.2861	41.4438	22.0275	45.2155	49.8102	49.561	11.6606	15.4516	33.4993	17.3408	28.2779	31.4867	34.7014	30.5106	12.5542	6.74972	25.4331	24.7451	58.1873	29.7824	31.0213	28.1646	23.3948	49.9943	25.8256	24.7351	42.0192	39.4016	31.7958	19.8134	8.60565	9.21888	33.0537	47.8372	26.8435	47.1397	27.763	2.84889	10.7649	37.9941
O95071	UBR5	28	24.5963	31.7851	21.4207	41.0978	38.7709	28.3569	18.0926	28.3216	13.7151	15.4187	29.923	5.63413		631.894	34.3488	20.1787	14.3042	10.7147	19.8445	19.258	9.97273	23.448	20.5145	29.4219	30.5852	62.6508		11.5848	52.7731	22.8909	28.107	16.078	23.4125	30.2699	22.8611	17.6966	36.6447	18.5094	12.9564	32.0743	26.1148	26.1418	32.1093			12.503	42.6557
O95081	AGFG2	3
O95104	SCAF4	4	40.8013	39.7096	32.0672	39.0055	26.3183	40.797	32.3321	47.9421	34.0278	40.4774	35.8533	28.8856	26.7133	33.1663	31.1105	42.8937	26.6261	20.6335	16.5331	33.4543	32.7271	19.1515	26.701	18.5121	23.624	44.4628	42.4335	36.5332	39.8937	36.7544	38.4997	26.8157	34.1941	33.4872	30.0049	44.0992	35.8611	23.7631	30.9311	19.1583	39.1997	30.8468	28.7641	20.6137	18.7132	11.4157	33.7142
O95139	NDUFB6	3	121.817	103.206	149.23	156.842	146.425	147.029	160.547	195.641	157.034	80.9382	180.831	123.002	316.578	139.996	148.399	130.106	260.981	280.911	340.304	122.753	98.512	146.711	142.564	162.935	116.471	295.686	157.209	200.928	186.767	165.832	219.186	222.713	212.49	254.885	141.756	72.762	130.13	105.014	64.3536	109.38	125.675	170.846	195.389	94.2714	45.8902	86.4336	149.453
O95140	MFN2	14	120.751	78.2179	69.5241	98.9436	87.146	65.2138	64.448	129.959	63.3618	36.3572	82.9145	100.149	76.5405	83.2129	87.9162	106.348	65.0763	55.7226	56.0135	87.5755	79.7185	82.2112	74.4354	94.5755	68.902	87.7914	68.4163	93.6654	97.622	108.946	132.043	64.1595	111.799	139.743	76.2033	85.7447	80.2135	69.0832	43.0482	75.6536	128.802	90.1469	119.851	49.6383	43.565	44.6428	105.164
O95154	AKR7A3	13
O95155	UBE4B	8	17.6771	29.7405	24.5439	19.9607	18.5967	27.5429		16.5549	26.9224	13.7731	8.48863	15.3179		10.1462	8.11469	31.8106			26.8821					5.67519		18.4928	12.0088				11.6694		6.27292			15.6442	11.856			19.8947	16.7856	20.4521	31.449	3.13371			41.0883
O95163	ELP1	20	57.2698	35.0226	50.6745	49.8521	50.9827	64.1377	50.7004	45.3739	42.0981	31.9381	40.7858	50.3536	45.6959	44.7311	44.6324	43.579	40.2232	42.0816	44.4233	36.0686	25.9533	27.6559	29.6982	31.6194	36.4815	50.8914	22.9011	20.3283	48.798	41.5977	46.8977	29.7563	35.3691	29.8206	46.8147	58.4862	50.6583	38.1871	24.7426	37.734	39.5698	51.7236	63.4976	25.8412	38.5267	27.9195	40.2752
O95166	GABARAP	2													22.343						14.9767									20.9212						22.8208						14.2405			31.88				37.8937
O95167	NDUFA3	3	104.192	64.3301	79.2925	79.4295	61.1599	67.1396	50.8845	80.0252	56.2983	94.2679	126.801	120.708	155.934	67.6919	41.2336	27.1512	100.165	110.253	150.269	58.2488	47.0605	48.1717	55.9541	54.0225	47.8743	155.561	73.8636	102.255	71.2528	62.2173	74.7612	101.637	136.534	158.803	62.6897	55.5991	36.0662	38.7588	34.6064	43.3619	75.869	70.2154	84.7845	44.8369	22.4102	26.8278	79.7217
O95168	NDUFB4	6	265.67	202.462	190.716	205.727	216.886	256.688	212.207	276.943	194.344	135.279	225.823	300.505	206.014	193.092	188.691	230.46	163.584	160.836	240.054	194.618	217.25	193.508	207.261	205.005	179.538	301.727	274.771	310.726	203.147	223.598	224.963	339.54	419.51	401.47	209.57	206.174	198.949	172.635	151.675	173.196	285.639	216.998	271.881	147.02	114.161	149.737	294.452
O95169	NDUFB8	4	239.889	219.129	189.071	230.132	215.61	222.736	224.091	226.472	176.451	105.254	226.684	271.812	182.896	177.88	191.844	217.077	134.792	151.572	169.676	188.773	166.165	188.695	201.144	192.166	181.301	342.726	256.786	306.942	183.019	194.663	196.232	307.013	372.798	384.572	219.524	216.554	171.95	167.751	104.47	149.476	262.735	231.487	263.755	124.109	90.9352	114.796	285.743
O95182	NDUFA7	6	225.901	170.646	190.887	173.365	180.332	181.318	121.778	183.245	158.142	179.289	254.446	217.303	211.743	151.416	143.769	155.406	226.513	264.051	297.729	158.342	182.184	158.206	156.003	123.143	151.933	315.731	248.49	243.481	188.566	148.75	187.727	337.495	322.386	378.796	180.133	176.357	158.503	142.04	105.273	164.077	212.436	193.213	200.748	122.241	104.667	123.451	226.993
O95202	LETM1	23	344.757	227.881	200.517	281.148	254.834	254.077	226.166	284.412	254.853	120.19	227.99	256.102	204.39	215.044	210.477	259.125	141.675	135.451	193.718	158.351	187.578	185.461	178.421	192.569	186.803	350.402	164.661	284.589	225.562	216.66	280.731	241.616	278.766	347.203	267.563	190.709	220.197	195.266	158.258	199.413	227.914	226.527	286.418	140.347	139.003	146.153	206.045
O95208	EPN2	5	2.71235	22.8585	2.79926	7.81293		21.5529		8.92131		6.99279	6.23634	30.4752	16.3156	17.2588			25.4391	34.5273	17.4358		19.6966	27.2639		6.38603		13.0734	4.3001			13.2908	39.7588		13.6661				10.5322	26.9355			29.4953	24.1906	13.9861				3.67162
O95210	STBD1	2	14.5676	18.0048	19.0555	23.3059	18.0446	18.4922	14.6743	13.0637	21.7881	8.6087	17.9674	26.4313	25.927	22.8497	16.8437	18.9325	10.3396	16.0558	15.9944	12.2989	26.7111	21.299	21.8571	17.3612	12.8933	37.2667	18.4527	35.7455	17.8425	24.4756	23.421	40.1209	25.889	38.5981	32.914	20.5403	14.0769	19.572	14.4731	24.8178	25.5117	24.3213	35.9494	11.6672		4.17157	21.4788
O95218	ZRANB2	5	22.339	62.7461	12.6552	15.6955	25.6044	12.4018	13.572	20.8777	71.1735	186.799	19.7808	30.3764	24.7238	18.0604	15.4284	19.4614	20.8576	21.0455	19.5403	21.9432	11.9712	10.1272	12.8895	14.2984	14.6118	105.464	24.0435	12.9574	32.5486	29.4492	23.9703	14.1839	1.92631		24.1825	11.3039	21.1909	14.5783	67.3732	107.472	18.6394	61.1915	20.5914	9.45446	12.8563	15.3551	15.902
O95219	SNX4	8	19.9133	13.6212	20.1689	26.2837	32.6148	11.5204	14.7269	14.0648	22.0991	8.74701	14.4296	20.3228	12.612	6.37426	14.0624	12.8075	5.8216				7.65908	13.1166				17.0077		11.1398	10.4312		19.6339	16.4989			20.3039	14.1448		13.098			16.0835	14.083	29.7056	10.6474	9.74276		19.0357
O95229	ZWINT	3	13.4958									2.23082								15.774				2.35657				21.3907						15.6525					10.231
O95232	LUC7L3	11	57.8431	57.4364	51.9664	82.7625	40.129	60.2062	41.9276	62.7603	48.8341	50.8971	49.2617	61.2362	37.2136	50.8154	44.1784	59.8904	33.4512	32.6087	48.8226	47.408	25.7415	55.0438	59.1848	36.4041	38.6383	54.3108	38.3278	49.0223	69.2985	57.9322	87.2533	28.1642	61.3125	34.7652	68.667	62.9796	54.9671	34.8875	42.5397	53.0044	59.743	71.6402	67.9791	32.6751	42.7149	29.0232	55.8427
O95235	KIF20A	10	46.8761	24.0062	23.3398	18.8169	11.9595	7.23863	15.2073	36.058	12.0346	19.6597	22.5181	24.7241	13.847	22.4061	17.2522	16.5795	20.135	21.5619	33.549	11.9402	7.54094	13.8441	14.8362	11.6862	13.0377	23.1208	18.2031	17.0234	29.1538	41.9349	19.3615	18.6619	16.7544	17.3688	11.5728	14.2309	11.2851	11.6759	13.4054	10.6463	15.5486		36.1948	14.1638	11.0308	13.9667	18.4839
O95239	KIF4A	21	61.0075	28.2122	35.9987	31.3424	23.3678	12.708	13.6761	14.779	31.16	20.3175	22.8514	40.7913	29.9912	33.2688	16.6423	18.2821	31.0262	28.0277	30.1477	8.07952		12.6022	21.4512	26.9947	35.2555	41.6682	8.84611	10.0242	42.3665	35.8272	40.2653		21.4878	28.7416	20.0784	9.02902	17.3167	13.9272	18.7646	35.4946	74.8796	15.7853	29.8976	17.1713	10.9909	10.3374	27.2884
O95249	GOSR1	5	86.4951	72.5214	70.2405	72.357	65.9245	49.7427	41.1268	78.0521	52.5585	37.6592	47.6614	56.315	45.3062	84.219	81.7197	62.0269	36.9701	30.6133	20.2617	51.1309	43.8464	64.4033	62.9263	41.1068	54.4714	67.8553	60.3657	60.1421	81.7801	64.3049	65.373	63.2119	64.6088	54.8578	89.4945	84.9633	57.6575	30.4856	41.0089	46.0404	70.302	63.7484	98.6505	21.7482	22.2191	19.4223	74.2748
O95251	KAT7	5	35.2481		17.6591	30.1493	13.6897	19.5842	17.6261	25.8835	16.6414		12.7305	22.4739	30.5468	13.4714	13.3844	14.6149	4.08174	16.5134	29.4029		24.2498	15.2966	20.7869	15.9306	4.14927	13.7351	18.2833	18.4873	18.9364	18.8895	22.276	24.8785	18.6843	19.5407	25.7166	16.8903	6.44132		14.4427	14.2522	22.4255	21.1236	29.0861	11.7229		13.3864	21.3388
O95292	VAPB	10	759.093	683.238	633.267	630.053	336.809	393.367	250.385	691.711	538.824	523.377	855.978	766.154	882.424	258.595	273.692	226.192	657.729	706.478	784.257	315.642	230.055	248.561	149.088	119.449	197.988	1028.67	347.03	576.265	679.996	459.867	706.149	465.52	568.859	758.463	609.261	359.956	149.623	209.038	234.768	295.387	741.819	656.586	782.71	159.055	69.9294	70.7935	720.498
O95295	SPIN	4	20.5909	9.39693	22.4515	17.6799	22.8509	16.5786	17.4645		26.6273	18.999		22.9283	23.7613	9.60289	25.9081	15.246	26.3109	14.9584	22.3166	9.33913	20.4399	11.1492	25.2547	13.7106		26.2741	16.2881	21.7796	35.2264	26.4382	15.9512	6.85034	25.7929	20.4	11.3976	43.9121	25.3371			19.8133	20.0522	21.6013	27.6868	5.51717		21.7573	15.5331
O95297	MPZL1	5	166.463	205.091	191.99	220.31	128.493	118.199	71.7081	161.347	139.59	76.2004	159.527	216.022	138.416	88.8024	110.336	100.916	99.9579	121.783	115.06	96.8094	80.3894	133.812	88.3478	67.8477	84.9935	145.975	49.8217	79.9713	158.963	139.846	189.956	76.8652	82.6379	94.2381	152.992	127.174	94.7534	83.9767	49.4904	108.451	295.119	291.392	272.167	58.3405	87.8321	91.6023	319.998
O95298	NDUFC2	4	194.808	107.532	102	148.707	170.743	126.229	171.893	190.724	151.199	10.1184	148.937	182.105	137.205	141.396	158.442	121.643	112.63	12.913	155.269	143.881	125.009	20.5414	196.2	108.204	146.911	226.024	163.133	230.095	157.682	149.828	106.234	246.896	287.67	275.532	157.355	132.376	165.602	115.665	116.692	94.5781	202.688	110.159	201.679	105.531	105.357	128.443	180.287
O95299	NDUFA10	13	261.765	195.463	153.893	233.014	199.702	227.095	179.963	236.298	176.426	152.479	265.986	274.347	268.868	142.849	181.777	190.177	199.23	187.397	277.108	160.613	135.076	177.266	177.203	104.986	131.136	355.832	261.579	270.831	180.872	158.128	192.323	307.039	374.964	425.35	227.168	215.137	182.135	157.671	122.082	138.27	247.588	239.974	283.28	120.486	125.661	121.6	274.593
O95302	FKBP9	12	186.294	150.573	151.344	158.334	143.593	157.167	124.877	165.785	126.934	109.618	169.92	202.114	153.425	133.089	132.469	140.668	138.282	127.187	187.825	132.911	123.103	138.949	112.498	114.89	114.061	220.63	195.642	214.933	120.597	139.035	155.805	257.663	262.962	287.845	176.924	146.236	159.194	141.49	90.7511	123.284	223.718	188.067	221.163	83.8124	69.6074	65.2213	210.626
O95319	CELF2	4											12.6404															21.6281
O95336	PGLS	11	112.085	86.4106	88.7688	90.9765	31.5344	35.2325	64.4855	39.5247	47.252	53.2944	61.9078	107.656	62.2369	29.4707	46.5341	57.0877	43.2062	40.8517	40.8641	25.1441	18.1437	18.5923	27.913	32.5937	8.73849	50.2558	38.7524	16.4482	69.2041	66.035	41.0464	24.5957	79.0737	57.5754	40.6622	37.8674	67.354	48.102	27.9471	49.5492	107.461	103.855	77.5343	38.7108	46.887	31.9809	115.471
O95340	PAPSS2	27	107.957	108.653	120.774	108.787	73.2843	97.8905	69.0533	68.0804	75.75	37.4419	63.7388	81.8223	57.7084	58.8691	80.2934	64.5507	53.083	33.4935	42.279	41.0824	46.7213	40.2273	49.1576	40.1958	51.4451	71.5906	28.533	38.3556	71.4966	54.7825	78.1195	62.9594	48.5097	36.1523	88.9738	76.1463	76.8762	65.14	36.3765	51.5699	106.366	107.417	137.537	33.4388	49.3213	58.5672	129.394
O95347	SMC2	43	188.3	117.21	114.086	80.9977	64.4857	81.1919	52.7043	96.5717	58.9397	103.804	93.4262	102.214	84.5577	69.5747	85.0723	71.7384	78.4353	83.1203	77.2728	44.9446	37.4674	39.1866	50.1444	52.1976	34.9918	124.571	41.3354	56.2655	86.2985	86.6621	103.995	30.7717	41.4175	61.0249	81.4526	64.5216	74.7758	56.6259	38.1921	47.9832	93.7291	84.7494	92.1667	30.3051	17.255	41.6234	69.86
O95352	ATG7	10	49.5257	34.812	22.1969	56.3645	11.3932	14.522	11.8152	17.8801	17.1792	15.3277	31.1631	37.5368	28.6944	7.13648	10.5862	19.1521	15.0531	18.9058	39.1896	5.92438	8.38897		7.35954		7.72107	36.384	11.7187	10.5399	23.7894	13.6407	34.209	10.559		32.5222	19.1873	12.462		14.058	8.30173	13.491	75.8998	56.0759	68.1912		9.40956	4.8364	60.0875
O95359	TACC2	18								7.11507		11.8787																					6.18894						21.4114										9.06885
O95361	TRIM16	7
O95372	LYPLA2	8	93.4859	75.8119	61.7578	77.6153	52.9563	49.0543		56.1283	39.4841	43.7051	42.8754	41.218	33.9741	60.4823	73.3911		28.172	25.9269	34.4298	49.8346						36.7747		27.3164	39.4335	62.6815	69.6016	33.4999	28.0622	50.4987	45.155	38.9261	50.1895	35.5415	25.4746		90.8639	48.0106	71.2711	44.6509			64.3255
O95373	IPO7	25	89.3023	71.5771	60.4418	89.1342	49.9609	65.1531	35.0812	83.597	50.8505	38.0767	53.6728	61.3177	50.2721	54.03	44.8423	49.2408	52.4619	38.5031	55.0979	33.5854	16.4832	25.885	21.3164	33.7936	20.7698	61.9803	38.4226	28.862	52.9515	48.1848	68.7091	31.3988	48.4832	35.0659	64.9692	70.3928	29.8737	38.52	12.3905	63.5124	93.3473	80.6927	113.522	37.8949	31.1429	15.5074	83.7806
O95376	ARIH2	4				3.02278			1.41036												4.1258																							9.63765					6.17594
O95391	SLU7	2	51.315	33.0434	35.564	31.9428	4.87441		6.31174	40.9697	29.2967			37.5462	11.4672	29.2788		3.35095	43.3784	16.7921		6.48962				8.07895	3.69169	29.5787	7.71239		19.7637	8.04454	61.2431		26.027	6.1469	35.0196	11.6793	10.188	9.17632		2.9563	33.0907	6.81106	3.2623	4.51451	10.23		13.1123
O95394	PGM3	14	79.4241	68.0108	68.4455	59.5855	25.4735	26.0677	12.8022	49.5648	39.9447	28.6654	42.439	50.8459	32.9238	22.6981	35.78	17.0029	57.5218	40.9217	41.0008	33.9014	10.4014	9.07822			13.4055	47.8678	5.72296	13.8979	44.2756	24.2698	56.3486	15.6007	25.4087	13.8963	40.7845	20.151	18.2672	19.3003	10.6737	19.0456	61.0626	65.9483	68.1101	10.618	9.70127	8.32705	71.4618
O95396	MOCS3	6				14.0996	13.5646		6.25941		7.07262			8.28104		7.28056					7.79495									4.73115							6.57789	14.6019					16.6436	20.0564	30.6419		6.53904		22.7097
O95400	CD2BP2	7	61.82	60.1686	81.131	74.1192	52.8426	58.3289	47.526	63.287	46.0753	64.2539	50.641	65.4117	41.7978	74.0265	46.3392	54.4928	40.5714	29.3489	40.7651	49.4493	41.2745	40.212	39.1904	46.6257	46.4871	67.5697	36.9343	55.5614	65.3945	63.2089	49.6527	38.419	54.4206	51.086	67.2261	70.0751	62.1701	47.6762	31.3222	41.8569	50.6389	41.3759	44.5284	34.3954	34.2364	43.6802	56.9779
O95425	SVIL	20	93.1045	74.2584	98.2406	62.4512	52.1943	56.2828	83.4762	69.3486	68.832	49.8391	103.041	55.1121	86.3467	81.5125	68.613	66.3529	68.1177	80.0949	106.813	60.3609	56.6368	60.7446	52.6332	66.6761	64.5188	149.095	70.9391	90.4869	67.911	70.9695	59.0773	85.1434	85.0111	125.256	112.838	59.167	47.2948	52.8034	36.7923	45.5118	113.842	127.619	146.901	28.7743	29.2372	39.9071	125.877
O95429	BAG4	2	43.2794	12.4696		14.3955	6.00727	12.9692	10.1926		13.8511	15.6337		17.6117	11.0418	3.55755	10.4045	8.36163	9.90029	14.1176	15.4862	9.33185	5.82489	5.39446		4.99383	11.4228				11.6674	10.0078	15.8253		13.8072		7.60721	9.60494	3.74117	5.78622			12.1109	7.17834	21.3271	4.45861			14.382
O95433	AHSA1	22	609.753	477.23	508.108	464.005	315.592	349.939	350.572	405.844	311.854	247.242	326.966	383.567	307.644	297.694	328.115	340.165	197.61	192.698	257.996	212.794	222.565	254.708	253.744	260.874	209.805	385.308	261.793	313.352	343.357	317.233	357.377	253.217	280.598	269.676	311.992	326.741	326.4	297.653	250.561	327.601	445.912	463.291	495.265	270.973	243.207	249.152	389.736
O95436	SLC34A2	2
O95453	PARN	14	53.0777	73.6176	44.0383	36.7945	29.2479	47.0816	21.4785	65.7718	34.417	79.5016	94.7818	40.6222	51.3656	41.7631	18.618	22.9305	56.6945	20.1078	55.3045	37.9525	23.4688	25.3088	22.8839	20.6344	34.8666	66.596	30.1022	40.5607	55.6741	83.1455	83.2564	23.5098	43.1797	52.3455	54.5042	71.5675	39.1456	22.5711	32.4201	21.6154	94.6816	29.397	80.0882	24.3548	13.7164	23.7136	57.4472
O95456	PSMG1	5	70.8456	21.5744	48.3685	22.2306	34.6278		38.136	47.1093	24.9788	18.6402	23.6965	15.7229	24.7101	20.8134	35.3132	36.2173	13.3123		32.7387								16.6074	20.1099	22.2704	36.7863	31.1018	15.9771		21.5084	27.8414	22.8152	19.7692	18.4955	17.5754	5.38847	33.8919	24.4592	39.5715	19.4351	14.7911		25.5789
O95466	FMNL1	15			7.91719													17.9563			18.1965								8.14797				19.6445							12.8507				20.2378
O95470	SGPL1	13	115.783	67.0547	84.8965	94.3872	86.3167	113.346	103.133	129.24	88.6771	63.2983	100.502	109.239	126.831	84.79	97.7202	82.1247	106.395	79.2031	144.308	46.5321	77.8673	66.7941	82.4584	56.035	62.6959	144.704	78.5902	93.1244	104.934	59.458	92.6747	102.422	137.119	140.071	118.315	72.5084	60.0615	75.8343	54.7056	45.621	84.1429	77.9129	96.0681	37.8551	37.3936	54.6582	72.0343
O95478	NSA2	3	76.8546	91.0891	94.1003	78.2868	33.685	51.7453	31.7833	86.3912	64.0668	74.4358	74.2826	67.6675	88.5627	41.6139	38.1333	53.9569	60.763	37.4599	73.7093	49.0225	51.3321	44.6402	27.5519	26.7599	44.7353	114.913	54.4672	65.7647	83.8356	72.7116	115.386	45.5379	67.6258	102.243	61.0121	57.0689	22.4991	15.3602	26.0241	34.5637	71.5002	64.5113	79.725	19.301	19.3627	10.6894	73.192
O95479	H6PD	10	26.0714			3.30352	28.8336	12.9269	22.554	32.3541	15.518		40.1847	41.61	30.1576	23.1163	20.6242		25.8357	26.6237	38.5112	28.398	7.59361	12.4359	15.8564	15.4111		24.5689	20.0094	21.6576	30.4846	25.8127	26.6664	32.4826	56.1424	63.8385	36.5323	10.9944		8.06177		15.0651	41.6764	42.6061	71.65		10.1178		89.1341
O95486	SEC24A	19	1.72294		6.91885	3.56358				2.41483		5.08195			18.4921	8.58594																	14.2258												29.5401	8.41388
O95487	SEC24B	12	38.7657	33.667	13.7699	40.225	18.5652	23.0066	16.1201	36.5457	33.5458	13.3239	34.54	36.498	5.66558	9.48633		32.3281		22.6788	16.2102							31.4338	23.3128	6.92196	39.7161	29.4139	25.5646		33.309	10.811	34.3795	40.8754	18.6195	17.2086	10.2406	16.2127	25.3663	30.3277	34.8626	20.6132	3.31613	4.3226	35.9186
O95490	ADGRL2	9	77.6204	71.0552	83.4325	90.8468	89.2562	72.3143	67.2094	83.0239	50.4115	64.1617	54.8491	76.4847	65.2948	58.8788	78.7234	58.4226	26.1226	39.1254	63.9108	71.5639	61.6281	64.0688	59.8953	56.152	45.5871	75.9036	47.0521	76.5735	103.631	97.6822	111.321	38.2674	68.6769	71.4476	96.2736	86.4049	75.3697	48.7295	40.2367	75.116	106.079	66.2334	99.7249	40.7922	67.8534	32.9236	97.4192
O95551	TDP2	2						12.6208																												4.59786
O95563	MPC2	4	128.83	73.644	56.3635	88.3362	83.095	89.1464	30.5657	108.068	103.124	58.5712	84.1054	73.4112	80.2088	22.2679	87.2804	87.6825	63.8012	16.3522	64.4037	18.6932	10.7875	18.9284	13.0291	12.2929	19.037	100.734	73.6284	16.0404		64.1972	16.864	88.8616	109.23	41.4187	97.6933	31.4286	17.1695	19.9942	21.9154	91.1217	89.1941	19.4647	38.5734	13.0337	61.9892	10.2393	91.6608
O95571	ETHE1	8	243.586	201.983	159.48	212.505	202.044	198.106	207.983	277.485	205.705	159.088	235.35	265.89	231.347	164.901	176.469	154.39	182.08	178.036	273.961	127.17	116.372	191.706	120.171	133.555	107.715	191.933	148.279	180.183	174.296	154.255	173.028	220.571	232.732	264.747	234.387	159.492	162.316	114.026	126.475	156.547	252.438	217.961	309.317	114.715	97.774	99.2736	235.419
O95573	ACSL3	22	328.383	180.365	236.965	298.749	315.438	334.59	230.355	314.369	267.696	144.518	259.599	298.711	215.137	224.203	263.381	298.106	161.505	124.304	193.433	227.23	250.293	230.836	261.323	256.922	158.24	449.994	291.516	388.344	258.08	253.977	303.344	375.449	462.502	388.781	369.726	176.435	225.632	235.785	212.975	163.374	359.049	272.898	332.797	159.94	81.3341	167.183	320.098
O95602	POLR1A	18	43.633	22.8476	27.9921	24.7004	16.1068	26.5977	12.9401	54.8968	9.20399	12.6923	11.451	10.7566	11.8083	27.9857	10.2363	43.6431	10.9614	8.53478	6.46956	23.5998	13.2972	21.1665	30.3719	52.378	51.1729	23.2591	34.7932	26.313	36.8922	56.9432	41.609	17.7909	21.562	52.2882	17.8558	56.6244	10.8745	32.3305	27.3303	23.0697	21.946	22.5657	16.9392	16.7985	26.4154	27.2309	31.4892
O95619	YEATS4	3	29.9193	20.1394	35.6755	13.2861	24.7847	14.3883	39.3601		30.4672	24.6219	22.9143	20.359	24.5668	16.5643	19.0446		21.5192	20.623	19.4058	21.3245	17.0758			16.9091	15.8739	43.4302	24.83	29.5321	33.2601	19.0275	21.5704	21.6348	22.1187	28.5433	25.331	21.367				20.3741	17.3317		21.6573		19.9812		7.41547
O95630	STAMBP	6															26.1211																																16.4379
O95639	CPSF4	2	28.7381	17.4021	32.7424	26.0619	24.8666	22.57	25.944	33.766	29.1997	14.0352	19.6129	23.8916	11.4779	28.5044	26.4401	23.6819	11.3401	12.7701	16.5318	28.6415	24.8659	23.7786	27.0039	16.6787	22.7765	27.9343	24.2457	35.0667	20.7587	26.482	32.0357	24.0032	29.6627	29.7934	38.3768	35.2226	16.3648	24.5501	13.0779	21.8218	37.7219	18.3952	38.5632	10.7968	11.3997	19.4161	15.0317
O95671	ASMTL	9	35.8127	37.015	37.8561	36.8221	28.1762	29.9353	16.0026	35.3211	40.9262	29.825	32.8549	41.0317	32.8557	19.1219	22.8929	12.6967	24.4209	18.2405	43.362			8.36597	10.4438	8.98297		34.6706	16.0044	22.7077	25.4831	26.8226	17.902	19.9507	29.1321	42.0166	38.9204	22.6618	25.7265	21.5917	13.1183	22.9153	36.4963	42.9932	59.845	20.1487	8.27646		44.1299
O95674	CDS2	3	36.2301	13.5539	19.1626	33.7852	34.9592	47.8185	33.4332	41.7041	29.16	15.6441	33.8765	37.5493	32.8114	31.3105	30.4719	31.521	24.3469	17.6693	27.9286	30.5444	39.2192	39.1313	34.9495	31.3215	27.2174	52.9908	38.1185	39.812	35.1258	24.4284	48.8938	36.4205	32.3195	47.523	24.0478	38.6769	32.7641	27.2061	23.4001	29.565	43.1527	42.9619	38.8253	13.8514	20.23	13.6783	38.9368
O95684	CEP43	3	75.6936	16.2748	14.0737	12.1214		9.95394		9.37316	10.099	6.23757	13.4942		11.6867	15.4801	11.3002	15.0028	16.9415	6.88589	4.66433				10.09				5.08944		15.9947	14.3133	9.28843				13.6223	8.66792	8.71203	13.682	11.8638	16.2596	13.6411		19.0175	4.98508	9.14451		12.4863
O95685	PPP1R3D	3			17.9401					4.81106		11.7372																					9.85461											7.63173
O95696	BRD1	3	13.1311	12.8971	9.55096					13.1978	12.5068	3.79348		11.2348							5.03711							12.87		12.0072	18.8525	8.80819	18.2933		15.2966	14.637	5.48771		5.4541						5.52595
O95707	POP4	2		29.0784	37.4202					52.7991			40.6229	40.5412			44.5441	36.178					24.8455			23.768	23.5985	45.6794		44.9813	40.6283		56.8615	31.5722				31.3076				36.5417			41.8448
O95716	RAB3D	3	62.1141	34.4226	3.55419	18.6939	37.345	30.5172	33.3516	5.6144	44.1276		2.87334	7.00686	4.20911		8.42287	33.6502				30.3173	32.0951		24.7634	17.325	39.4477	53.2699	34.6038	44.8144	38.8769	47.5993		47.9791	63.2411	76.7012	34.3775		39.6129		31.8214		39.0983	16.4178	75.2688	8.14817	24.5768	9.89939	56.1826
O95721	SP29	10	64.0028	72.0578	55.2285	70.0879	47.2691	36.065	51.6377	44.7416	40.9716	84.1065	108.075	86.6651	62.3834	51.3462	56.9274	59.085	89.3427	62.9476	84.1912	32.8676	41.1473	45.5855	31.1877	38.3176	28.0505	66.6483	26.1563	50.5244	35.0499	36.0432	40.9977	64.3196	56.3913	66.6879	82.7555	68.7612	46.2386	56.6661	32.9658	60.8267	98.2772	82.7669	115.658	24.9763	25.3459	31.7421	118.503
O95747	OXSR1	16	93.9249	90.3138	86.4796	95.8804	42.7137	66.5221	73.933	99.9061	49.8401	48.6892	59.233	70.6799	51.3883	46.6852	80.9306	32.9427	55.7775	57.9599	61.3873	29.8855	46.6412	19.34	8.84702	44.7785	28.1834	75.6711	53.4025	51.2148	55.0047	46.3459	55.2696	67.9193	68.0184	41.469	64.6585	54.9882	22.2144	57.8629	18.9655	52.6165	79.1434	75.6951	106.052	27.6773	13.8733	44.5499	106.251
O95749	GGPS1	5									4.55082																									6.75987	12.5669						9.84191	8.43401	13.5056				14.7599
O95757	HSPA4L	19	26.3493	19.8482	32.2237	38.3601		10.9303	5.71008	25.9598		22.1626	13.4	20.14	31.3925	5.7352	5.92494		22.3259	5.36394		5.0712						33.4597		1.89397			34.1155			17.9124		44.1476	11.4205			3.13778	22.3538	27.3432	20.6572			10.3601	19.6447
O95758	PTBP3	10	66.9786	57.2544	57.4279	205.737	48.3795	60.5762	39.6061	70.3019	132.654	65.994	56.2602	75.2467	66.2928	47.2593	35.9953	49.486	42.199	39.1621	54.1903	36.4435	29.0074	37.5333	50.6399	35.0692	29.4756	76.5014	48.3254	43.2491	33.9757	47.4955	58.495	52.6649	54.4656	56.3806	59.1091	47.6129	47.5442	29.6134	17.2154	26.1613	73.1074	171.938	75.3544	33.4623	26.3572	31.2998	56.3811
O95777	LSM8	4	138.531	116.746	92.4762	127.71	39.0283	24.3609	32.0066	97.2796	82.7106	114.525	103.33	107.86	116.505	43.6437	10.3538	37.2566	71.6692	70.7014	99.1632	48.2596	28.384	42.9864	27.5589	26.5238	37.8204	119.841	31.8247	77.3116	104.164	80.9325	116.717	54.5771	88.9846	102.61	69.0288	32.9045	40.9557	29.0851	18.6709	34.59	95.8792	104.081	115.547	23.8618		11.9591	82.2549
O95782	AP2A1	23	165.397	146.455	142.036	190.285	119.114	111.507	98.4192	107.42	91.086	97.1866	108.95	123.581	97.9299	145.755	140.179	150.658	89.2181	97.581	136.191	110.506	101.767	125.999	122.407	111.534	120.54	118.625	113.908	141.964	141.737	152.476	174.477	99.7449	109.934	106.034	148.408	127.47	127.316	137.59	83.9616	125.495	187.892	159.495	172.602	122.369	138.321	127.669	148.948
O95785	WIZ	7	79.9093	85.9312	97.822	106.428	46.0178	59.4167	53.7622	84.6915	41.811	8.47855	19.5024	80.6344	86.4393	42.2197	54.6844	61.5372	8.24462	71.1417	78.8767	39.7897	27.4754	50.0909	42.243	42.893	46.1995	88.0557	61.1328	64.4943	54.3215	62.6694	90.8794	62.6639	60.4131	92.3003	60.0681	27.6193	30.0807	40.4168	26.8294	43.6184	42.964	79.9574	96.036	23.7608	24.8109	32.802	29.2952
O95786	DDX58	3				14.4476		10.383				16.1049				20.1813																									6.95028
O95793	STAU1	25	274.084	192.001	200.726	198.184	96.481	96.1917	70.5675	135.281	109.867	116.105	187.024	208.611	232.429	115.018	91.6792	123.346	137.958	107.035	126.551	60.6414	54.601	71.1256	62.8472	53.5838	75.0073	224.81	56.8576	77.2547	190.66	131.472	190.019	83.1242	86.698	111.544	146.776	102.939	86.8762	68.9791	59.0205	76.8623	180.183	166.768	197.117	66.6319	53.607	90.248	169.967
O95801	TTC4	3	26.3908	18.8663	18.4317					27.994		19.9897			31.1121	23.7527	45.3437	5.93284	13.4728					23.1				18.6992		24.5425			22.0676			16.8388	19.4188	29.4103				19.1359	11.2284	24.9434	17.031	23.1943	6.46536	5.35809	20.7932
O95810	CAVIN2	4	24.1547						67.991															23.8918	94.6921			6.03477											45.5083									88.2312
O95816	BAG2	11	220.742	282.38	269.812	258.468	319.134	318.757	287.919	358.793	268.008	217.338	226.136	233.682	240.943	276.289	369.697	272.641	189.567	164.85	209.284	202.937	255.404	234.006	217.991	248.021	179.046	278.407	141.374	187.483	257.1	270.72	297.714	199.777	275.687	248.617	272.93	326.994	296.612	232.812	167.246	305.799	283.725	262.207	243.466	173.719	202.659	218.951	292.627
O95817	BAG3	18	85.4356	63.9283	60.9037	81.2543	99.2807	107.256	74.3053	112.673	74.6734	81.6745	84.7218	129.709	72.966	78.1699	94.1115	83.3757	43.9762	75.2615	90.2669	56.4863	48.0249	35.7499	57.5446	50.2184	45.9369	101.14	50.8144	27.7558	78.4581	73.6345	51.503	49.4723	67.8404	45.8477	109.55	101.135	87.1056	84.9877	65.3233	84.8502	110.619	105.92	111.794	45.3269	44.8891	58.765	124.841
O95819	MAP4K4	7							13.4783					4.90795																											1.73996			15.875
O95822	MLYCD	4											8.22932																														3.76926
O95825	CRYZL1	6														9.79519						14.5301									7.31435												4.73513
O95831	AIFM1	36	1620.52	1232.06	1198.54	1433.91	985.232	1138.52	1089.46	1347.28	1193.62	1246.72	1312.3	1499.61	1457.15	953.907	923.305	1002.91	1229.68	1070.81	1474.65	1002.2	808.357	931.849	744.103	860.09	763.681	1895.09	951.919	1175.09	1307.05	1044.31	1333.61	1184.9	1540.89	1620.04	1120.08	990.348	863.546	747.954	614.966	935.917	1250.74	1024.33	1418.41	641.741	627.645	757.702	1220.57
O95833	CLIC3	6
O95834	EML2	14																	7.93801	33.6861										11.2022									5.61011	22.8408
O95848	NUDT14	3	7.00353																																										9.56888				10.0754
O95861	BPNT1	14	37.5249	34.1363	26.7984	21.7247	13.2788	21.2129	19.7011	29.5135	7.62905	14.7719	11.2532	12.885	1.31594	21.7412	18.9671	15.9108			11.5747	17.4483		26.8242					24.6195	19.384	22.2128	9.76707	17.7601	11.2554		22.0787	13.6761	21.9011		19.5289			31.9469	12.8034	28.3721			22.8141	37.1189
O95864	FADS2	7	826.745	559.394	544.281	791.174	371.524	533.39	401.923	533.647	452.286	38.8137	39.3097	39.9619	37.5296	465.985	474.527	470.776	32.8648	15.7889	19.9171	260.119	342.304	406.855	319.972	145.937	358.626	823.042	451.026	601.616	606.219	124.784	280.594	538.93	677.34	783.471	451.762	463.615	421.621	323.376	305.318	253.154	740.585	545.533	750.37	56.4248	167.706	189.308	572.741
O95865	DDAH2	9	57.1136	32.6894	43.9983	47.051	8.92847	37.2722		35.4711	19.3955	31.7146	44.34	41.7056	42.0772		34.1194	39.8395	28.8093	28.8037	40.9036	26.107	16.5129	26.8648	24.4953			37.6383	19.2111		2.57793	24.9616	48.021	48.0638	31.9516		41.2105	34.8708		25.5766	5.88016	17.4303	42.1769	50.6881	49.8738	18.9355			48.7674
O95870	ABHD16A	4	39.8797	11.1107	16.8525	29.6467	20.404	28.7814	18.7761	35.2267	17.4441		18.4352	29.795	26.6779	10.6133	36.4752	35.3616	7.22805	13.1383	13.0513	21.6518	11.0724	19.8554	36.8466	14.7128	17.6196	23.6015	28.7515	31.782	29.5365	12.3263	31.7481	18.4736	41.2389	31.1409	25.2437	12.6756	10.0227	13.3012	10.5893		32.6832	29.7792	35.2619				29.192
O95881	TXNDC12	6	840.18	556.237	598.586	656.156	500.583	476.215	268.049	672.5	505.331	487.352	628.707	660.355	429.512	512.556	534.121	465.805	506.289	398.767	658.715	420.357	289.841	418.309	187.34	227.049	222.843	1031.2	304.353	648.008	645.298	555.224	765.621	550.612	836.623	1022.71	737.476	566.983	311.365	335.712	282.979	310.256	925.909	729.118	886.299	256.97	138.683	148.194	826.992
O95905	ECD	8	15.5419	6.18415		14.6227				10.5252					9.72923	11.9614		12.0912			8.07113								9.79466		12.3225	17.4298	8.83136				9.9156	27.6494	13.107			9.31352	15.2649	7.36091			10.1322
O95926	SYF2	2	10.2332	23.2387	19.7483		16.6216	22.8961	24.3605	26.2749	23.5062	32.0936	17.1995	27.6713			37.0922	26.0832		15.428		20.1003	32.7591	21.5482	20.1813	9.41305		23.2144	12.2253	14.6394	19.4556		16.884	7.62905		28.3751	19.9566		26.4584		16.3068	20.7685	20.4524	18.4404	33.687	15.9945	5.34998	24.5641	17.2469
O95983	MBD3	9	47.9691	51.2511	40.5135	49.4079	31.646	31.375	51.8019	51.4983	21.4571	34.0893	34.3353	31.2287	33.2786	24.9379	31.7987	39.8722	44.2261	35.5791	29.6922	30.2415	44.3591	26.4192	38.3592	49.6976	34.5427	29.6882	23.6616	21.592	54.023	43.236	50.5607	23.8425	34.1422	22.0427	32.7198	37.8919	31.0466	26.0663	21.9738	27.517	36.929	29.5311	37.5108	20.4109	22.0357	34.5824	23.6028
O95989	NUDT3	4	33.325	14.7658	14.7445	41.5916	20.0021	22.7504		38.5396	14.7234		10.9507	14.4143	11.2235						6.39149		9.83229					6.30704		11.5403	16.475		17.1662										11.1688	25.5239	43.8986
O95994	AGR2	17		657.02	30.8476											19.1976																					16.3595					36.0423				191.067
O96000	NDUFB10	9	519.168	381.443	351.139	341.349	334.218	362.869	251.383	454.819	336.618	266.562	442.425	514.845	366.729	261.543	292.418	306.79	322.55	269.056	422.043	303.733	302.07	308.836	227.046	252.143	283.36	719.398	323.388	511.309	347.238	278.778	389.329	536.334	600.46	594.121	338.025	347.042	302.276	254.563	162.022	268.752	396.121	366.372	389.952	202.778	204.481	154.302	401.692
O96005	CLPTM1	6	187.145	146.648	153.474	158.791	158.932	174.39	156.33	193.137	137.056	98.0596	146.019	157.328	175.053	146.574	90.393	160.539	96.9954	107.613	154.807	87.9276	128.47	111.547	132.457	114.443	133.304	198.741	118.975	164.108	126.758	125.255	177.267	188.18	170.619	209.284	150.762	102.127	89.3585	103.751	98.3003	111.221	117.415	123.614	146.52	91.9345	69.7488	68.5038	110.868
O96007	MOCS2	4	16.6602	14.912	3.67731	10.5361						7.27266	18.7127	5.1804									7.83997					14.7787		3.678			8.11968				6.10898	8.94846				1.9966	10.5402	20.7501
O96008	TOMM40	12	1328.1	1000.41	1009.92	976.531	911.818	976.15	769.622	1274.26	1008.14	954.148	973.588	1014.23	1072.96	952.392	932.031	887.417	870.214	833.895	1011.7	744.58	879.968	831.844	830.281	831.96	741.601	1324.43	860.712	956.26	951.961	987.343	1174.91	1039.42	1142.58	1282.15	966.2	776.608	709.788	719.185	527.68	528.025	860.442	832.042	875.041	616.853	435.099	451.745	773.874
O96013	PAK4	11		10.4648	13.7715	9.05806				3.29509	6.71435				16.1845	50.4242																	10.7197					10.3164					7.17428	37.4762					10.9399
O96019	ACTL6A	16	214.593	186.721	176.517	180.543	106.736	117.269	98.9378	143.781	140.579	157.53	156.172	189.859	146.27	88.6162	59.1856	96.0407	148.62	124.199	159.686	100.331	93.0034	89.0601	66.7816	89.4841	86.3644	217.867	68.9121	119.932	131.529	137.901	196.572	94.9488	133.497	153.016	116.158	117.986	91.6561	79.6215	56.9282	85.7341	125.144	148.547	144.093	56.7396	77.1987	53.9232	155.282
O96028	NSD2	6				8.41038	10.7899			17.0542	7.40968			4.59864			19.6772				4.81015												7.99703			5.10773
P00167	CYB5A	6	163.387	97.1205	113.675	133.323	105.552	110.052	109.764	137.493	121.759	133.851	90.1872	131.741	158.327	99.892	137.409	115.472	116.021	112.311	146.214	77.8459	58.268	93.6325	77.7157	72.6555	91.9377	108.436	81.5834	99.5495	114.567	101.428	119.586	93.9198	107.08	96.8646	125.067	106.3	111.833	72.5825	50.5949	63.4081	125.877	113.852	126.893	61.1677	88.9714	81.6723	123.638
P00325	ADH1B	4
P00338	LDHA	39	1670.96	1261.01	1271.59	1678.32	1588.43	1970.63	1768.51	2171.47	1834.98	1386.31	1646.32	1774.45	1577.23	1654.11	1529.43	1844.15	1168.42	1314.16	1274.1	1003.1	829.301	779.24	841.982	845.138	742.553	1151.99	686.476	727.992	1462.81	1253.47	1689.52	779.719	882.898	953.199	1585.89	1521.1	1581.8	1494.36	1214.61	1602.05	2114.12	1837.7	2155.04	905.044	879.752	1177.91	1762.85
P00367	GLUD1	20	1001.98	844.27	802.343	965.44	886.13	962.244	743.165	1092.03	801.923	574.17	923.783	992.188	715.869	733.798	851.697	832.45	546.134	533.482	758.625	699.524	672.495	753.72	671.202	632.301	553.142	869.089	706.972	815.845	663.187	736.842	790.044	890.438	987.548	1144.05	961.553	857.343	774.149	712.684	550.836	657.477	1150.45	881.385	1076.55	511.336	377.129	472.117	969.585
P00374	DHFR	7	25.7897	32.414	31.7315	25.101	31.8023	8.67034	22.7968	39.7492	37.7936	30.0186	38.1145	34.2176	15.7553	16.8204	31.4182	15.8341	23.3962	29.4392	12.1337				14.047	26.1193		30.8547			16.1582	18.5017	15.9469		12.0736		25.4879	37.7488	38.9979	40.0345	16.153	15.8287	47.2112	28.4285	40.4818		7.71061	10.2594	36.0673
P00387	CYB5R3	17	878.779	554.625	554.898	871.929	1086.77	1085.42	544.665	1220.63	991.459	331.859	664.48	785.607	681.242	760.393	806.923	787.891	526.74	476.837	582.713	589.962	755.136	632.28	648.539	578.083	722.336	736.782	698.586	741.784	813.134	773.404	984.736	720.627	834.527	704.432	829.864	769.664	744.815	632.431	506.107	798.473	1077.26	978.912	1032.34	550.939	470.54	502.754	982.26
P00390	GSR	15	51.4167	37.3491	46.7197	37.4268	38.035	45.3749	51.6446	72.7483	53.2846	37.3431	52.9396	52.9652	66.0482	34.0028	36.0358	49.0684	50.7254	52.4081	50.1639	19.8453	21.9396	35.3033	22.6989	10.8904	17.6555	68.7197	13.1206	41.7411	17.6165	36.9105	27.8503	58.0766	64.3708	70.6595	43.5742	41.9655	42.1315	22.1145	23.5952	34.1227	61.8999	48.738	44.0865	31.232	26.9515	25.4877	55.5204
P00403	MT-CO2	8	940.513	581.523	579.93	1401.41	1563.88	1657.15	1466.23	1930.6	1299.81	225.011	837.591	1144.55	841.733	1276.23	1172.05	1400.05	656.757	540.978	861.706	1179.19	1307.19	1303.27	1088.35	1245.46	557.206	345.658	505.709	637.241	1554.61	1281.63	1414.66	445.383	964.021	822.119	948.995	1004.03	931.106	971.781	828.105	1196.26	1728.94	1598.87	1625.82	679.498	436.439	735.852	1701.22
P00441	SOD1	13	154.544	112.015	115.2	185.939	132.705	167.258	126.331	206.826	168.055	157.732	233.81	204.537	245.209	132.447	128.388	139.868	158.314	150.087	229.822	78.9274	50.3819	83.2694	62.1798	29.8582	47.1208	126.887	75.2633	66.2973	86.7048	69.0179	123.574	68.331	89.0562	121.268	110.141	134.239	121.113	80.8257	75.2497	107.445	120.325	105.762	155.184	53.1837	54.2944	47.5242	129.215
P00450	CP	5		8.49954			11.3349		5.34659		15.1811		20.3252					11.1975						9.41516																	2.51989
P00488	F13A1	2	310.329	264.902	224.451	238.153	369.949	417.816	518.229	388.789	237.423	275.648	206.443	215.624	202.412	277.57	283.315	239.096	166.293	140.535	234.649	319.105	635.142	319.638	332.515	315.208	274.237	447.846	329.477	309.057	295.986	386.868	458.154	299.11	437.171	386.493	542.104	363.847	375.781	313.626	235.199	354.99	408.668	347.328	579.874	217.322	181.174	210.284	555.149
P00491	PNP	21	97.3104	58.518	58.4494	67.4739	121.82	91.4436	129.866	105.822	98.0644	95.7157	69.0626	79.7076	82.7742	124.471	141.456	125.582	53.8992	50.2186	54.2853	47.4603	40.4956	52.0053	47.4063	32.6984	31.923	61.6974	38.4804	36.5621	66.6751	55.0647	76.4339	42.538	57.0382	38.2462	77.3993	81.7201	60.5381	58.6024	50.8465	77.342	96.8104	85.0889	95.8941	60.1666	65.8071	68.3359	76.9463
P00492	HPRT1	11	381.859	333.2	346.188	328.17	193.168	226.939	299.792	362.073	261.978	277.011	299.927	405.602	333.554	256.828	197.433	205.433	286.431	242.485	332.043	163.103	150.347	119.511	99.055	110.488	107.886	267.655	139.369	210.378	282.396	270.615	294.808	132.005	181.903	197.698	244.145	158.863	226.697	138.345	102.667	153.067	304.25	272.395	379.465	155.495	96.5135	183.87	271.369
P00505	GOT2	37	1000.35	1035.42	1012.48	915.149	961.413	1071.93	875.662	833.82	1097.18	923.882	974.928	1086.21	894.792	852.854	1028.67	1006.3	820.837	780.301	1033.56	501.459	679.486	638.447	554.69	619.367	398.976	1152.91	583.464	674.693	530.012	635.279	481.555	829.462	854.814	1031.77	786.177	791.647	804.939	632.263	509.445	687.362	842.118	611.328	845.096	579.915	626.975	541.094	643.033
P00533	EGFR	18	157.658	122.709	169.857	170.2	143.762	123.916	124.452	180.309	120.158	79.3952	147.204	125.124	107.741	145.594	151.852	138.238	104.076	84.5435	107.353	111.549	112.205	124.341	131.831	143.59	124.401	167.27	113.623	135.807	166.264	168.076	163.24	141.681	130.28	134.216	150.6	158.877	144.126	123.612	99.6075	146.48	226.848	247.055	270.008	115.418	77.9141	108.673	187.86
P00558	PGK1	49	1450.5	1112.79	1241.44	1494.55	1119.86	1001.29	1036.63	1566.88	1528.32	1972.08	1703.97	1819.99	1605.93	1011.06	936.992	963.408	1352.68	1271.15	1361.15	703.228	430.372	582.907	676.498	554.493	428.098	1005.27	439.194	524.789	1358.39	912.181	1336.99	505.66	798.562	832.864	1179.75	976.124	893.809	656.815	577.053	824.333	1725.82	1641.48	1777.24	414.65	543.744	608.879	1636.88
P00568	AK1	11	111.107	110.891	52.4793	61.0213	54.7779	48.8791	49.3682	112.794	46.8824	33.964	87.3476	60.0201	53.8742	50.3864	28.4756	58.1795	109.335	75.7768	105.769	44.3987	25.2798	43.6015	58.2933	36.8171	39.1635	100.685	58.1286	36.692	48.5022	55.2753	56.206	37.6789	53.2575	86.3888	55.3216	51.8055	52.8855	54.8426	20.318	71.4945	92.5081	53.53	74.1638	46.0224	49.5799	27.0733	102.408
P00734	F2	3	42.5516	25.6546	18.4862	64.9106	8.79089			44.8228	36.0316		42.4711	40.4285	30.4963		13.446	10.16	16.6273	23.7205	34.7889							37.9573			40.2962	34.8123	34.8947		21.8485	28.1098	42.299	26.427			4.56612		88.2267	73.4505	125.748				79.1356
P00738	HP	2									60.8383		65.0025			19.1497	21.5721								21.0951		40.9614								27.5325
P00749	PLAU	2			20.5727	9.38482																			13.9314							4.81183	8.37744				19.0877						24.2583	17.1762	23.8615				31.9514
P00750	PLAT	3
P00813	ADA	7	18.3167		10.2924		16.9669		15.6802	23.3132	11.4569	12.2575	13.1622	18.5746	19.9929	11.0521	13.6706	10.9092	14.1281	9.74414	15.6046	3.21066	7.37743	12.2489	14.3791	8.96369		13.8139	9.40298		15.6311	7.25133	9.68277	19.591		7.85535	16.8511					12.253	15.2524	10.0478	12.979	6.53366	8.95815		14.4188
P00918	CA2	17								11.1128								11.8919								95.2312												17.9316									25.3341
P00966	ASS1	28	109.175	86.3926	71.8275	100.331	89.7584	110.478	85.8123	111.645	57.5187	40.4812	68.857	87.5965	64.7718	69.3528	92.012	65.5419	56.8861	40.3037	65.9045	39.398	54.4394		12.0835	61.0637	48.6409	69.6043	75.4488	27.0376	67.6482	66.2902	67.5741	45.8254	67.139	36.0024	60.4183	91.9736	42.155	74.1367	35.0783	75.0086	107.958	77.2397	106.971	49.3001	46.7449	57.4779	129.091
P01008	SERPINC1	3					17.7017					8.74351	7.7862			13.1289			8.32847												8.79812
P01009	SERPI1	8	18.8321	40.1753	39.5015	12.8629	41.9937	12.9081	53.4195		36.2985		27.1973	16.4905	14.2317	16.6335	27.9545	18.181	18.0192	24.4146	16.2302		15.7177	26.4517	64.4267	16.4442	34.6028		22.265	17.0925	35.2492	25.663		28.527	18.2385	23.2421		47.6739	30.8925	37.2733	14.3672	13.8852	65.8754				36.2293	21.97
P01011	SERPI3	3											12.688				20.1708																			16.8993								24.9014
P01023	A2M	39	285.969	251.734	225.033	252.594	501.469	579.357	555.744	475.338	386.077	310.963	274.682	288.813	290.756	548.534	593.848	561.184	302.227	258.499	347.844	416.15	492.99	428.455	461.033	420.362	402.027	291.067	375.187	366.15	451.156	513.999	516.517	412.567	419.767	373.915	550.481	533.962	574.658	447.247	328.84	407.121	427.444	372.933	506.751	422.673	470.241	534.037	437.342
P01024	C3	38	96.4556	59.1183	62.0637	55.379	59.9725	53.0424	64.9698	24.9505	162.412	38.3997	235.101	54.5992	72.3351	54.838	36.0504	15.9376	25.4279	12.306	16.0052	50.7298	55.911	30.966	36.9398	37.5468	44.9576	91.737	27.8421	29.2086	49.2828	88.3356	69.1198	32.6167	88.021	35.4235	67.67	70.0576	44.7349	45.8228	43.5717	51.073	95.3476	61.7691	120.202	43.5932	34.899	33.4398	91.8602
P01031	C5	3	10.3129								37.8168												22.9012								24.0687	18.0534						20.6017
P01033	TIMP1	2	140.361	130.422	142.23	133.993	179.039	190.394	196.304	169.789	163.853	139.207	169.555	195.82	73.2729	178.849	192.853	216.712	76.1891	54.1653	112.34	174.884	156.907	168.458	145.057	150.378	132.344	203.841	135.119	160.985	147.729	151.089	217.453	136.561	176.121	178.115	191.625	162.177	147.695	128.469	101.439	144.893	214.382	172.915	211.422	112.25	98.7674	127.008	160.434
P01034	CST3	3	21.6313				21.3554				12.5078		23.7195			7.30903	21.7816	27.6541		19.8827		11.3672		12.5637		17.2619	19.0086	24.6895	22.6209		11.6507				28.2174	49.427	23.8337		20.9399	13.6059	8.09729		23.4035	26.7437	31.7156			4.74414	19.6747
P01040	CSTA	6																														6.19835
P01111	NRAS	2	149.162	112.833	119.826	154.087	159.964	160.883	166.463	241.618	180.09	78.0166	132.043	179.934	115.371	152.249	174.725	156.473	75.8409	84.5461	119.805	118.486	146.582	131.555	130.199	128.141	86.349	151.417	129.645	146.212	191.958	190.025	195.901	115.993	150.895	141.936	158.869	147.758	139.9	139.518	116.501	137.241	204.621	211.413	188.24	95.1586	76.2698	106.434	196.656
P01116	KRAS	2	292.154	161.404		17.2086	107.385	20.4067	134.114	190.927	138.939	104.255	191.991		224.045	129.931	148.321		146.371		160.454		119.351			112.649				159.087	150.043								123.027	80.2006		124.495	126.574	182.75	5.6343
P01130	LDLR	9	62.5232	52.0276	57.1101	74.1338	42.1613	36.2779	68.3381	47.9357	36.9043	26.1286	32.3109	31.7241	42.3069	38.1626	33.8645	38.4356	16.3141	20.0746	33.2318	76.185	72.2487	43.911	41.8136	27.1303	29.0067	101.729	68.3749	110.59	52.7706	52.106	75.1543	66.4935	100.143	111.428	67.4128	63.0048	63.9602	52.2499	37.5289	114.374	182.654	128.634	232.921	28.3283	17.6799	48.13	149.47
P01137	TGFB1	3				8.28961
P01781	IGHV3-7	2											36.1153
P01834	IGKC	3	47.0963	13.5703			1.76035	2.69443			72.7942		141.668			3.95516	6.46509	3.58745	20.2742			8.56895	3.95301	20.7849	13.1205		32.9136		4.49629	10.2026	18.7277	7.28014		5.04689	19.0178	2.96896		19.5727		2.13711		10.9882	12.1482	4.94861			3.561	5.30066
P01857	IGHG1	3	67.6302	45.361	47.5142	27.9539		51.8511	48.5585	37.5945	406.837	47.3026	448.814				79.9192	56.2486	49.1845		42.954	183.936		53.6375	267.144		93.939		52.5064			40.5771	51.0286			62.0079			55.4946					49.9593		21.9195		150.307	53.3075
P01859	IGHG2	2	22.213								88.382	15.898	376.646			29.0283	21.6797					30.3031		34.0223			30.7383				18.6108			22.602				20.9468					11.7546	20.9627	35.1323
P01871	IGHM	6											347.562									1.5946
P01876	IGHA1	3	31.9525			8.00507			16.1369		12.2798		32.188														13.3244								6.96821				2.24836
P01889	HLA-B	4
P01891	HLA-A	2
P01903	HLA-DRA	4																															7.69962
P02008	HBZ	5	29.8901					33.7793																				20.1432			15.3011							206.9							6.89627
P02144	MB	4
P02452	COL1A1	22			12.7839	21.9922	16.4691	18.0232	27.4599	15.477	24.5269	5.85705	5.79787		6.30579	11.1798	1.02704	17.1272	17.9398		17.8921	6.98222	12.8237	3.01636						8.5489		8.21571			1.32344		20.4349	3.89505	14.661	10.4489	18.2835	18.9558	28.4832	3.13351	29.0251				32.9567
P02458	COL2A1	3						6.20108	20.5255			7.60218				9.57344							14.0399	7.22035							7.77715	6.9759						19.632	10.506		8.7967		19.3767	14.6961	16.0045	19.3091		8.98598	21.4283
P02461	COL3A1	15	135.667	131.617	117.25	171.273	75.7161	74.7572	72.1997	66.9183	53.5022	61.5154	52.392	52.2009	44.0293	55.0294	52.7258	67.4225	42.9247	46.2656	65.09	56.388	42.4008	43.3901	56.8306	38.0221	25.489	104.64	61.7698	89.6182	77.4964	48.4297	71.809	148.434	164.244	137.785	89.2706	70.4814	67.9879	66.5569	46.2255	59.8892	139.31	102.915	142.678	37.51	34.9587	48.9717	193.305
P02511	CRYAB	12
P02533	KRT14	10								33.1903										5.63671		18.5707	17.2483	17.4615					3.93088			28.7413	30.6932	27.0033	17.5204									47.9341
P02545	LM	73	4525.72	3989.56	3508.71	3314.79	3751.51	4106.66	3956.36	4205.27	3671.6	3320.34	3917.31	4134.74	3906.78	3613.39	3825.82	3162.64	3847.98	3173.81	4403.04	3584.21	3620.55	3404.15	3828.21	3444.87	3149.06	4927.69	3926.59	3920.59	3755.18	3338.94	3675.1	5037.65	5079.68	4769.12	4165.58	3947.62	4157.48	3169.94	2613.16	3593.9	3668.36	2564.1	3693.32	2927.41	3054.69	3007.22	3789.96
P02649	APOE	15	563.161	713.71	775.814	704.848	647.051	675.06	667.337	443.106	366.388	263.291	262.059	271.372	195.52	667.3	733.696	594.871	173.354	175.628	232.335	534.693	681.698	652.944	815.123	810.018	647.581	625.137	443.345	504.987	522.447	699.698	791.504	356.636	453.805	449.938	746.719	741.18	818.374	837.164	644.486	964.728	1522.19	1367.38	1698.48	594.039	504.042	588.784	1555.81
P02655	APOC2	2																																					17.6997	10.7848
P02671	FGA	12		24.462	105.582		19.6388		116.021		200.187	49.9141	42.7865	106.618	79.4155	11.9098			85.8871	50.1859	84.8009		31.0512		19.8562			40.6284		29.5937	91.0464	80.8516		27.4265	18.9882	36.16	21.7358	47.7983			98.5196	89.4141			176.901				167.197
P02675	FGB	17	284.853	244.288	269.691	221.692	318.287	457.173	388.87	386.239	846.392	152.05	310.174	61.7426	166.176	74.084	57.5444	336.047	25.6658	28.4133	188.486	350.084	488.142	62.6657	417.712	54.1708	416.446	172.505	482.897	99.1904	397.256	293.556	465.548	56.4902	116.28	394.816	158.509	449.277	329.612	66.1249	274.387	296.624	90.0116	46.4068	131.747		18.9286	53.4454	133.13
P02679	FGG	16	130.129	121.255	84.9127				125.837		146.447	104.224	138.692	138.058	145.21	165.8	135.602	153.513	136.417	5.40177	138.978	162.976	280.148	122.927	5.29099	125.65	172.946	267.666	105.121	217.864		181.766			211.115		281.699	161.195	66.2345	149.676	128.63	154.139	203.245	4.87091	231.716		69.0037	96.7923	282.09
P02748	C9	3																										24.1839
P02751	FN1	51	451.593	414.189	423.334	289.004	508.976	725.773	829.385	624.4	523.623	187.406	372.501	437.467	168.571	503.02	443.134	352.273	173.959	200.094	237.58	570.403	1019.33	450.834	577.701	427.075	497.518	577.416	651.993	571.638	641.64	554.807	734.669	516.934	725.271	638.292	942.942	533.386	497.259	534.327	472.703	507.013	664.149	590.361	770.715	258.818	171.685	313.17	839.198
P02753	RBP4	2	71.0212	36.1924	35.0568	54.8859	23.6045	21.23	8.84882	7.52414	14.4419	33.332	24.594	16.084		21.5238	14.3857	11.8212	41.3049	31.8863	43.7834		13.5632					47.8802		21.6011		22.0876	30.8861	28.0499	32.3661	41.0977	27.8965	37.6095	19.0468		12.6796		56.9693	52.5401	53.6019	16.881		10.9594	78.972
P02768	ALB	30	6441.8	6688.65	6651.03	5114.75	6276.1	6410.2	6412.86	6236.38	6618.05	5338.72	4850.26	5666.26	4822.61	6433.55	6669.02	6536.19	5147.58	5176.8	5695.73	5746.7	6346.19	6270.69	6541.2	6542.86	6187.64	5059.86	6051.1	5937.6	4948.18	6183.63	5577.43	5882.01	6219.28	6332.37	6097.06	5866.94	6304.69	5823.65	4935	6067.51	4968.6	4743.72	4566.58	4401.47	6826.12	6434.31	5641.67
P02786	TFRC	39	3189.99	2568.19	2497.89	2686.76	1669.75	2102.77	1506.29	2180.51	1905.65	1190.84	1721.99	2041.1	1570.91	1641.96	1647.14	1500.2	1091.11	933.751	1296.99	1539.51	1499.37	1464.09	1355.24	1367.17	1434.81	2284.72	1388.84	2011.29	2187.66	1735.26	2260.98	1431.94	2165.88	2128.99	2074.24	1889.84	1610.09	1368.31	1085.69	1504.51	2407.19	2032.96	2577.81	1417.9	953.974	1147.66	2064.84
P02787	TF	3	103.54	110.05					11.3826				32.7365					5.03079			1.73582	13.0057		27.6245	19.2933		54.5923			43.5814															10.2251
P02792	FTL	4	93.6789	184.809	190.239	135.365	179.252	179.583	163.617	184.84	246.96	367.565	198.688	177.081	137.35	153.37	185.352	186.353	105.578	133.397	143.955	153.036	178.2	165.521	151.646	143.829	105.708	298.361	127.573	138.216	123.556	105.259	125.941	119.647	155.589	30.5288	157.944	171.666	238.09	144.5	123.834	178.471	137.194	105.537	33.7102	91.5284	90.2127	107.722	139.956
P02794	FTH1	7	239.507	563.392	506.769	373.126	349.651	455.781	369.938	572.274	640.33	1172.96	514.531	444.397	606.466	356.178	517.207	386.089	437.418	472.047	565.102	458.237	366.362	435.308	324.661	335.076	318.924	805.994	338.277	431.619	346.75	329.048	337.45	335.042	382.747	423.118	398.264	499.703	533.51	426.174	332.187	515.011	467.157	413.531	438.407	296.821	248.707	329.34	341.969
P03928	MT-ATP8	2	135.743	59.1982	53.0046	150.732	66.5077	96.9752	103.783	124.644		42.8166	62.0875	72.6649	91.565	91.3296	40.5464	71.1468	66.2904	42.0975	60.6636	29.513	92.1702	61.4032	82.9275	82.628	87.9887	108.489	84.6406	92.8998	69.0707	80.5149	97.6936	126.13	128.06	106.621	96.7481	91.399	105.598	64.8278	48.7705	58.2608	95.5691	79.2281	89.8137	24.6541	50.3254	46.973	83.2577
P03956	MMP1	3
P04003	C4BPA	2											14.2792							23.025							23.1037			14.9849
P04004	VTN	3	394.849	632.926	661.188	610.942	516.757	518.577	464.126	578.016	448.653	305.789	321.844	333.321	279.089	550.509	618.114	621.799	175.784	187.322	207.338	391.058	528.176	440.58	431.923	429.342	331.908	212.271	124.182	252.308	591.034	635.839	756.019	140.36	176.174	257.11	613.995	553.804	733.989	525.302	449.108	690.021	588.626	646.97	637.824	605.067	505.033	541.272	517.91
P04040	CAT	32	122.012	90.5734	76.5081	113.142	78.4267	82.5465	69.1878	103.974	80.9237	63.4155	86.6788	101.912	56.9466	48.3719	74.3045	58.4839	50.2886	49.7107	53.6851	37.1908	60.9584	55.7851	63.0827	59	38.3689	82.1542	51.7016	71.0453	70.7048	47.598	72.5687	81.4601	87.1224	87.5391	82.6409	64.6554	50.29	57.902	38.4135	51.3933	76.1355	53.6155	103.664	44.0298	26.6307	20.4104	85.3902
P04049	RAF1	5	23.7738	22.7093	9.70427	29.5299		19.9238	25.1208	14.8708	19.0849		1.85286		9.03069	16.4175	12.1729	6.76007	2.84396	13.1083			14.8867					14.6475	6.07247				10.8453	11.2794			29.4307	17.4966	16.9827			9.59711	28.7078	18.1207	40.2746	18.9556	19.9063		27.1058
P04062	GBA	13	387.275	376.43	325.9	441.597	316.127	369.939	317.102	455.403	376.688	294.303	457.32	473.325	251.82	366.556	380.071	309.095	267.892	252.163	235.901	141.239	263.175	309.443	287.527	299.042	278.656	554.467	341.222	505.612	361.701	362.089	484.104	169.45	447.918	444.051	454.454	459.776	374.892	152.186	267.177	371.08	737.961	760.639	883.779	233.573	212.995	178.003	772.49
P04066	FUCA1	8																											7.24798
P04075	ALDOA	41	2677.7	2269.42	2076.48	2568.47	1385.46	1478.75	1038.35	2297.26	1866.99	2355.66	2256.26	2318.37	1885.1	1127.06	1451.96	1311.7	1837.72	1771.09	1865.89	808.491	530.624	812.692	758.628	678.493	500.431	1909.74	599.103	932.607	1217.41	1468.85	2072.71	853.694	1390.49	1314.19	1646.87	1635.68	1037.01	752.022	735.423	917.622	2281.53	2073.85	2507.89	594.652	704.426	610.957	1894.93
P04080	CSTB	7	405.145	349.399	351.034	360.266	322.121	335.537	305.61	425.278	335.666	421.895	393.941	433.527	483.811	303.248	327.717	302.743	260.225	322.234	322.869	157.21	154.115	188.182	222.348	198.24	160.928	442.812	274.422	246.226	257.747	257.794	319.711	333.341	366.371	355.22	312.085	292.694	300.126	266.504	181.279	280.725	468.469	464.009	511.269	185.843	188.677	207.102	448.539
P04083	ANXA1	29	1639.53	1231.07	1186.67	1298.78	785.017	818.847	670.885	1131.03	906.483	855.326	1028.54	1145.46	1025.71	992.08	824.552	991.855	711.812	796.783	944.15	638.654	513.321	515.871	494.617	501.086	338.782	1052.04	473.965	494.372	931.891	809.939	989.152	672.666	611.742	656.235	903.43	931.134	844.423	680.831	462.047	732.304	1247.23	1022.17	1440.64	410.231	660.292	623.282	1047.15
P04114	APOB	12	2193.35	1909.38	1969	2206.49	1556.12	1594.13	1547.64	1544.82	1133.87	876.025	704.339	795.212	562.765	1510.57	1837.12	1558.51	509.39	555.604	732.404	1775.97	1834.6	1697.53	1864.78	1784.92	1667.68	1431.88	1078.96	1287.03	1818.18	1787.15	2107.81	1040.49	1304.07	1186.75	2271.85	2311.17	2293.08	2317.89	1815.46	2285.02	3993.67	3742.07	3544.6	1446.55	1492.76	1425.65	4313.2
P04150	NR3C1	8	64.6616	55.5437	36.7145	48.6132	71.5206	58.4967	44.3914	52.7902	20.2164	23.7555	44.5866	72.4342	44.0148	30.0894	30.8946	40.4316	33.0807	35.5254	41.3322	30.174	34.1739	32.3351	39.7942	35.6375	29.0281	46.9386	16.0943	33.1546	48.2333	53.917	50.8703	54.254	30.1003	67.0396	65.6734	60.5788	68.349	37.8357	31.2156	41.6461	60.3264	62.6111	46.3429	17.6057	19.2871	26.5066	61.9223
P04156	PRNP	3	37.0392	37.368	34.4731	58.8899	57.0344	60.2486	71.9638	40.2274	26.6242		40.2345	25.4602	45.7791	65.2099	69.454	69.2276	23.9497	28.6541	24.8554	50.9963	35.3354	56.1124	47.7774	82.139	62.4427	12.325	29.0547	45.3612	87.7445	63.4522	70.8523	35.4116	52.036	18.278	29.6942	57.7206	43.8718	71.1537	31.672	30.0211	82.8221	75.6792	80.7193	75.8248	32.6357	44.5671	50.6588
P04179	SOD2	17	2583.18	2951.08	3328.2	2215.52	2584.03	2488.64	2316.86	2694.23	2972.93	3202.7	3361.07	2772.36	3353.82	2567.4	2648.05	2196.62	2775.09	2389.79	2337.1	1618.02	1645.82	1895.33	1276.67	1716.21	1159.39	4023.63	1846.4	2292.98	1475.63	1743.98	1519.61	2293.83	3168.22	3266.96	2424.69	2138.46	2120.73	1601.85	1382.35	1913.92	2487.94	2437.98	2774.5	1562.89	1807.63	1258.73	2374.95
P04181	OAT	26	285.252	205.474	198.467	280.994	227.076	261.112	228.604	272.077	215.902	170.554	220.698	257.917	179.782	206.869	178.597	203.102	237.539	180.794	259.863	197.653	174.78	231.669	134.95	180.514	142.659	281.798	226.082	228.712	199.081	160.266	187.401	287.649	371.585	356.949	316.462	231.839	149.918	168.248	109.823	188.116	262.487	201.913	231.844	164.856	103.727	136.297	229.713
P04183	TK1	6	16.493	9.93474	14.5486	9.49924		5.68195	5.8149	17.1708	12.7578		5.36765	15.9776	11.4027	25.1291	17.5809	7.52776			13.0189				13.8467		5.42226		11.1451		16.9022	11.2387	12.3732	4.26062			10.4265			6.56301	12.5067		4.80493	6.96617	18.6524	0.231744	12.2359	13.9213
P04216	THY1	4	3709.2	1842.65	1847.18	2984.43	2386.84	2299.67	1774.43	2839.07	1805.46	2180.61	2055.85	2107.09	2233.58	1991.43	2208.65	1697.36	1778.54	1563.59	2037.64	1958.48	2027.58	2051.53	1469.84	1393.14	1493.05	2941.16	1396.01	1878.61	2414.59	2259.65	2953.86	1689.59	2212.31	2724.77	3197.76	2465.93	1809.52	1580.49	1357.55	1689.53	2919.62	2464.49	2798.63	1336.4	726.483	894.747	3040.22
P04233	CD74	3	83.8225	78.4799	83.4127					67.0218	52.4025	56.6075		91.9604		28.8496				49.597							45.3425	65.6623	23.1288		36.1622		56.7959	38.1037		49.6014	46.6893			28.1013	36.2764		80.75	87.2322	103.482	27.7927		19.8828	75.2594
P04259	KRT6B	2
P04264	KRT1	33	340.893	149.932	168.635	228.077	225.58	338.993	275.129	171.066	160.758	121.828	159.266	149.693	64.709	249.3	378.875	262.34	105.201	170.556	222.738	492.211	442.178	456.029	275.201	318.501	440.172	164.397	441.007	416.217	452.475	1137.08	1326.12	645.543	442.657	250.727	286.175	172.479	367.737	257.076	130.325	205.26	170.722	2215.82	76.5485	512.076	291.165	270.623	156.561
P04271	S100B	5
P04350	TUBB4A	6	1374.58	835.599	4.97651	946.779	1036.15	1070.22	1023.86	3.1326		889.552	914.265	1156.58	6.66956	708.024	717.242		879.642		1123.38	4.57227	634.482	674.585				931.672			640.621	704.75	832.092	732.411	671.383	795.445	7.04523	1192.25	983.316	3.83265	626.162	1.52694	1119.74	1116.33	1409.98	535.451	445.408		24.0991
P04406	GAPDH	61	3299.47	2554.53	2486.39	2965.82	2433.34	2491.25	1816.88	3659.13	2712.57	3861.38	3456.31	3625.85	3396.88	2089.41	2444.35	1850.69	2858.87	2647.79	3086.59	1698.64	976.743	1211.64	1889.77	1726.11	1019.43	2650.24	1078.98	1588.29	2512.25	2086.19	2640.33	1434.2	2055.76	2155.71	2920.13	2299.69	1462.48	1415.81	1753.11	1709.15	3381.2	2800.46	3390.42	1508.53	1559.54	1637.59	2982.2
P04424	ASL	13															27.8094																													6.25016			6.78335
P04439	HLA-A	10
P04626	ERBB2	13	25.8164	44.7269	10.6035	17.0203	38.9588	24.8522	68.3474	22.2462	23.4104		17.9452	25.3433	72.5063		12.61	15.6208		10.0311	92.3783	19.3062	109.373	12.8873	83.9556	48.383	9.96828	96.5254	10.8951	19.4756	14.7208	16.8112	40.0001	20.686	26.5295	22.6657	70.5555	16.319	7.49881	15.1015		17.8046	88.4034	52.2343	88.3807	37.0998			34.3875
P04632	CAPNS1	14	264.457	223.472	246.964	293.235	343.96	299.378	244.502	329.262	291.894	230.359	276.289	308.752	324.423	278.906	299.494	247.525	290.68	294.279	337.873	201.467	217.964	228.597	202.61	185.793	196.966	286.08	166.554	216.269	182.107	254.672	204.286	210.948	271.325	206.456	307.97	333.26	231.107	222.533	211.7	258.636	352.376	354.443	420.864	195.177	163.014	200.078	383.615
P04637	TP53	5	33.3246	23.601	33.1049	21.6246	20.7258	30.4658	20.7515	33.2724	19.146	33.1151	32.6723	35.6596	27.2309	19.7836	13.9352		24.7097	10.4138	23.6237	18.0958	21.5585	17.5954	11.3394	15.1994	26.334	40.6402	19.0697	21.7489	16.8634	23.7971	18.4247		21.5214	14.3599	28.584	22.7476	23.7018		14.9711	21.2438	15.0411	24.36	25.3989	5.28139		12.7067	12.84
P04792	HSPB1	23	2156.11	1811.83	1558.72	1558.4	1557.44	1670.05	1020.18	1192.52	926.066	1345.16	1423.76	1421.74	1351.42	1073.48	1198.39	1177.26	819.732	879.101	1157.49	703.891	885.379	1090.11	793.32	521.877	518.582	1203.6	600.74	818.739	879.148	953.54	1223.12	755.799	1242.05	1051.53	1158.14	1326.52	1006.63	963.264	525.17	876.029	1734.7	1676.97	2100.75	649.823	566.104	614.781	1728.39
P04818	TYMS	12	53.4639	57.7884	41.6528	34.0657	6.06953		2.98583	18.5632	11.1506			29.466		34.3505	25.9398	19.4877							10.5518			18.5803			23.0382	27.6541	33.3222					2.91407					6.62947	25.53	42.042	16.5097	12.282	8.14938	19.9801
P04843	RPN1	37	1803.1	1207.95	1219.9	1412.82	1245.76	1201.8	1147.05	1537.71	1174.26	764.542	1422.33	1577.82	1149.79	988.951	1049.52	1051.07	846.844	854.917	1048.27	975.779	1101.59	894.44	871.55	815.914	850.187	1606.97	981.063	1125.14	1119.45	971.031	1505.67	989.049	1461.69	1668.74	1377.74	1021.61	813.651	758.882	723.404	851.973	1286.31	1207.64	1438.71	792.532	588.78	526.068	1300.81
P04844	RPN2	28	1752.83	1075.42	1060.27	1667.16	1695.6	1654.19	1322.36	1723.8	1435.3	389.371	1038.15	1320.23	913.864	1454.29	1212.87	1355.94	638.177	703.824	795.448	923.206	1236.65	1175.64	1131.12	1075.39	1246.46	1123.01	1175.12	1178.46	1413.29	1185.85	1541.69	1085.97	1565.97	1432.06	1291.53	1162.16	1035.33	1130.83	794.144	1002.36	1524.73	1255.63	1376.78	820.212	642.829	758.931	1230.74
P04899	GI2	8	726.557	508.745	503.223	649.534	581.785	604.596	510.693	655.712	455.596	332.088	449.869	560.974	422.577	453.864	516.764	488.834	277.779	334.523	458.272	344.953	433.711	506.248	474.652	428.646	350.606	409.421	396.325	396.274	358.839	452.487	551.95	430.546	481.138	555.377	557.551	519.11	581.763	444.152	334.149	449.543	592.192	501.85	647.1	374.128	229.889	347.918	611.139
P04920	SLC4A2	4	24.2037	106.223	26.9108	39.7308	28.7195	37.6612	24.9472	74.4847	19.4761	159.733	22.1396	29.6683	18.0669	37.7571	29.1947	33.0754	13.2174		19.7815	14.6671	85.0862	31.5295	82.8941	67.5182	20.6918	27.1929	55.7367	18.6284	28.3173	37.7854	53.3603	21.2381	22.947	24.4389	32.2429	36.0026	36.0226	24.7439	27.4414	78.4664	44.527	138.443	54.518	71.2952	51.7832	74.5248	151.183
P05023	ATP1A1	46	3178.72	2777.17	2735.35	2851.45	3272.12	3032.06	3185.3	3197.16	2612.28	2370.24	2646.85	2628.05	2961.48	3088.85	3046.61	2970.29	2183.88	2036.93	2501.8	2765.92	2745.47	2890.51	2802.53	2566.84	2319.02	3317.58	2262.4	2273.76	3164.98	3073.4	3717.05	2397.28	2923.17	2811.24	3271.74	2969.85	2971.83	2470.53	2102.09	2421.64	3137.74	2880.89	2883.74	2258.99	2006.81	2370.1	3048
P05026	ATP1B1	6	183.76	120.278	131.809	145.528	126.323	101.193	105.764	117.9	93.3433	78.5529	110.358	131.122	100.917	74.4558	119.9	89.5732	69.2952	77.1559	101.926	78.2295	88.4183	90.0925	85.61	66.0694	68.5841	144.424	42.6058	78.4281	104.288	113.571	128.287	58.303	83.6069	95.0012	121.99	104.61	106.321	83.7418	46.8797	89.3014	142.553	117.648	157.88	64.7022	61.8147	75.9848	150.615
P05062	ALDOB	3								8.59634											4.23066													18.2585
P05067	APP	14	231.79	206.038	207.307	319.188	184.763	141.42	127.805	128.184	95.9428	69.6175	75.6227	102.14	89.4195	186.643	187.872	176.39	69.3399	72.8112	130.78	134.437	185.731	173.294	142.541	126.47	155.302	137.907	93.6647	133.36	207.741	182.887	258.753	121.812	133.098	140.698	247.505	201.414	159.552	192.225	147.79	182.903	385.664	321.14	391.898	139.82	123.131	128.794	420.84
P05090	APOD	8					94.4208
P05091	ALDH2	32	22.58	15.9282	20.1083	25.9867	32.62	30.1629	20.8305	25.7855	12.9803	12.5361	14.9625	37.4684	27.297	27.7743	9.24021	10.6371	22.0385	18.7527	43.3708	10.134	4.72911	34.9955	16.4106	8.38399		36.1107	41.81	32.5828	26.8059	18.9766	17.1523	57.6608	63.7756	68.1033	40.9631	12.1373	30.3282	17.4863	6.40553	7.19051	34.2237	25.7107	34.3158	4.97808		17.4244	35.2316
P05106	ITGB3	5		152.843	90.7813	5.3218			30.1231		73.9769	8.69056						33.0055			173.111	47.4757						294.836	32.2578				102.101	10.1189			134.89				10.766	18.264				30.8128	21.1275
P05109	S100A8	4																											7.65769										15.4391
P05114	HMGN1	6	120.097	68.7473	79.0118	38.179	63.4088	78.5443	89.3513	100.593	72.2531	88.4943	34.7852	62.3454	71.5918	74.8454	80.9863	76.2233	68.6919	46.4877	65.8807	67.0605	64.5899	64.1661	68.0088	49.4715	86.9353	159.101	83.032	48.7087	65.0986	66.6802	66.1836	57.5203	62.1659	49.1915	81.3839	55.9246	60.4018	53.2962	31.7563	44.6963	49.14	52.8625	41.5041	34.8656	53.8122	54.9718	26.6458
P05120	SERPINB2	7
P05121	SERPINE1	9																	5.43118																											7.83355
P05141	SLC25A5	8	8256.98	6430.17	6333.08	7689.36	5235.15	4761.22	4130.08	7255.24	6034.18	4723.52	7209.24	7507.44	7665.13	4752.31	4546.06	4837.18	5536.59	4961.12	6334	5269.12	4182.34	4081.6	3163.78	3237.88	3693.31	9295.21	4432.75	6541.55	7416.67	5583.28	7734.78	6204.9	6740.97	8202.5	6104.4	4546.69	3215.75	3837.88	3394.68	4202.29	6920.64	6645.04	7189	3518.17	2065.91	2162.82	6221.2
P05161	ISG15	8	128.578	153.274	76.6366	64.5461	5.01413	60.4438	7.97508	18.3558	6.43241	21.1391	69.0202	85.721	38.7197		78.5903		22.8655	22.4337	13.3211							35.3098		12.0361	17.932	11.7595	26.6009		4.7393	29.1673	17.2474	8.30622		12.9166			60.0967	18.8783	58.4499	13.587			14.3013
P05165	PCCA	27	27.8967	34.4583	2.16841	31.1482	37.4364	47.3752	34.2506	17.1861	11.8102		17.7803	15.7816	13.2452	9.69742		12.3215		17.306	5.89851	4.61805	6.64553	10.9646		18.8935	29.5462	39.9811	21.1223	18.6331		11.2446	32.8367	40.3549	39.6613	45.1424	35.5673	16.383	13.5374	10.8862	28.4454	22.8854	23.251	20.4199	21.6021			3.39343	23.0745
P05166	PCCB	19	48.9547	25.6658	20.1724	58.7791	41.5923	45.1579	39.4064	58.0127	12.2039	23.7927	40.5935	33.2693	47.9756	31.5541	17.1063	40.7474	14.0137	27.7552	26.5746	43.447	31.918	34.598	14.0159	18.3432	30.018	32.1529	34.9622	40.734	25.4616	33.6842	47.3031	52.6944	66.3609	67.7733	44.9311	21.4066	30.1193	15.4228	27.2816	21.9259	40.5379	40.5565	46.3803	11.8859	18.4695	21.2908	51.7461
P05186	ALPL	9	61.7623	37.4537	38.0254	72.5814	23.0018	32.4576	27.5879	23.8607	21.5135	22.3339	54.0439	64.2002	27.9931	27.1251	23.559	32.1836	32.9329	29.2143	41.9185	30.7606	30.3006	25.4677	29.7573	17.5533	17.8246	61.9791	35.4698	58.6867	33.3187	40.1593	31.3171	55.998	75.8298	85.5097	26.8496	22.9753	24.8502	32.5839	20.3541	19.8619	80.1725	74.1918	75.3026	19.9979	20.6493	20.3928	152.457
P05198	EIF2S1	25	550.995	412.99	417.749	422.415	397	381.641	366.353	455.122	351.885	299.406	452.693	583.146	334.901	414.001	416.017	435.237	285.495	264.297	318.699	422.149	345.024	380.166	376.086	318.301	368.631	416.353	375.58	316.633	458.693	493.399	525.105	328.912	298.72	289.555	530.845	527.452	316.366	335.912	304.174	387.876	483.526	424.934	435.248	273.828	322.747	335.808	330.167
P05204	HMGN2	3		30.3158	48.0742						7.03476	31.6131	53.6733	55.0207	27.2349				15.6634	12.1384	10.9425							55.8124
P05362	ICAM1	9	451.209	429.175	406.943	391.956	357.597	358.549	293.171	313.456	254.318	211.082	394.879	428.382	289.636	309.403	339.388	272.783	276.105	302.328	395.812	359.134	387.804	321.621	324.169	301.684	310.389	587.681	406.191	558.41	325.29	342.289	329.88	463.483	506.845	703.507	386.222	357.16	336.605	303.671	186.365	288.224	521.822	494.692	518.501	249.493	211.788	248.254	640.629
P05386	RPLP1	2	3194.45	2625.56	2662.74	2783.75	2437.86	2471.82	1997.78	2508.38	2331.3	3311.62	3119.1	3694.17	3080.56	2470.88	2370.69	2410.63	2719.7	2220.09	2922.18	2044.93	2017.89	2089.04	1613.67	1903.19	2012.47	3542.79	1986.09	2254.34	2523.32	2867.53	2914.05	2036.71	2248.56	2518.79	3288.66	3291.82	3144	2139.74	1932.17	2675.03	2870.82	2709.59	3299.49	1706.59	1451.31	1847.31	3040.6
P05387	RPLP2	12	2901.95	2516.27	2138.47	2503.75	2271.04	2378.27	2244.47	2430.4	2080.97	2990.07	2786.9	3013.67	2709.58	2572.52	2702.15	2527.79	2490.67	2143.49	2454.22	2193.38	2035.76	2163.21	1906.88	2279.94	1978.8	3472.11	1844.05	2032.1	2576.88	2834.58	2645.98	2127.94	2265.31	2009.79	3105.11	3295.68	3245.96	2383.37	1905.19	2773.02	2621.98	2239.59	3009.42	1901.14	1762.99	2121.45	2476.78
P05388	RPLP0	7	1260.56	1019.93	1048.92	1139.13	485.328	481.125	254.294	757.441	597.425	983.573	842.481	1023.15	926.017	465.276	475.263	332.283	708.937	661.799	723.574	443.504	321.595	383.983	211.946	251.207	325.467	1469.19	382.416	578.261	799.813	859.915	999.082	371.511	625.238	726.488	965.654	756.524	375.63	327.635	318.899	486.204	1044.44	938.62	1141.04	331.968	122.514	174.712	879.947
P05412	JUN	4	45.8888	51.6487	55.1859	47.6909	68.8531	82.9799	62.725	66.1962	58.5674	108.34	56.9543	71.1874	89.9094	74.789	94.9666	78.3494	72.5539	67.1082	85.9355	76.8058	60.6326	87.168	49.9264	65.2678	61.0004	75.3556	33.8084	69.0562	124.383	102.458	130.43	39.4645	27.9669	37.8592	56.9773	53.5414	65.1734	32.5044	30.6196	34.6755	47.4723	47.4816	32.968	58.16	52.203	67.8156	26.4352
P05423	POLR3D	2	25.8728	25.6998									17.4603						11.7196	17.4451	13.2982							22.9428		15.5391	25.6593						12.1774	12.9959	14.0438				16.2126	24.7409	15.8773
P05455	SSB	40	91.82	78.7656	79.4287	126.715	98.8226	125.003	102.454	124.127	142.423	115.635	141.095	164.9	137.114	92.2207	122.434	135.222	142.131	118.302	144.457	71.276	75.3314	67.6242	87.2583	70.3777	68.3233	107.198	70.0224	84.6148	89.1973	78.3651	110.777	70.8449	67.9739	76.9534	141.14	77.0609	105.761	76.1271	53.4203	68.4389	106.378	88.8017	136.505	46.0156	42.0615	61.0819	110.711
P05549	TFAP2A	3	52.1482	49.8418	52.8635	48.4933	12.5476			22.5757	27.1136	23.014	41.3188	63.2097	33.9758	3.14971		14.097	26.4572	18.2145	43.5003	10.4708	18.2086			9.64443	1.68909	47.8783		23.9456		16.6611	25.9555	19.1225	25.4319	35.9649	32.3679	15.4619					50.8897	43.3908	44.4668				33.9335
P05556	ITGB1	20	3392.95	2648.06	2703.48	2626.31	2689.16	2745.05	2075.72	3429.91	2730.85	2146.05	3521.78	3491.33	2610.03	2058.82	2081.32	1951.04	1909.77	2217.61	2669.28	1710.91	2068.9	2220.57	1777.28	1750.39	1883.2	3660.84	1707.16	2636.11	2218.94	2506.65	2830.81	1971.56	2556.52	2841.35	3024.11	2223.91	1678.45	1748.52	1410.55	2040.47	3039.4	2497.59	2936.18	1309.12	1046.27	1022.35	2659.15
P05783	KRT18	61	764.683	1025.24	713.638	736.589	582.761	590.798	584.073	621.18	524.186	410.091	451.268	500.699	402.756	505.902	565.793	547.161	466.868	415.072	532.447	561.216	558.982	510.054	500.24	389.967	462.192	503.159	316.426	449.458	607.314	531.731	622.282	479.838	559.23	492.379	610.945	700.468	638.874	514.456	299.482	479.803	517.767	495.811	606.969	511.182	426.379	404.413	502.152
P05787	KRT8	64	989.757	580.757	765.095	937.403	671.968	625.9	665.918	593.311	594.184	571.145	571.839	544.545	654.263	510.385	549.883	551.665	668.321	578.522	780.989	612.731	608.346	530.103	561.9	484.86	463.888	710.632	472.785	622.297	666.791	577.015	720.897	665.054	627.035	568.908	735.217	722.117	732.151	459.819	347.033	546.53	538.57	427.157	524.873	378.966	483.745	471.254	535.091
P05997	COL5A2	4	19.8564	7.55025	4.3194	25.1491			3.99717				11.4272	11.3896	5.6755															2.29998	4.44511					15.1965	5.6775					3.3124	12.5688		6.64612
P06132	UROD	6	32.1053	18.8867	17.046	24.3138	7.78349			8.23674	8.16519		22.3357	23.7993	17.706		6.75695	6.71739	8.97445	9.7146	10.9065											11.1972	19.8654	23.5867		8.73055						12.109	26.4181	30.3274	31.4862		10.3803	3.57322	23.514
P06239	LCK	9							33.5886																							15.1176				40.3253													11.4418
P06280	GLA	9	46.6651	25.2762	28.6962	31.2729	17.965	19.2485		23.5546	17.3935	4.95686	25.6282	11.5936		19.2489	31.5995	36.8543		20.4746	10.4134	33.4901	11.6117	15.7318	14.9811		15.1172	29.3848	20.0343	17.9377	19.0359	18.6372	26.3278	28.2763	36.2445	45.522	16.7666	15.8757	12.8775	18.5942		10.8807	8.35417	8.16888	23.0615	11.7875			16.8721
P06396	GSN	35	302.905	278.05	249.884	282.618	217.859	243.42	191.717	253.749	211.491	256.004	243.628	243.229	291.444	227.618	245.007	210.218	237.792	204.204	260.557	186.036	208.485	234.137	147.798	156.533	146.737	242.158	174.747	212.569	221.223	209.596	222.093	237.862	269.658	284.518	264.731	280.457	220.577	203.596	139.974	196.961	341.649	277.152	316.086	144.356	141.831	139.555	344.607
P06400	RB1	8											14.0722																								28.1455
P06401	PGR	2
P06454	PTMA	5	37.124	30.0951	33.9013		58.6908	49.8457	83.6882	72.5706	55.9338	45.3874	27.3662	43.8772	37.0214	54.1963	63.8855	53.778	33.4399	24.3605	57.2456	15.9859	25.3426	37.7318	34.1681	25.5275	26.274	11.3028	28.7835	11.2735	20.2354	24.0556	26.4394	11.5599	22.0495	7.39598	42.5237	60.2107	53.5498	23.0791	10.9225	49.3119	22.9924	30.2836	18.0587	33.5974	30.5963	37.3996	17.0779
P06493	CDK1	18	474.445	368.092	389.092	393.186	374.514	329.265	319.624	364.14	292.406	268.525	273.784	307.662	311.118	300.818	258.542	283.197	240.246	160.702	239.584	189.148	124.492	151.252	174.972	168.133	163.779	245.708	151.227	180.075	312.204	295.731	345.918	177.222	180.927	169.562	333.268	352.081	299.813	230.458	188.984	218.548	354.379	301.944	424.973	178.302	195.161	212.821	341.555
P06576	ATP5F1B	52	3441.74	2846.37	4018.76	4137.86	4240.75	4279.12	4148.6	4736.41	3941.29	2334.68	4315.92	3815.34	4484.68	2818.45	3765.16	2983.29	3092.45	3262.74	4201.64	3616.18	4114.71	3747.23	3915.47	3588.31	3328.15	4011.02	3663.4	3215.6	2274.87	4029.99	3963.92	4924.36	4937.63	5058.11	3615.53	3881.86	4089.04	3462.38	3063.44	3327.58	3728.57	3579.06	4093.09	2616.47	3068.1	2820.38	3902.15
P06702	S100A9	7														7.63708			8.48915			9.28161										8.57872
P06703	S100A6	7	988.138	810.765	771.94	904.013	1170.41	1230.28	1117.21	1372.96	1129.94	975.523	1077.96	1297.76	937.398	918	1036.75	1018.59	708.926	772.657	843.388	764.142	559.483	621.835	717.121	666.304	597.177	976.719	631.05	690.124	856.241	848.905	957.878	763.431	955.105	773.105	1123.28	1127.66	1013.31	869.452	658.842	949.234	1236.11	1176.97	1303.91	598.107	632.227	664.917	1291.76
P06730	EIF4E	7	169.653	124.435	124.32	128.567	84.6718	98.6988	74.7461	115.124	86.1237	84.9243	100.49	125.02	93.792	89.2353	103.448	83.2672	99.4666	89.3268	110.403	60.0045	56.8904	64.9143	83.8331	53.3833	57.2864	92.14	75.4982	73.552	76.6709	118.541	103.761	64.3008	67.6555	63.1166	105.22	89.2509	83.0475	68.7052	57.2137	88.7164	144.428	98.0681	102.834	68.3002	61.7576	64.9735	103.445
P06732	CKM	2
P06733	ENO1	55	3830.13	4499.43	4727.34	5599.81	6655.15	6566.73	6306.07	7235.48	4922.21	4893.8	4924.61	6812.24	4304.93	5574.12	5618.71	4823.25	4197.43	3333.23	3832.48	3292.88	3748.86	4206.27	3885.24	3554.16	3490.51	3453.9	2948.41	2940.53	2635.62	4621.91	4691.8	2962.98	3839.54	2677.62	6034.99	6059.53	5867.04	5178.78	4331.24	5547.59	4891.27	7238.87	7279.02	3045.42	3034.93	3463.77	7085.59
P06737	PYGL	30	78.2857	71.2822	71.3192	115.516	124.817	140.184	119.502	165.058	109.75	75.8371	94.6793	105.856	92.061	112.968	122.988	116.041	67.6345	74.8624	87.4846	73.631	51.4875	65.4608	68.364	56.6398	43.3518	65.9228	55.6203	50.9183	106.182	95.3575	103.006	49.1295	72.5822	57.8981	123.55	124.223	101.348	89.5473	93.6408	100.449	130.354	124.285	139.468	50.4028	43.3943	49.7476	124.38
P06744	GPI	38	443.667	450.879	381.847	554.541	660.301	669.074	514.058	639.269	608.325	450.884	600.833	701.398	513.72	612.668	515.989	599.402	447.423	407.628	453.734	319.782	324.655	352.222	308.034	306.442	274.608	209.59	284.705	293.863	431.707	433.144	482.049	294.653	390.196	346.439	502.744	576.468	539.332	402.862	303.119	430.49	667.63	619.002	624.38	221.923	298.066	285.489	625.13
P06746	POLB	5							13.4507				29.0866	27.9743	7.45204													13.9613
P06748	NPM1	21	7597.61	8561.63	8585.48	7636.41	5339.08	5203.68	4301.27	7102.19	5425.44	6899.58	7695.54	8238.81	6166.01	5141.15	5054.93	4857.19	5437.85	4723.99	6557.81	5195.16	4021.55	4455.45	3745.48	3712.1	4228.53	9821.43	4659.09	6608.67	7719.02	7383.04	9080.59	5304.09	6405.94	6965.31	7417.03	6463.22	5949.24	4674.14	3570.75	4999.51	6641.82	6014.41	7453.71	4544.87	2658.38	2901.36	6123.73
P06753	TPM3	9	258.31	220.909	226.268	247.425	355.678	376.031	367.885	385.695	349.199	299.962	209.891	259.234	217.725	311.661	323.602	271.162	203.957	220.424	317.295	231.282	299.564	336.23	259.706	300.388	259.404	186.596	182.563	170.337	207.302	243.291	179.863	216.326	252.669	225.421	298.887	298.413	399.883	265.634	135.755	355.125	355.293	304.199	301.36	247.025	259.117	222.376	297.009
P06756	ITGAV	25	141.084	120.91	137.585	112.517	101.803	125.181	96.7942	153.429	120.981	94.9017	119.08	112.918	134.453	90.2497	89.2861	97.6403	97.2772	93.1599	124.011	101.189	93.5583	79.1159	81.6731	66.1224	86.8239	122.541	63.0293	85.5122	104.741	89.2394	112.651	90.5785	120.725	185.993	120.68	103.634	101.373	61.9655	81.1969	92.0194	103.055	144.443	138.343	60.5288	34.4739	55.0522	125.328
P06865	HEXA	13	29.2915	26.504	16.9726	38.0706	27.3739	15.3038		41.9084	25.4421		46.0647	48.891	43.1919	31.2623	20.5195	26.8756	31.7941	42.845	34.7839	30.8556		25.6672		23.8333		55.977	27.01	50.2116			29.3877	46.1752	69.4882	91.405	15.1709	40.6995	23.8907		16.3993		56.5704	52.4071	42.311				58.8689
P07093	SERPINE2	8	88.9883	70.9183	91.8129	96.2363	130.51	128.967	106.303	167.533	157.822	197.382	219.532	217.629	201.736	64.9926	136.426	121.625	150.256	129.551	169.675	74.8169	49.8829	58.7848	53.2709	49.2383	59.9733	212.025	68.5409	96.5378	101.634	84.7914	119.001	87.5985	155.642	148.57	104.035	83.2735	88.2423	30.4546	32.3082	47.004	105.684	100.364	86.9034	73.5426	80.1103	64.1876	83.0916
P07099	EPHX1	19	332.847	190.264	204.229	298.269	269.621	306.222	322.446	386.707	241.087	102.719	258.826	372.193	307.785	288.284	211.552	226.221	215.002	209.725	266.221	222.661	306.932	257.855	266.448	236.217	250.227	257.778	346.076	353.871	255.708	274.601	341.497	297.416	467.641	485.64	296.037	267.38	243.299	175.377	198.62	244.397	311.481	281.835	380.908	185.146	175.226	179.357	391.403
P07108	DBI	7	92.1893	76.5002	63.1272	91.0184	99.544	115.368	90.8555	91.7127	80.7301	68.1719	91.0317	100.489	102.131	84.5397	76.9468	75.4074	77.46	62.4315	76.291	45.4136	33.5344	55.4341	67.9966	48.2332	33.1266	90.1869	64.2995	53.172	46.9711	62.4224	66.6193	71.3138	67.6515	68.138	67.5652	79.2064	67.4227	54.2953	42.5421	52.6284	72.3577	93.559	81.9598	28.8808	48.1835	34.3447	77.9579
P07148	FABP1	4																																				6.16856
P07195	LDHB	31	1490.55	1029.21	970.683	1525.7	1627.34	1794.83	1727.34	1797.64	1296.1	1224.74	1138.21	1542.07	1575.34	1581.49	1497.2	1433.95	1255.85	865.089	1404.47	1095.37	925.156	1004.48	1021.92	952.122	918.92	1052.61	906.874	954.05	1063.87	1161.65	1364.49	911.314	1049.69	898.715	1659.84	1591.43	1415.97	1434.29	1209.64	1632.15	1363.25	1781.4	2042.26	814.855	882.258	1020.84	2081.52
P07199	CENPB	5	44.3999	53.7082	44.9175	49.4655	38.3779	52.6876	36.3313	50.4648	40.8713	143.326	160.361	157.809	172.253	35.9686	45.1248	29.4051	28.7391	14.9421	35.9804	135.716	36.5999	41.7026	110.94	84.5914	103.954	196.162	102.358	88.1179	46.2996	173.809	136.044	109.815	53.1949	125.761	56.6951	50.8508	49.4853	118.603	38.406	48.4432	55.5935	145.285	51.8003	34.8299	81.7182	33.6282	46.2791
P07203	GPX1	9	145.913	107.338	97.9678	112.616	108.14	123.462	73.8067	119.422	107.957	83.8659	141.908	118.415	156.735	68.2459	93.2177	84.4716	131.612	122.395	157.197	53.6441	49.2875	49.7333	52.1064	52.3355	30.0144	132.988	51.4432	87.5134	64.3815	93.0444	83.3905	106.546	137.5	149.567	112.285	105.549	84.3387	46.131	44.9266	50.8921	91.1296	83.9849	92.5703	37.2944	43.6711	47.8603	74.6679
P07237	P4HB	51	2280.08	1544.51	1479.97	2087.06	1777.22	1964.77	1744.44	2051.75	1502.97	1626.47	1693.67	2102.89	1910.17	1942.73	2147.88	2011.21	1773.73	1402.85	1955.78	1854.58	1836.8	1778.1	1734.22	1740.92	1531.84	2427.46	2040.55	2024.64	1894.46	1699.8	2206.56	2368.28	2668.76	2710.13	2105.29	1933.04	1924.11	1895.97	1276.34	1668.59	2295.94	2051.67	2305.5	1169.3	1163.91	1339.13	2260.93
P07305	H1-0	5	683.805	503.146	507.558	464.787	151.455	164.696	61.4886	422.033	323.378	188.484	557.104	641.527	775.294	125.505	91.1414	121.342	472.865	439.549	554.594	183.1	81.8705	99.7971		48.7605	69.8605	919.659	147.973	370.913	527.233	256.89	518.332	271.181	506.895	736.096	360.853	105.86	45.4847	75.2131	85.494	100.356	558.309	476.775	615.716	84.3301	20.3407		423.824
P07311	ACYP1	4	32.285	20.5069	27.9924	27.8265	7.31068	6.81197	26.1736	9.60537	3.09245	1.73497	31.5834	32.0332	31.1275	11.3908	8.55187	26.8846	22.8196	22.5877	28.9701			2.70355		25.6837		30.2879		20.6705	22.8029		15.2892					9.52732	36.6538	7.16121	16.886	3.191	30.0478	32.4676	26.7513				33.0446
P07339	CTSD	29	230.962	193.293	199.738	214.949	249.965	223.678	235.65	301.472	254.998	276.161	301.128	316.575	317.806	193.551	202.407	215.395	237.123	233.593	284.421	173.193	195.475	192.232	225.189	219.872	200.023	484.185	355.161	338.592	170.656	162.556	143.334	575.015	601.881	565.15	194.665	194.872	190.539	174.776	147.751	146.869	264.197	214.417	259.526	119.162	118.845	130.538	311.55
P07355	ANXA2	47	4367.59	3119.91	3621.36	4297.55	2545.4	1950.82	1978.29	3124.91	2264.66	2865.12	4105.7	4343.22	3471.97	2253.17	2908.91	1969.85	2752.38	2485.42	3341.05	1680.9	2679.83	1736.77	1437.22	1435.45	1566.46	3513.52	1306.87	1817.94	2959.64	2365.19	3073.25	1756.8	2240.16	2667.82	2919.85	2492.73	2176.34	1463.89	1671.73	1656	3378.72	2810.8	3739.8	1939.26	1768.67	1679.2	2686.69
P07384	CAPN1	33	105.814	80.0352	55.8893	91.2024	58.0106	78.7794	62.6289	50.6082	60.3175	26.7041	83.7602	97.8388	78.0696	51.5184	67.764	67.1173	76.8756	54.028	89.1775	57.8198	52.4339	59.4889	48.5163	34.8144	37.1279	87.9805	57.0472	79.1527	51.7519	47.7303	61.4554	71.7607	89.0753	46.1853	83.9622	75.6209	48.1841	41.864	44.1134	61.9086	92.0031	100.255	126.816	48.1428	38.5017	42.7471	114.021
P07437	TUBB	11	8521.66	5582.92	5841.96	6890.07	6495.02	6099.18	5223.42	6353.46	5474.36	4953.1	6443.42	7144.95	6458.83	3893.3	3609.28	3597.4	4167.1	4523.24	5299	3348.62	3327.6	3646.47	3312.36	3301.62	3717.55	5963.13	3183.99	4083.12	3750.14	4116.25	5076.97	3674.42	5011.77	4472.79	7220.47	6455.86	5701.97	3654.83	3792.82	4891.13	7695.76	6644.42	9088.63	2774.33	2661.14	2718.42	7741.5
P07476	IVL	2																																													1.88682
P07602	PSAP	13	365.883	154.431	201.432	268.689	119.651	182.07	127.438	288.089	230.321	280.195	260.033	253.73	267.076	136.199	165.518	117.01	266.224	219.284	309.688	174.134	80.2384	76.6721	141.458	143.604	167.163	459.178	224.282	283.966	160.88	187.598	183.34	373.127	447.535	538.122	221.741	186.82	141.55	140.499	132.431	148.91	366.573	290.849	352.662	78.6969	53.0484	40.9531	411.521
P07686	HEXB	19	73.8054	58.3946	60.3106	93.8437	85.7691	82.7135	74.7324	80.913	65.8849	62.5186	72.1378	89.7944	83.684	82.2893	75.4389	88.7401	71.3744	52.9172	89.8366	83.4336	83.5404	81.7281	86.6777	89.4792	55.7523	115.474	111.707	102.015	44.3179	68.9841	64.3706	177.48	185.752	132.493	97.9014	67.7853	77.4501	66.5876	35.9263	56.639	92.6345	86.4328	94.1244	41.3046	46.245	44.1934	118.603
P07711	CTSL	6	166.738	147.52	123.637	138.855	287.207	248.73	236.519	236.653	192.783	162.692	221.437	192.903	164.576	276.178	254.083	264.795	94.2051	83.0278	132.207	220.368	282.745	348.974	228.788	214.388	220.074	591.747	332.198	424.645	191.399	286.502	297.399	478.53	630.788	676.703	307.759	218.873	208.248	142.037	111.689	108.999	262.268	201.702	257.267	135.49	71.6313	112.895	253.007
P07737	PFN1	17	4491.3	3497.3	4235.29	4133.47	2960.51	3047.49	2748.51	4750.27	3789.82	5032.81	4977.54	5334.79	5344.47	2680.61	3254.36	2636.41	4001.11	3872.81	4842.43	1939.53	1386.72	1709.07	1627.77	1463.1	1577.08	3936.13	1930.07	2388.69	3200.02	2751.66	3432.38	2179.64	3129.78	2874.24	3880.31	3502.72	2514.49	2582.42	2052.2	2976.38	5664.39	4892.48	5935.01	1615.81	1098.02	1463.97	5247.4
P07738	BPGM	4	12.2149			18.1832					18.0871	9.65386	20.1218							11.144				8.54221								16.0689
P07741	APRT	11	153.908	162.691	170.332	190.488	159.937	140.128	183.353	168.893	168.153	60.5657	77.3647	162.778	105.199	150.279	153.534	154.908	60.948	65.5914	117.653	29.569	101.777	111.854	119.67	102.065	81.4458	59.6745	100.191	48.2211	68.863	128.082	123.208	18.7879	132.774	75.8719	161.923	147.142	93.1778	126.355	77.3957	110.372	195.938	170.543	209.104	113.55	101.7	103.928	146.094
P07814	EPRS1	73	242.592	218.281	223.593	208.745	170.137	216.708	181.032	211.121	196.845	199.076	183.615	240.353	197.016	227.74	202	181.265	206.358	169.478	212.82	137.418	111.323	123.642	146.011	140.86	102.998	226.683	139.276	174.111	196.992	181.066	195.128	150.375	164.616	148.952	199.307	186.54	172.903	149.777	118.031	159.417	186.364	201.252	197.379	97.1754	105.222	136.432	174.818
P07858	CTSB	12	424.274	340.834	330.951	235.301	373.659	464.42	394.344	565.572	452.939	554.643	548.184	562.354	628.877	369.126	422.713	434.597	521.443	462.281	574.727	367.981	334.559	351.597	410.135	372.284	384.133	771.7	529.302	566.358	316.361	299.845	309.762	728.237	718.72	745.388	427.701	368.901	341.282	312.076	239.749	293.728	359.495	324.058	347.963	223.001	207.588	248.989	371.859
P07900	HSP90AA1	49	2867.97	2244.9	2737.56	2446.03	2173.93	2006.9	1960.93	2537.44	2245.15	2059.05	2339.67	2715.08	2125.31	1860.75	2005.06	1875.12	2128.79	2025.3	2275.13	1352.54	919.751	1250.78	1167.9	982.918	884.311	1900.12	1242.35	1352.96	1725.09	1869.53	1868.75	1133.41	1256.29	1162.9	1977.29	2005.88	1369.85	1339.4	1359.26	2045.92	2707.96	2521.3	2899.6	1154.6	1223.36	1272.08	2606
P07902	GALT	4	10.2957								3.02466	5.00323				5.52519																												5.32747
P07910	HNRNPC	23	5263.99	4378.83	4269.55	4731.16	4369.43	4341.29	4100.76	5027.13	3995.8	3633.76	4673.68	4802.97	4134.82	4162.63	4276.56	4213.83	3460.8	3279.16	4343.45	3957.45	4080.59	4122.76	3780.17	4040.83	3601.98	5543.14	3727.49	4869.42	4724.12	4288.7	4973.71	4778.81	4754.08	4649.7	4283.99	4182.73	4370.04	3614.73	2814.06	3830.4	4632.57	3876.31	4666.69	3335.72	3196.9	3335.28	3796.89
P07919	UQCRH	3	213.537	204.97	239.087	245.449	232.189	223.203	248.995	308.257	245.795	185.452	256.076	313.866	174.342	227.988	241.459	220.674	144.759	156.942	231.019	175.745	202.862	190.299	173.571	187.665	169.197	249.846	126.307	184.381	237.682	215.608	206.334	151.404	120.792	174.45	195.538	159.908	238.547	144.168	128.832	180.759	191.842	215.987	255.491	176.123	154.452	203.327	174.445
P07942	LAMB1	27	286.322	243.566	237.923	294.332	251.866	274.691	254.024	294.871	218.605	257.428	237.617	282.984	247.698	273.267	281.441	255.577	241.428	209.761	319.977	166.32	211.747	217.951	224.282	232.498	194.691	303.254	226.868	255.724	245.218	231.196	267.608	285.708	297.438	300.373	270.368	264.172	243.568	215.511	161.546	183.061	256.213	222.084	225.169	153.391	179.903	210.852	229.354
P07947	YES1	5	46.7172	34.7583	27.1206	42.7866	20.1787	22.5239	32.4797	44.4831	29.201	29.1066	35.8542	34.0717	31.5452	28.6597	22.5942	50.7269	22.448	28.5241	23.5283	28.851	20.4411	29.8957		40.6408	16.9674	31.04	27.3633		50.5754	35.0871	39.1308	21.7339	17.0731	46.7752	54.6608	34.214	41.8296	20.9643	28.8935	23.7916	52.2831	44.5108	46.7318	16.9885	7.20761	43.4443	60.5781
P07948	LYN	6																																											10.0177
P07951	TPM2	4	22.1984	8.15342	8.84083	20.2746	17.1295	26.7751	18.5918	12.4935	14.3781	15.2712	12.6834	13.8455	18.219	16.044	7.90903	11.7637	23.1391	16.9969	23.4626	38.2585	21.9568	33.8139	11.5049	9.81194	11.9009	10.561	6.79979	7.75561	18.8693	10.5246	7.20714	14.3967	13.6611	18.54	27.6868	25.5851	35.6739	10.7578	3.78089	9.19841	7.21113	13.2212	9.0764	1.25878	33.247	4.18077	19.6969
P07954	FH	29	458.869	360.335	408.263	476.83	378.569	457.505	398.941	564.286	428.767	425.808	466.74	462.78	465.073	327.466	354.971	382.982	334.383	364.734	397.93	331.358	314.637	309.137	311.101	366.601	195.021	489.599	307.968	310.49	325.908	352.863	387.026	440.746	506.227	522.167	422.539	355.311	304.779	278.672	228.629	251.138	428.649	358.378	451.578	241.321	262.815	212.95	370.602
P07996	THBS1	24	322.162	306.784	307.962	259.615	348.369	368.149	310.579	276.441	215.895	187.372	257.678	286.921	151.08	361.582	375.541	313.106	203.302	202.628	262.719	253.264	321.315	296.644	177.241	140.557	143.078	189.79	98.7568	148.142	219.407	257.523	293.954	136.07	197.318	165.439	346.372	308.8	334.331	247.496	176.292	244.12	389.553	334.298	399.403	192.425	166.999	168.385	388.085
P08069	IGF1R	12	11.0179	6.98406			13.6527	13.2579	4.50028	23.4199	21.0606		30.0063	17.321	16.1059	14.1703	8.41152			10.8385	16.9827	3.11165	8.25204	19.9816	17.7677	9.55534		17.2291		11.5762	9.89193	5.24281	17.8496		17.0573	17.7631	27.7037	15.0449	14.0891		11.5337	18.4712	24.1594	20.5965	30.8648				18.3184
P08107	HSPA1A	28	994.403	941.154	744.174	992.401	899.938	989.58	828.163	1081.63	922.99	821.614	881.715	1146.28	812.187	792.517	900.982	919.555	613.089	656.424	662.355	561.485	565.879	515.642	528.662	535.549	504.835	844.482	535.126	669.399	829.095	693.885	916.126	616.316	826.87	653.951	962.052	848.546	838.017	731.905	555.762	714.736	1142.12	899.537	1111.48	511.12	528.137	491.785	910.31
P08123	COL1A2	15	33.9939	32.503	49.1801	42.1121	6.65898	29.748	26.9809	6.58763	28.3757		32.8608	3.78265	25.9408	34.9623	23.3151	27.1418	19.5765	2.91821	15.5407	5.7209	8.32194	15.3194	17.9229			32.4047	1.76364	4.72876	15.4497	27.6638	23.1827	1.71638	31.9731	30.067	35.7042	29.1851	20.4144	22.6614	6.5278	13.2889	57.7877	40.537	47.9767	7.52802	2.24149	14.2692	30.7159
P08133	ANXA6	55	402.757	324.826	301.044	379.84	275.971	328.871	252.088	395.133	304.743	295.248	491.563	478.701	383.271	324.576	367.324	327.782	326.621	304.746	367.953	154.434	208.502	153.801	154.392	229.706	151.359	329.48	288.585	198.165	247.291	250.292	316.467	237.989	357.91	260.817	387.376	416.063	286.14	248.493	212.153	292.258	504.552	455.693	519.28	208.659	189.547	237.944	486.323
P08134	RHOC	4	97.0883	72.0082	66.1385	92.3883	71.6178	67.6127	85.3304	120.437	69.7335	86.8041	85.4142	111.827	76.9373	95.9785	101.106	84.0566	77.663	59.1906	86.0828	72.3313	74.392	61.4209	82.4924	73.5201	61.0646	131.514	102.174	130.722	105.365	96.1037	128.156	113.103	128.995	124.612	127.154	100.318	82.7718	73.8555	50.7478	62.9213	91.0868	81.0906	84.3326	48.3609	43.2781	51.1465	100.01
P08185	SERPI6	6
P08195	SLC3A2	34	1271.42	1206.12	1062.61	1327.2	1157.92	1142.7	1003.33	1476.15	1180.52	630.864	1020.98	1179.9	760.753	1359.93	1394.38	1167.36	498.795	555.494	612.011	1123.94	1178.62	1298.05	1242.7	1190.37	1030.27	1179.71	1010.12	1208.89	1330.49	1337.36	1646.48	950.469	1230.66	1358.61	1219.6	1140.47	992.114	981.713	748.968	1032.41	1509.13	1355.39	1549.56	790.857	594.229	785.688	1244.83
P08236	GUSB	4	47.7909				11.7049			9.02639							16.7074	10.1262				20.1261				5.30443			8.92626					16.1672	10.7017	32.7048			2.48494	5.27675									7.30014
P08237	PFKM	19	48.4795	20.5418	32.635	16.6087	10.6622	25.0522	6.24393	55.6663	17.3703	12.3773	13.7792	58.0473	34.7754	7.72204	2.29901	18.5778	14.3156	46.9378	18.0497		19		20.2798	22.5765		26.7507		21.2697	25.6075	20.611	20.7563	7.31224	15.5186	34.3047	42.5167	18.3286	8.96577	33.0158	23.2388	10.1902	57.5833	35.7795	54.6927	3.9514	16.9662	4.37976	54.0632
P08238	HSP90AB1	37	2489.72	2200.34	2031.84	2131.02	1320.8	1220.1	1045.26	2015.07	1410.8	1213.31	1597.64	1656.44	1340.84	1275.38	1280.93	1150.79	954.922	1094.02	1328.04	627.59	530.373	609.486	644.185	617.891	608.536	1486	584.558	748.348	1457.67	1412.29	1646.14	658.002	889.232	1059.51	1626.27	1540.94	1088.36	878.53	789.013	1062.67	2259.04	2080.91	2337.25	771.725	688.504	722.848	2032.83
P08240	SRPRA	17	140.522	139.49	132.168	118.117	111.912	102.169	109.662	113.5	86.5829	86.263	103.293	104.596	97.2338	107.873	100.773	112.597	91.2329	93.5909	94.8464	92.2246	94.236	86.4926	99.1306	68.7361	84.8951	147.591	77.8063	127.23	116.021	114.322	140.237	80.0933	106.24	78.6829	130.463	70.1788	58.3822	65.271	65.2666	57.0525	95.8042	99.9386	109.308	57.9182	39.8387	47.4981	94.6262
P08243	ASNS	23	141.638	79.0847	98.8213	90.0746	131.733	107.435	59.4166	123.378	92.9582	34.5899	72.8587	60.7835	76.8796	96.3118	88.7933	114.492	73.804	19.2478	41.0324	38.9049	66.7411	62.4438	73.7249	37.8879	62.9514	142.3	99.9754	101.977	111.32	73.3517	89.9738	107.619	90.502	91.1654	116.147	90.5293	60.0849	97.6291	69.1155	65.6092	99.8527	121.541	107.001	48.5173	31.5572	29.7485	96.1837
P08294	SOD3	5
P08397	HMBS	10	11.3767												32.1332												9.29059				17.3463														2.5876
P08473	MME	12	29.8149	16.0537	21.8452	32.8235	35.9243	22.7131	29.7611	41.5885	36.8053	14.7018	43.5265	37.1372	36.6867	20.1575	12.1048	30.7857	32.2088	28.1969	19.1061	21.4656	31.2726	27.9988	27.9257	24.8913	21.5958	37.3334	41.1494	31.3959	26.2481	23.0374	41.6886	37.269	46.0286	39.5355	47.1827	38.6006	30.6186	19.746	22.5357	27.9888	39.2156	47.6287	46.0955	14.2244	11.1109		71.3339
P08493	MGP	2	76.1824	62.3785	69.8079	73.8763	77.9096	81.281	85.2221	117.144	79.098	76.902	42.1961	46.026	37.4037	77.5776	96.6003	62.9279	16.6379	33.5645	41.1735	49.1111	66.9599	66.7947	74.335	59.5404	50.1384	94.1232	69.9915	94.8185	76.9733	84.2858	97.8553	56.8296	98.2827	106.104	94.9773	77.6967	101.317	64.1799	24.3887	27.0133	35.1105	31.0629	48.1738	43.3494	53.5089	64.2347	43.428
P08559	PDHA1	20	526.902	400.372	377.333	438.073	435.315	428.576	419.326	561.292	384.722	349.41	391.979	429.162	409.588	358.921	371.118	408.487	308.3	284.625	418.306	364.366	314.455	337.738	254.651	271.261	205.421	446.381	343.014	392.538	288.281	312.89	396.152	432.353	529.947	577.692	501.912	448.852	379.888	324.375	279.831	254.963	546.073	482.141	523.611	230.044	185.549	191.701	524.316
P08572	COL4A2	2	88.486	47.4779	48.9984	59.8116	54.319	51.9388	44.437	91.1392	60.5736	59.7667	93.4023	92.3047	56.7332	28.5145	35.9365	36.204	59.3906	67.1471	80.0718	42.041	21.3186	42.6083	28.4262	29.8184	21.9522	106.478	31.6217	59.5453	64.3777	55.2536	82.3925	62.4432	77.462	118.47	73.6097	56.6059	38.546	26.8504	27.8032	18.7226	119.395	95.1124	91.6565	15.4748	17.5703	7.32336	113.361
P08574	CYC1	10	1533	915.288	1011.72	1177.44	1165.86	1300.79	1127.35	1547.14	1341.78	233.532	887.653	1099.98	643.84	1263.49	1192.25	1452.59	513.646	204.932	612.506	952.817	1229.82	1047.97	1171.1	642.595	825.975	944.104	888.434	1379.35	1461.51	959.674	1373.44	1012.98	1295.82	1154	897.356	825.004	985.701	1030.09	695.042	896.963	1258.93	900.731	1404.53	747.193	630.748	589.766	995.011
P08579	SNRPB2	5	118.142	54.6564	68.242	68.396	98.931	104.194	75.9431	98.1276	90.5998	76.5941	69.6887	82.8788	71.4276	92.5246	63.0636	116.061	58.1174	49.4746	70.2188	74.5621	58.7814	55.9268	60.1317	88.5497	54.0172	92.6519	72.6764	89.5011	101.786	89.4353	82.3027	69.9332	81.0535	90.515	86.5701	90.8705	57.2262	53.5997	34.634	63.0208	88.7212	48.8671	90.9383	27.2593	30.5672	49.6805	87.8212
P08581	MET	5	60.5532	56.8406	54.772	49.3401	47.0101	43.3245	40.3862	49.7317	41.6287	33.6481	41.364	63.784	37.5941	53.6692	48.1384	40.5799	37.6696	31.0844	40.6848	34.2468	37.6226	40.4082	42.491	47.7193	40.6504	51.0154	29.8606	50.7252	65.2874	45.6184	71.0946	25.4251	30.2849	35.2992	57.8644	49.353	57.0182	47.3876	49.2524	60.6432	78.9397	66.3781	92.8265	36.6399	21.6251	22.6974	73.1408
P08582	MELTF	4
P08621	SNRNP70	15	682.433	496.638	557.344	919.573	985.198	922.274	762.36	1025.87	806.209	387.772	638.045	768.741	519.95	845.268	794.949	953.974	376.244	422.93	553.629	581.567	621.513	627.72	534.667	537.157	473.203	579.04	461.754	490.029	659.609	751.454	719.305	414.196	511.869	399.014	966.4	839.188	706.601	545.435	507.581	690.242	847.115	729.768	1040.99	516.707	389.308	497.85	783.637
P08648	ITGA5	14	84.0944	72.1738	72.3215	50.0927	29.6971	34.3439	52.8752	45.1415	36.6218	36.5502	4.99478	46.6849	23.3254	45.3864	28.4865	40.3448	29.8843	10.9209	43.2799	45.5761	41.2918	53.2663	69.6938	36.5228	25.2398	84.9573	16.0367	60.9825	38.0576	56.3366	57.1118	40.131	43.2523	15.978	80.9611	35.9496	39.6425	26.6706	49.3863	32.2367	49.3675	26.7203	56.085	29.2417	21.1146	22.3613	73.3334
P08651	NFIC	4	42.9336	19.929	13.7074	27.7948	11.4171	14.8258	15.3082	6.38207	15.0301	1.64606	10.1851	26.2204	17.2438	10.996	12.5508	12.5752	1.98813	10.1431	13.8856	22.4838	20.9931	10.438	16.6867	15.5123	25.518	28.4624	13.1971	27.1572	22.3027	24.8318	27.4264	24.0845	14.336	17.9121	33.5935	15.8884	10.3123	11.1759		9.02223	15.0527	16.7873	24.2996	8.34971		9.06867	19.1058
P08670	VIM	82	21251.6	21651.1	21258.3	21091.5	19329	20720.5	19272.7	22682.1	19895.1	17388.1	18688.7	19958	17356.7	19455.3	20118	20577.8	13247.3	14225.9	17490.2	18263.8	19846.5	18538.9	18408.5	19306.5	18026	22630.2	18872.5	22496.9	22833.8	21594	22130.2	21151.7	21854.5	21241.3	19906	20449.1	21441.9	17837.4	14208.1	19630.3	20728.2	19378.8	20645.4	16149	14605.9	16200.1	18545
P08727	KRT19	37		513.363	41.6075	23.3318						11.4916			21.1069	41.7871		15.0214		8.06492			10.3105												4.53238			24.1506	25.3952					20.2711		121.373
P08729	KRT7	39	26.8727	18.4775	16.8136	21.4836	14.8022	12.9904	10.99	21.0338	12.7804	18.0862	17.8214	20.4083	18.1201	10.062	19.3301	12.3541	24.5095	11.5316	22.439	14.4822	15.4488	10.2759	14.3695	8.77635	15.9906	14.9095	12.2414	9.17897	10.7595	6.59347	16.1441	10.2587			25.7323	59.5837	13.143	60.4155	5.85257	17.545	16.4939	10.9149	12.2601	6.2267	11.5038	7.98253
P08754	GI3	10	288.53	199.646	260.569	366.248	319.775	319.17	239.331	310.548	265.058	77.0994	222.679	270.843	166.591	248.155	338.126	212.044	161.446	138.02	207.216	125.825	236.754	225.578	228.496	240.187	142.2	159.92	155.062	158.855	185.365	250.152	293.884	154.35	230.217	181.627	243.627	238.753	260.242	196.433	116.164	286.248	374.057	356.03	415.172	113.176	133.588	216.864	329.203
P08758	ANXA5	31	1873.75	1377.19	1445.75	1687.91	1366.06	1222.62	1162.18	2096.01	1428.99	1318.61	1933.39	2500.05	2115.9	922.448	1204.1	977.328	1686.58	1647.55	2208	750.318	518.098	698.583	579.724	552.953	539.927	1582	541.536	804.711	1312.48	1164.64	1477.01	873.368	1448.13	1384.87	1737.61	1458.03	764.901	863.587	647.358	991.848	2589.08	2156.61	2577.76	738.821	627.311	696.027	2249.26
P08779	KRT16	6		29.785		59.0601		13.6459																									15.5391											35.845
P08865	RPSA	17	849.629	737.932	787.133	948.166	577.527	633.518	480.916	712.787	592.085	696.009	961.208	949.604	833.548	684.634	788.985	707.014	670.323	622.777	626.941	435.935	370.677	433.144	382.826	353.007	331.234	649.97	414.134	362.77	654.834	609.84	702.991	351.275	433.397	406.156	610.222	664.944	604.581	477.278	302.673	496.719	663.137	745.573	712.48	301.625	285.44	269.287	840.067
P08962	CD63	2	470.375	345.743	350.719	977.134	382.442	416.369	379.536	541.504	317.193	203.253	464.245	581.795	520.18	340.259	338.75	390.513	331.466	380.123	475.992	230.195	214.866	268.318	172.276	196.391	204.817	498.649	285.488	364.573	263.469	251.637	324.865	348.356	477.607	530.91	430.427	489.154	378.177	348.665	241.631	394.954	838.622	599.51	793.461	221.054	196.735	212.663	684.085
P09001	MRPL3	6	148.447	83.6277	91.8518	132.448	136.525	150.367	122.999	174.725	114.978	66.9445	102.998	106.57	79.5217	150.613	114.793	164.698	75.3751	96.7308	108.648	95.0421	108.64	96.5426	103.483	118.293	81.0313	135.559	102.254	105.916	117.603	122.528	111.145	99.3482	164.717	148.713	153.08	97.4963	95.1244	76.1712	81.4481	96.9553	141.452	112.795	111.79	84.4574	55.8955	70.3754	116.325
P09012	SNRPA	6	488.635	369.614	422.626	508.801	554.102	547.024	499.175	627.615	333.678	452.578	504.149	528.018	436.894	494.015	477.181	492.41	327.756	363.22	468.57	361.469	365.434	389.261	366.911	249.574	342.707	515.064	459.813	436.104	448.21	409.093	385.167	359.163	427.153	327.35	612.7	553.442	548.204	424.485	307.577	493.493	536.527	456.274	433.407	279.557	331.721	409.66	499.401
P09038	FGF2	3	162.899	143.901	142.986	79.6917	146.537	156.335	103.318	155.85	178.756	108.865	160.199	184.336	140.784	111.297	120.439	85.8419	106.453	87.8755	93.2337	80.1642	88.2612	96.1258	42.7756	83.921	79.4344	183.277	70.8981	97.541	70.9146	110.953	146.704	70.1366	93.9589	93.4027	115.966	93.7207	69.3809	90.5643	76.1701	93.7821	169.867	72.3586	89.431	47.1242	42.1794	36.8381	101.995
P09104	ENO2	14	35.4667	46.6107	54.7218	70.0411	38.4515	43.0003	38.9588	50.7241	51.092	49.5419	60.7072	90.2474	63.0488	38.8213	40.7492	38.2841	50.4906	46.9933	36.9848	19.5476	11.3975	20.1819		15.5782	21.7859	72.9518	14.0762	13.9485	53.4875	34.5177	46.1971	14.5927	28.7428	45.7375	49.7555	41.3391	48.1086	39.8259	25.9526	40.905	97.6246	81.7525	112.712	17.7333	13.2118	19.899	100.584
P09110	ACAA1	16	228.497	102.166	153.534	205.041	178.394	163.004	155.795	195.067	137.676	141.517	179.266	172.273	113.705	137.013	150.371	104.62	113.544	126.607	144.648	106.382	119.213	141.876	110.885	132.477	104.245	182.704	129.108	162.178	139.655	113.534	147.319	151.612	221.199	236.479	185.488	165.323	154.851	120.557	119.313	148.567	170.436	197.135	217.589	43.9599	78.9557	84.3962	188.173
P09132	SRP19	2	82.309	28.8176	31.6808	65.2316	45.9579	40.1836	23.5789	50.974	45.6536	23.5671	46.885	65.7138	43.1465	22.4347	42.8327	24.8621	54.6358	34.8425	55.4014	34.1566	14.7536	16.0527	13.0136	10.5911	9.92067	63.098	21.3315	25.5272	56.7461	47.7175	50.4744	36.2132	39.8834	45.8344	56.1705	30.0886	25.8708	16.7092	29.7139	14.6575	41.8875	50.1447	61.0618				39.995
P09210	GSTA2	2													15.0908
P09211	GSTP1	18	363.631	496.491	440.832	291.56	326.668	333.793	268.355	404.418	608.994	783.751	644.6	596.026	720.872	308.22	317.935	293.925	592.261	514.965	540.676	182.446	113.568	155.673	142.624	132.628	121.509	559.887	122.198	223.457	217.265	196.849	226.299	189.129	274.474	220.627	249.87	246.417	219.659	265.546	201.682	198.46	540.522	447.007	546.42	137.341	141.103	105.497	432.414
P09234	SNRPC	2	321.998	289.049	284.419	348.688	278.568	338.802	274.139	316.705	294.928	421.217	415.088	436.822	417.461	286.264	297.685	287.197	293.258	312.109	358.415	181.283	189.225	196.336	212.244	191.093	176.837	349.807	223.937	265.524	234.535	257.719	288.104	215.255	250.365	244.911	351.043	309.278	294.737	182.669	158.827	237.157	357.51	267.53	331.936	128.946	158.438	164.107	274.316
P09327	VIL1	36																			42.2688															14.7566				16.8222
P09382	LGALS1	11	5445.74	5384.79	4921.08	4917.44	4971.43	5244	5170.03	5316.63	4653	5855.29	5504.99	5981.22	6010.44	5110.43	5544.46	4628.11	4949.56	4620.05	5338.78	4178.36	3694.12	4122.03	4062.79	3892.99	3521.87	4478.9	4355.53	4039.29	4446.88	4268.06	4712.44	5136.6	5090.5	4702.53	5226.31	5559.56	5196.68	4163.15	3582.55	4510.57	5408.28	4578.28	5459.45	3545.92	3712.49	4255.22	5260.03
P09417	QDPR	9	30.1355	25.0675		30.075							16.6133	39.5026	14.9632				22.4555		34.7364			12.0836									34.8418					38.9588							15.137
P09429	HMGB1	17	440.01	147.143	141.402	280.62	295.987	326.302	276.131	329.353	226.085	132.586	192.832	233.734	191.9	249.095	331.761	257.813	173.256	154.268	185.904	194.093	140.298	193.336	140.236	155.402	156.058	299.525	156.14	123.125	254.971	179.559	244.73	162.027	202.893	187.55	216.767	198.802	172.866	140.538	107.231	181.969	144.286	123.196	195.068	68.1197	60.0672	105.707	126.6
P09455	RBP1	11
P09467	FBP1	17					16.4804					7.27408					12.8769																											58.1444	47.791		2.61816
P09471	GO1	2
P09486	SPARC	10	190.152	167.244	181.794	135.238	84.7396	93.1803	85.1506	82.3445	84.89	144.305	53.7658	83.6595	94.7973	95.2904	81.0892	66.4666	115.156	58.6879	230.735	123.329	114.323	119.976	65.3321	70.7184	68.5512	110.906	116.97	116.974	32.3935	92.908	104.039	149.18	191.058	149.376	153.666	109.209	108.259	21.3834	30.0546	91.6414	112.903	96.4765	135.248	54.9224	36.8717	42.1145	154.528
P09488	GSTM1	2
P09493	TPM1	9	102.147	72.5708	69.7873	88.6715	142.413	198.721	135.625	136.074	110.597	107.703	76.3147	98.1481	89.1148	73.1162	48.7014	70.0003	113.614	70.5141	170.038	100.961	151.539	171.481	168.742	67.5746	65.0452	42.7802	56.4254	51.7783	26.5094	55.1076	55.563	57.8518	234.89	55.7402	133.933	209.553	173.597	88.822	38.7036	93.7777	75.7459	97.3825	90.1762	53.7433	57.0263	93.7679	81.9864
P09496	CLTA	9	187.203	206.186	210.903	206.194	207.855	220.315	203.487	216.712	214.782	158.924	201.796	231.018	154.786	211.757	236.564	216.192	127.25	121.865	182.848	150.055	148.445	174.557	154.454	178.726	116.941	127.983	128.043	145.688	162.961	179.526	199.787	128.196	151.783	144.448	230.508	232.882	221.142	170.826	118.557	184.798	248.335	235.142	269.837	113.97	145.139	158.318	234.757
P09497	CLTB	9	30.6619	58.9896	47.9097	28.1302	24.4015	49.0094	32.9251	26.7524	40.0591	45.5685	54.3064	63.9563	37.0073	50.3451	56.1108	40.142	38.3048	36.9715	37.3877	27.518	41.4737	43.8494	35.3271	43.8353	26.7553	54.9656	29.89	29.4039	41.0777	54.1203	46.8037	28.2178	45.6766	20.6266	54.672	47.5166	50.8434	45.8168	21.7288	19.6027	28.9269	44.0608	23.5466	32.0397	28.2013	33.0437	36.0266
P09525	ANXA4	29	32.8851	28.461	18.9482	25.6176	46.6738	46.6624	10.6056	71.5171	43.7455	26.4379	43.7939	56.9427	48.2669	28.6325	45.3123	37.4888	22.1726	24.9785	51.0013	34.6339	8.07451	12.0432	31.1441	14.288	33.6797	34.3614	41.7446	13.9062	19.9521	43.6294	21.0772	63.1329	45.2503	58.9424	23.6364	19.9352	46.8658	12.5722	17.3056	21.0156	24.9178	23.4042	72.1776	39.4521	32.124	14.2348	39.1125
P09543	CNP	20	299.49	167.072	161.562	215.909	208.237	199.714	178.118	175.73	160.305	107.436	168.237	206.381	181.858	185.793	190.528	219.551	93.1768	126.368	212.039	128.342	168.93	169.109	140.827	149.861	102.16	224.197	126.382	153.634	148.649	182.602	227.892	155.499	180.77	229.337	198.758	168.27	208.57	129.041	107.53	180.694	281.389	199.145	258.474	144.692	121.821	120.088	242.183
P09601	HMOX1	13	916.49	757.454	721.965	813.884	1565.56	1518.91	1345.52	2123.59	1661.56	1241.02	855.828	927.503	703.119	1541.9	1616.64	1291.92	204.531	229.292	400.738	1594.26	1777.63	1727.02	1833.81	1893.44	1973.62	2782.97	1695	2086.2	1685.97	1729.04	2149.95	1451.73	1812.07	1951.47	1930.98	1227.31	1406.99	1067.05	842.329	1114.36	1336.76	1178.8	1398.38	922.867	746.799	869.971	1146.92
P09619	PDGFRB	4															9.35476
P09622	DLD	19	568.015	423.218	429.699	573.586	323.806	343.956	245.554	490.98	271.399	358.392	383.295	366.299	400.037	318.464	274.418	279.696	389.256	408.897	474.701	321.329	207.159	290.564	220.163	250.169	200.62	576.186	244.921	395.66	299.256	294.943	423.556	434.269	549.878	607.509	503.284	391.771	279.757	207.529	191.414	222.143	515.137	485.903	516.443	170.702	156.149	189.11	471.772
P09651	HNRNPA1	31	7399.13	6932	7410.78	7934.99	4593.56	4611.39	4626.36	7434.59	6293.68	5925.8	6255.26	6950.47	5918.19	4451.01	5827.56	4603.45	4455.96	5015.82	5428.13	5106.93	4333	3964.91	3954.68	4537.64	3780.35	6152.31	5013.4	6132.15	7058.52	6618.5	7899.59	5126.03	5053.42	5968.75	6755.32	6497.99	5313.46	3860.63	2978.24	4990.94	7236.32	6064.1	7059.46	3756.58	3195.2	2895.32	6186.78
P09661	SNRPA1	16	191.616	230.366	204.528	316.208	203.642	194.181	196.726	296.349	219.818	224.521	247.103	246.166	230.851	186.265	149.467	203.058	180.932	198.699	208.295	147.691	107.511	168.63	165.616	178.32	134.787	253.871	159.961	195.898	243.701	199.976	286.004	207.668	170.348	176.328	254.146	193.664	122.041	140.067	84.9734	102.633	305.236	222.507	295.636	72.7988	92.8749	101.897	247.658
P09668	CTSH	2		7.6485																																							9.64224		15.4366
P09669	COX6C	5	776.271	617.896	580.874	596.808	668.135	712.337	591.845	729.182	611.658	479.235	620.956	785.046	711.058	560.366	509.505	527.069	640.399	603.482	785.063	466.648	544.522	587.735	596.342	552.967	474.408	924.097	599.261	690.298	597.546	487.336	773.355	598.319	753.54	802.402	629.136	499.801	511.829	468.283	365.33	433.016	644.768	544.114	693.359	399.231	318.854	360.22	615.75
P09758	TACSTD2	4
P09874	PARP1	59	917.064	578.092	615.378	753.807	642.328	729.803	576.103	694.641	630.594	339.691	598.789	845.014	698.442	608.082	635.46	687.657	564.637	556.361	617.249	396.45	508.513	461.28	465.105	464.369	461.521	885.487	570.714	556.285	678.345	647.477	788.005	520.077	643.656	607.445	749.643	449.787	338.813	357.326	369.405	414.082	580.852	547.608	693.633	276.723	268.292	336.722	549.455
P09884	POLA1	15	4.84363	4.53355	10.9245	7.95761	12.5839	11.614		5.68739							5.80972	11.0747			9.53137	8.57906					3.40255						33.4655					7.90531					49.812						5.32841
P09914	IFIT1	4														8.89972
P09936	UCHL1	9	196.283	152.034	145.527	152.58	162.807	191.007	150.063	211.683	154.216	198.591	212.808	207.312	232.565	141.98	165.358	132.623	195.994	163.602	192.218	94.7891	65.6036	97.3527	95.1242	106.05	83.751	191.045	99.1215	118.872	109.942	139.027	123.882	120.566	151.721	149.477	171.32	150.369	161.819	162.473	110.869	139.279	197.477	175.433	223.314	66.9587	91.7512	100.001	202.315
P09960	LTA4H	33	50.6061	33.3948	29.6088	36.2522	36.476	41.2475	35.3889	63.1797	36.2569	37.215	37.2756	47.6146	47.8528	43.7749	31.6	39.7823	38.9557	38.659	45.5001	29.4038	23.5091	24.5675	23.0991	13.7253	18.9829	34.7454	14.4989	22.5664	30.5787	21.6525	28.9257	19.2293	24.0031	41.3155	38.2169	39.3822	29.7458	25.5833	144.088	27.8286	46.1245	44.2859	58.3107	17.6284	15.6882	22.6303	52.1981
P09972	ALDOC	18	62.7787	35.7921	30.9847	50.1672	77.5445	64.033	64.3834	54.2968	52.8716	50.2675	37.7729	44.1303	248.507	67.9401	64.3005	58.3443	6.28134	18.8446	33.7111	42.5258	153.843	40.7157	33.267	6.68207	13.9325	56.5902	36.3302	41.9178	53.3603	39.7879	38.4445	39.5616	49.7716	51.316	55.3683	66.2215	47.5614	37.4823	34.9505	36.1476	68.7475	57.1201	75.1895	28.4167	18.5261	33.3831	60.4099
P0C0L4	C4A	17	208.678	73.1802	101.343	171.072				67.7054			184.459	56.0744	68.6196					148.853										65.2089	103.697	93.552	99.062			74.7572		139.747					202.883	111.158	135.457				184.429
P0C7P4	UQCRFS1P1	8
P0C7T5	ATXN1L	2	5.11538																		10.1674												4.62118
P0C870	JMJD7	2
P0CG12	DERPC	3																																	13.1444
P10109	FDX1	3	40.543	24.6142	38.94	61.4272	55.8451	34.638	61.8578	36.9015	30.3421	35.4558	46.1271	47.5077	43.7596	38.9131	35.7273	47.605	16.2983	7.32149	50.4467		36.2744	30.8364			19.7431	23.6336	27.6716	36.7159	22.1259	39.8655	53.0624		40.6129	44.7561	47.1666	65.1877	39.997	37.3908	33.6817	33.5359	34.2228	53.2714	44.0091	20.4827	39.707	26.6958
P10155	RO60	14	77.1392	57.7578	63.2847	99.7689	61.5264	66.6736	64.8167	88.3379	82.3622	56.5231	64.8856	104.064	71.3936	43.9831	41.5392	45.8592	66.1202	58.4198	68.2454	41.3262	21.4722	27.6753	29.5959	33.1903	30.8768	79.6628	24.9477	45.3504	67.8641	66.866	51.1085	41.9319	66.7887	53.2902	71.2694	65.9135	77.5747	38.6536	22.9847	37.2833	121.934	84.3058	130.301	15.5978	19.2805	17.5271	121.182
P10253	GAA	24		7.93293																												11.0086				13.4671	12.2391
P10301	RRAS	5	185.666	129.126	119.339	167.785	141.219	83.6748	127.598	151.018	98.8626	40.1219	146.433	111.294	132.068	120.542	63.2275	57.6302	129.654	118.599	153.836	90.1758	51.4066	117.785	107.71	100.731	90.0525	82.1663	98.7145	97.7686	73.4964	78.084	80.0024	57.125	107.98	68.7885	81.6918	75.3327	98.544	106.238	82.0869	93.4428	179.807	147.23	110.49	67.3255	33.4859	39.1576	108.42
P10321	HLA-C	7
P10398	ARAF	5	17.581			14.1744		9.34237	6.68499		7.19371	26.6995		33.6517														23.5239					14.1159		21.9077		16.8052	15.6043	15.4962				22.929	12.6395	65.8582				28.5318
P10412	H1-4	2																		20.7967		14.4354					33.9821				45.2399			10.9023
P10515	DLAT	21	287.275	193.327	217.093	227.977	233.05	198.734	219.072	243.461	227.48	243.035	244.754	276.134	275.45	199.999	220.47	230.196	220.135	142.718	265.991	164.813	183.091	223.461	164.794	197.983	104.041	286.273	237.219	182.975	257.09	198.916	207.025	310.052	312.41	329.416	264.987	253.651	234.24	176.169	161.331	204.92	253.507	236.316	268.607	126.874	164.286	160.552	216.646
P10586	PTPRF	25	72.0558	62.7915	69.421	158.516	108.562	116.382	81.6422	122.555	50.2091	37.2069	67.9686	76.4373	33.946	17.8965	40.5259	84.8698	13.8681	44.8896	53.214	78.3666	68.8854	36.9597	9.25926	24.5622	6.07937	16.2345	20.8845		74.488	87.7138	146.793	6.79671	10.5068	15.8487	119.678	40.0852	74.6736	7.37099	50.4467	27.5473	125.744	112.938	130.019	7.8109	21.0854	25.9019	171.394
P10599	TXN	10	1360.55	1058.25	1091.89	1234.81	1323.09	1525.47	1415.75	1743.64	1331.33	1210.67	1418.92	1564.01	1562.12	1252.05	1429.68	1213.48	1282.78	1291.27	1546.03	905.635	805.464	936.052	937.936	896.023	816.542	1175.87	847.765	935.741	1057.67	1124.52	1168.99	925.506	979.915	994.437	1214.31	1138.63	1161.43	898.55	695.299	999.851	1279.39	1254.44	1539.19	670.178	772.408	859.586	1259.97
P10606	COX5B	7	1678.43	1323.22	1280.45	1295.95	1314.42	1393.3	1366.02	1561.51	1233.82	1359.39	1529.19	1251.03	1375.27	1165.79	1106.05	1172.84	1271.47	1427.16	1922.54	1249.66	1322.43	1170.67	1300.11	1293.73	1324.51	1698.49	1264.18	1538.22	1189.23	1228.02	1402.01	1572.69	1657.7	1739.85	1578.72	1275.67	1357.27	1158.91	874.465	1078.66	1318.83	1324.33	1381.33	933.993	866.432	849.073	1334.9
P10619	CTSA	9	44.9037	52.5501	26.2873	46.7556	34.5446	23.4049	31.6998	41.6346	45.0014	19.2353	56.0497	53.1221	47.9173	26.633	32.0306	51.3701	34.8111	32.8121	40.6504	29.21	30.601	33.3055	42.5023	26.5104	37.2316	69.3345	38.5832	53.7468	26.2377	22.259	31.7302	54.318	79.1908	80.4252	49.6494	30.8681	21.2881	24.4282	24.5027	26.9503	53.5763	44.1939	60.5985	31.2145	20.4649	14.3097	61.4357
P10620	MGST1	4			10.5795																							11.5073						14.4519		15.9399
P10636	MAPT	6											10.5393
P10644	PRKAR1A	15	262.143	236.722	223.934	259.457	264.978	239.58	263.542	260.132	210.715	246.456	207.01	239.348	214.3	230.908	223.495	239.362	208.286	217.098	283.61	141.455	214.832	209.028	254.775	201.187	174.596	297.838	210.789	225.88	198.394	231.168	227.546	224.268	256.091	250.936	303.612	269.975	285.17	270.778	207.461	273.765	385.55	380.555	413.341	181.818	177.67	132.644	381.383
P10768	ESD	9	97.7637	63.8462	60.421	82.1001	52.1254	44.611	29.5984	116.263	77.5207	56.1136	99.2552	115.425	80.4398	53.6356	58.7217	41.8111	54.9996	76.2132	90.8756	34.1431	17.8756	35.9582	32.6338	16.0856	24.5193	78.5822	41.2335	25.9908	30.6283	41.8756	71.5405	51.9554	74.1553	64.2477	68.5144	61.6627	39.2207	55.2215	26.4537	37.9727	114.072	123.62	130.367	18.7051	19.6088	21.8456	131.808
P10809	HSPD1	80	3583.47	2485.93	2918.86	3173.95	2982.97	3554.05	3312.97	3657.02	2891.16	3139.73	2792.93	3028.77	3424.68	2976.47	3014.31	3590.45	2617.64	2364.81	3398.68	2716.81	2542.81	2724.52	2718.18	2792.12	2174.31	3538.07	2790.53	2990.91	2713.74	2997.39	2898.93	3280.05	3590.46	3859.91	3463.63	2889.53	3083.06	2554.31	2147.01	2331.22	3177.37	2613.49	3314.52	2109.99	2107.75	2278.64	2371.67
P10909	CLU	10	263.331	192.299	174.134	263.906	167.247	173.905	144.239	206.25	193.014	230.795	191.869	128.251	112.028	115.635	128.776	103.909	66.6708	69.0412	176.824	102.9	109.531	94.5977	86.7729	100.64	62.0984	214.003	69.7913	192.969	206.238	134.159	185.026	223.35	257.269	307.018	275.296	151.176	133.056	75.0592	62.6525	113.598	169.536	136.215	152.498	84.7775	60.8217	86.212	129.569
P11021	HSPA5	61	4942.88	3609.1	4096.93	4141.22	4503.91	4937.07	4271.69	4722.19	4225.45	3406.13	4158.93	4084.33	4094.3	4691.2	4950.87	4750.49	3309.98	3151.84	4240.29	4603.89	3977.53	4141.84	4028.7	4318.33	3740.86	6378.56	4270.51	5022.31	4558.44	4430.63	5047.53	5608.28	6288.84	6874.66	5176.47	4395.83	4438.91	3780.81	3236.81	3559.7	5135.89	4347.19	4740.2	3184.28	2854.77	3004.05	4293
P11047	LAMC1	28	434.405	350.414	328.067	342.327	327.057	374.387	317.776	362.559	279.559	284.31	350.013	359.006	276.176	301.925	334.407	302.004	307.53	264.369	350.481	276.95	252.879	275.901	220.63	236.992	212.519	453.612	292.526	344.896	297.634	308.736	341.56	317.804	408.366	412.411	395.57	327.066	296.644	248.248	211.648	269.837	381.876	324.041	390.761	168.551	164.278	170.618	374.721
P11117	ACP2	4	89.7265	59.988	66.8534	76.2119	65.3763	70.7273	62.1299	72.9678	65.3064	30.1115	59.7632	86.1538	52.8823	89.1541	72.9794	64.2772	50.8992	39.7367	58.8411	49.8386	42.5161	63.8092	60.176	50.2777	54.8177	72	50.573	57.3411	48.5849	62.518	69.3944	61.1097	69.3747	87.6945	61.322	72.3608	77.627	48.8161	30.6284	51.7804	86.667	84.9471	77.4505	29.7564	36.8526	44.456	79.2278
P11137	MAP2	8									11.8464				6.09405										4.54835										7.6319								17.1945	11.0853	7.07438				14.9449
P11142	HSPA8	40	5312.87	4999.11	4846.45	4806.37	5136.65	5049.17	4874.32	5629.84	4677.82	4988.72	5097.5	5037.76	4673.77	5087.87	4926.23	4575.47	3691.05	3744.61	4349.68	3548.94	3120.01	3289.43	3088.47	3324.71	3054.24	5143.2	3061.77	3861.6	4566.36	4190.41	4412.91	3374.53	3677.52	3662.41	5538.64	4491.76	4628.08	4128.55	3400.89	4679.13	5396.01	5060.04	5574.67	3123.8	3098.26	3293.29	4970.91
P11166	SLC2A1	8	186.585	181.013	172.934	203.039	277.884	253.927	275.377	284.907	222.332	84.6927	100.942	166.352	103.781	349.457	352.498	325.62	63.2172	74.5606	86.5909	195.825	198.824	209.198	206.953	203.523	118.955	108.645	120.367	125.858	301.36	308.164	336.63	79.6384	106.796	118.806	244.133	212.253	278.372	204.652	172.377	247.168	316.488	279.676	310.323	205.73	157.796	220.478	241.453
P11169	SLC2A3	6											2.86627																							4.00723
P11171	EPB41	11		6.03847	7.40279	5.53185	12.7604	4.1762		14.8094			23.9204		12.7505	3.86494	7.30195	10.525		14.6394	19.7627	7.27847	16.3642					15.0192	15.1364	18.6477	11.5647		7.73478	5.2561		11.5936		14.7799	9.04626	2.406	4.8489	2.76359	28.6657	58.411	18.7319	4.53228			14.3397
P11172	UMPS	19	73.1577	87.1411	79.3305	76.6308	56.5998	68.4683	53.9287	59.4904	45.3705	47.099	73.9428	74.2793	94.6156	55.7427	61.0385	48.9368	59.193	64.0244	64.8853	43.9899	43.0538	22.5448	47.5564	16.9413	32.8409	80.3077	52.9871	27.4577	45.8934	51.7006	63.213	45.5706	67.3215	53.4764	63.2484	55.0981	52.9544	50.7764	30.7903	36.8456	85.8056	68.3612	87.8966	41.3095	35.3001	22.7019	84.4559
P11177	PDHB	16	644.373	510.812	454.734	564.189	543.53	598.445	530.771	719.281	544.98	541.097	607.804	648.955	609.078	528.239	500.116	542.954	566.074	551.71	685.07	506.487	456.056	459.7	332.205	413.482	308.877	673.888	461.222	543.029	440.16	458.295	512.369	706.881	738.901	743.758	616.481	511.783	491.042	427.417	398.297	436.437	697.379	543.234	627.847	348.524	288.68	344.892	602.395
P11182	DBT	20	101.518	55.8812	49.2537	63.5984	90.7548	154.295	79.1645	110.069	49.6333	78.1081	66.8891	82.5479	105.608	91.9327	72.4212	103.157	67.1849	70.0994	72.0897	74.6445	76.067	73.8787	133.631	83.7557	62.5142	122.315	81.8526	87.3269	49.0245	79.6378	60.5716	100.241	109.619	119.236	85.3203	82.0121	120.16	53.8496	48.0096	69.7881	73.945	53.5366	77.2561	48.3207	79.126	37.6472	72.7019
P11216	PYGB	34	71.98	96.312	46.4619	100.336	103.19	52.0862	70.1535	127.258	102.84	53.9179	61.0176	120.716	115.791	104.544	132.927	92.8575	83.3192	70.706	99.6894	37.6348	51.2697	51.5422	49.2088	30.0199	51.0888	110.498	53.3864	46.6826	60.774	124.275	91.0075	77.6176	90.2965	102.812	109.746	111.017	93.8158	75.0919	64.9836	86.014	159.961	161.181	111.514	39.6022	32.7176	60.1555	167.683
P11233	RALA	4	160.565	123.68	117.286	131.596	104.557	106.547	81.8211	150.043	125.338	71.93	139.858	174.388	105.984	93.9632	93.9447	89.4871	61.7117	63.2553	68.4565	87.101	65.4306	85.4529	67.1138	57.3147	66.8218	134.114	79.4381	114.044	109.201	114.931	157.02	91.5724	150.702	132.054	142.771	90.2183	73.8025	64.1095	67.4017	71.7331	221.748	176.6	186.261	54.8787	28.2043	27.4784	188.162
P11234	RALB	5	51.5157	20.8766	16.6239	52.9353	29.6509	45.172	38.1994	30.7247	27.8178	26.2148	22.3615	37.049	33.2584	35.7383	43.9316	28.8719	24.8607	28.8486	37.7435	23.7257	32.4846	24.5199	28.3346	17.0954	32.1755	56.053	41.2151	27.975	40.7761	39.4259	35.7742	31.7715	33.9154	46.1041	44.9545	31.4856	28.2989	28.3711	16.344	24.7187	38.2438	25.778	40.4913	22.1355	20.2715	25.6425	43.215
P11274	BCR	2	8.23571		27.0599																												2.31443			20.8942								8.21607	8.05281
P11279	LAMP1	8	1481.78	974.705	997.349	1553.7	1850.99	2037.16	1950.74	2204.01	1700.07	1250.01	1362.71	1820.23	1714.19	1604.24	1682.53	1526.49	1354.03	1340.16	1587.02	1398.36	1714.2	1542.05	1657.68	1716.69	1676.41	1537.48	1570.73	2177.09	1479.21	1524.86	1715.72	2616.5	2490.3	2014.85	1877.1	1755.06	1642.63	1666.1	1020.1	1221.34	1709.19	1510.91	1417.73	1202.49	1175.67	1019.38	2106.8
P11310	ACADM	22	298.648	263.028	226.795	320.404	369.43	354.621	302.427	409.034	299.11	263.707	277.714	328.359	327.912	278.857	261.436	310.683	278.315	246.836	355.233	244.704	219.403	260.746	232.191	214.976	161.895	284.728	231.118	231.365	250.125	279.08	287.999	326.625	351.821	338.879	315.199	286.581	283.978	220.237	181.816	220.128	366.612	303.356	362.885	171.031	203	176.584	329.366
P11387	TOP1	25	879.116	520.373	491.466	602.107	476.991	478.292	430.278	548.257	441.079	108.65	431.141	574.423	482.273	510.242	451.516	543.905	369.394	354.675	487.106	367.963	533.815	492.707	454.163	533.587	532.263	886.03	551.188	613.337	761.152	544.151	812.799	527.333	618.569	678.443	559.252	255.149	258.42	353.279	315.459	350.936	431.479	455.177	534.502	308.35	253.23	254.151	420.576
P11388	TOP2A	35	330.759	264.373	257.25	290.774	199.228	190.984	185.245	280.174	226.931	62.7968	189.608	222.128	218.112	299.529	260.232	332.316	222.85	209.803	249.619	158.641	174.283	177.488	152.824	185.494	178.096	227.537	181.331	231.028	455.342	287.734	486.063	146.102	186.405	179.895	226.751	113.592	85.0398	143.56	149.935	151.848	202.131	211.667	225.059	141.258	123.549	134.916	158.496
P11413	G6PD	40	1138.67	897.467	934.835	1050.23	752.463	686.732	555.568	951.684	656.551	491.037	869.474	1028	807.482	494.497	551.328	497.782	599.089	749.824	811.495	305.758	285.828	402.086	234.865	234.685	191.824	711.617	394.601	532.461	488.378	600.05	767.072	500.154	724.861	707.834	734.273	698.036	482.362	431.091	365.131	570.274	1242.5	1178.21	1512.87	296.98	160.623	217.288	1435.87
P11441	UBL4A	9	73.8497	52.2572	51.2341	85.7703	59.8397	60.3189	40.0398	50.5899	65.9439	62.6482	62.6391	71.2879	43.2649	55.33	30.0756	20.3566	39.3802	45.4527	52.5544	18.9838	22.5728	38.0571	37.5411	25.1147	24.7467	52.6942		47.4808	44.0926	45.5452	51.9216	43.389	41.2473	17.518	70.2665	19.5192	56.4421	37.1546	34.2814	33.8882	82.3209	55.6649	108.543	7.63671	21.9629	28.4361	83.4175
P11498	PC	47	81.6995	52.2191	66.2937	89.2449	100.82	102.061	67.8143	93.6282	83.5876	53.3288	101.158	105.027	69.2845	70.9551	64.2781	86.5849	62.6493	57.6396	87.9036	58.2086	62.3434	36.8159	53.8711	20.655	41.6181	103.014	58.5285	59.0362	54.8147	64.193	74.4188	111.075	98.0539	122.177	92.6442	76.6824	86.7412	50.4954	48.4542	29.651	107.78	100.053	117.162	37.8833	52.2984	51.0872	116.41
P11586	MTHFD1	63	346.031	347.307	373.644	386.797	250.859	242.903	209.502	336.287	350.333	372.5	449.885	521.359	314.091	208.855	244.837	226.863	318.498	344.518	372.947	188.911	102.476	137.866	152.203	111.602	141.045	436.081	141.557	166.604	233.915	190.381	282.04	162.439	274.38	240.742	241.189	217.65	194.045	158.509	141.449	205.742	603.651	490.498	631.241	97.4933	111.152	132.118	637.298
P11717	IGF2R	28	311.113	191.001	202.05	281.228	251.127	206.344	231.919	264.904	192.913	195.985	213.524	236.494	243.935	234.811	239.636	237.271	189.022	184.011	234.991	149.327	189.783	169.079	202.569	190.108	214.112	281.592	253	237.758	202.105	223.758	259.962	266.892	339.427	344.715	169.449	179.024	214.404	175.781	150.861	179.398	283.552	280.42	301.471	118.683	120.172	134.13	296.293
P11766	ADH5	14	168.923	152.034	153.119	185.806	197.463	192.244	198.108	259.93	197.936	182.053	220.919	223.855	227.801	179.932	198.464	179.377	171.113	158.06	185.311	118.761	108.173	120.072	134.216	105.747	98.3637	181.09	150.864	145.382	179.574	128.933	126.063	157.704	182.973	131.152	203.379	201.147	228.788	152.867	132.552	178.22	271.739	224.626	265.56	126.393	87.544	107.01	265.899
P11802	CDK4	8	147.393	101.252	105.678	118.09	99.4931	98.182	78.3841	116.169	41.8956	56.9395	77.4422	84.8239	55.9787	85.3507	44.523	89.1278	45.4847	72.9008	25.1525	55.8759	65.788	63.3852	42.5655	62.1048	50.2001	76.0458	40.1957	50.5125	76.6999	88.8012	55.4148	52.5939	60.359	52.0905	53.9894	89.7922	38.5186	77.0741	47.7603	49.4663	118.259	143.065	100.073	57.6226	45.4974	64.9407	117.139
P11908	PRPS2	7	151.834	101.369	99.4417	102.195	47.6652	53.156		104.891	75.5443	82.0034	105.096	135.138	94.9067	45.7251	34.0076	10.3811	89.4038	82.7449	75.8003	11.3256	46.2212	25.7326				75.0364		24.6439	62.4663	87.0067	78.2464	8.00434	52.7332	65.0768	82.3219	35.5182		35.092	36.9631	47.8484	142.749	118.169	125.156	24.0245			131.894
P11940	PABPC1	28	563.611	602.942	582.623	612.827	651.262	597.373	448.874	621.905	469.375	487.469	523.111	649.439	528.172	636.686	597.923	635.278	368.992	388.233	420.537	427.936	470.935	452.364	373.189	431.793	391.139	506.314	275.274	339.927	612.151	642.52	648.488	242.01	320.1	280.077	728.415	705.149	573.403	501.648	435.532	550.448	754.577	629.968	710.235	368.82	321.419	430.073	612.553
P12004	PC	18	372.346	320.821	296.144	373.56	350.489	354.405	310.511	408.198	332.27	371.335	378.146	433.585	337.419	352.017	377.537	347.985	349.731	319.441	382.648	221.882	151.757	247.266	165.227	224.463	161.189	324.949	170.914	174.183	276.314	262.484	336.293	201.276	210.561	213.539	296.534	314.702	221.207	201.663	189.09	239.694	353.764	332.069	394.371	136.446	148.412	144.305	344.214
P12074	COX6A1	3	144.197	141.54	116.68	117.781	70.1842	91.1326	101.721	122.813	110.161	122.168	141.739	178.886	146.984	82.6697	94.7302	95.2831	138.438	126.871	198.331	103.378	110.33	71.3067	98.2343	104.923	55.9021	138.929	75.3744	125.119	105.293		120.399	107.338	106.867	159.424	79.1269	55.2672	48.7029	77.4348	71.8531	90.775	147.505	83.793	145.024	33.2655	68.5788	42.1121	72.7445
P12081	HARS1	16	145.888	136.22	128.063	120.397	145.995	149.209	116.665	135.222	124.058	127.424	120.919	131.932	129.716	118.23	125.835	109.567	69.518	95.446	107.398	69.3449	57.7613	85.0034	55.3071	54.293	67.1847	112.196	66.1663	55.3591	103.234	98.9419	106.796	57.0484	62.9561	54.2023	134.926	109.17	120.143	97.4227	60.2358	104.525	153.859	128.283	177.824	67.9107	59.9592	80.5685	148.377
P12109	COL6A1	21	75.2692	79.6138	73.8952	61.3913	68.5391	86.6967	64.8618	86.3829	66.6225	50.2794	70.938	72.3101	67.9726	76.468	80.4248	61.7611	74.2564	72.9332	68.016	75.8283	55.5283	33.9924	51.9609	51.8879	32.5895	81.3816	38.1273	57.2643	92.3754	83.4966	117.753	69.8001	109.251	111.721	88.033	76.5316	41.48	63.9904	24.1441	42.4867	139.919	110.981	139.154	21.2251	31.7011	28.1723	127.577
P12110	COL6A2	19	35.3777	41.243	46.5993	62.9897	40.929	39.0526	39.9857	21.8994	21.5059	39.9864	36.621	50.2867	36.4646	48.506	45.3865	34.0605	34.9484	26.8283	58.7535	20.1222	21.2369	44.1165	37.5169			41.7043	37.0093	47.4002	23.9217	54.407	32.2029	45.7501	74.3932	84.176	33.6699	44.6973	24.9365	22.677	9.90852	20.0342	95.0428	55.2479	77.7505	13.0713		7.88157	94.4723
P12111	COL6A3	125																					8.48016	9.30781	13.4079			11.3605	30.8738	12.6601				5.7931								18.5282	4.42661		46.2721
P12235	SLC25A4	3	162.041	157.735	152.265	164.946	137.629	145.637	131.843	191.984	165.245	109.18	194.072	192.276	207.222	113.792	167.093	125.229	119.592	147.765	200.977	134.742	136.415	109.915	132.383	104.283	86.1892	306.721	92.3719	108.628	216.224	162.49	251.763	174.524	189.379	184.955	146.594	163.593	101.58	103.002	87.911	100.968	224.725	204.776	196.638	96.3944	53.8656	69.4085	216.204
P12259	F5	3	55.5275	57.3849	56.7421	71.9009	84.8653	56.2982	52.7077	132.532	103.503	64.5765	69.8706	89.6557	67.1512	45.1371	74.6063	40.4733	30.6531	45.3039	56.7174	33.7304	40.8112	48.6664	40.1114	46.4619	44.8719	51.2002	21.1848	39.117	63.5099	46.5286	57.8826	54.8998	61.396	43.1589	65.4322	93.7844	72.7833	82.4114	48.8182	43.9559	98.0053	77.5108	91.769	28.5139	76.3859	21.5966	76.3625
P12268	IMPDH2	28	852.217	603.014	570.793	728.807	638.981	709.628	672.958	803.163	582.3	635.254	602.101	716.183	576.706	670.527	744.443	698.456	539.151	605.286	652.454	629.027	603.857	666.577	695.598	695.469	585.046	839.957	517.638	553.106	801.054	741.816	893.272	542.255	650.315	615.924	828.877	945.645	966.468	678.183	529.845	702.662	1068.69	928.727	1097.57	487.901	497.011	461.236	1110.07
P12270	TPR	89	144.127	152.28	131.643	153.386	118.032	122.839	123.88	139.041	132.244	148.433	122.241	114.438	125.475	115.061	115.002	121.612	102.004	125.222	127.143	115.299	84.3423	104.177	89.2525	99.4827	76.2376	137.196	85.1199	104.642	156.811	121.211	147.111	107.07	129.595	127.15	135.832	61.2064	109.268	89.4013	87.3422	87.6468	169.655	82.1534	176.325	62.3784	71.4541	71.1078	156.755
P12273	PIP	5
P12277	CKB	21	174.172	146.654	142.834	166.645	149.112	162.269	146.662	162.311	128.728	104.371	131.185	161.492	115.037	155.974	156.623	170.204	67.7394	69.7923	87.5375	85.5689	74.0866	87.5985	100.877	98.1655	73.3723	125.63	100.259	102.013	122.452	131.413	133.297	66.0937	115.15	93.2532	130.446	142.016	126.923	151.585	94.8414	129.947	220.689	178.775	203.88	72.1158	97.1938	87.8183	222.929
P12429	ANXA3	22																																							12.1516			35.3112			24.331
P12532	CKMT1A	21	11.0275	160.38	11.3878						4.63208											2.98456											14.954	13.9491	14.9892									24.6677	17.0756	72.7106
P12694	BCKDHA	15	60.0333	46.0692	47.0228	68.6083	69.4295	70.9652	66.277	56.7793	63.8064	52.2099	63.579	120.819	92.6179	55.059	61.9692	71.1949	45.1806	44.1053	47.1844	58.9027	49.8566	39.8117	65.0091	33.03	34.2483	64.4124	35.0237	55.7177	28.6059	42.8956	38.1147	63.7949	73.4258	101.79	77.0144	77.1594	47.4961	60.3913	51.5322	45.8961	89.9555	45.2501	54.0157	28.7017	37.3108	24.1065	57.8824
P12814	ACTN1	53	487.33	403.24	525.436	552.664	590.828	559.331	484.127	444.266	477.454	607.043	613.655	656.182	556.399	519.824	520.665	506.847	650.528	636.379	745.871	414.14	403.384	502.675	369.243	381.321	347.808	380.061	371.132	329.766	372.09	376.606	384.312	355.155	340.085	353.304	621.054	519.242	721.846	530.304	425.235	522.189	653.723	563.867	839.888	287.426	292.709	328.195	777.546
P12830	CDH1	15
P12931	SRC	8	106.309	43.9683	46.4043	34.756	43.1789	82.4507	21.8805	56.4049	40.9807	18.5958	49.9436	43.5314	83.8121	63.4968	31.0699	27.6342	17.4798	29.8598	28.2339	16.3757	57.2766	35.1935	17.8233	36.891	25.7831	32.3779	44.5753	20.8119	32.1896	54.5453	44.2618	8.02457	54.1805	37.1109	33.1739	67.5143	61.0143	46.564	21.3035	52.168	67.7999	48.4241	64.4208	30.1598	30.7446	8.48313	71.4874
P12955	PEPD	14	50.5032	35.9186	46.9123	59.1787	72.2977	56.6728	44.7128	58.1416	58.2402	63.516	62.2139	84.464	77.3868	42.0284	48.493	41.0413	59.3775	55.425	49.5668	13.4969	17.555	19.9728	36.617	15.2862	26.9011	53.0867	34.5168	18.0735	39.7232	32.4336	56.0209	41.8703	52.4275	96.5514	50.3209	54.2449	64.9207	47.0007	29.0628	53.86	80.5362	89.2369	106.555	16.9191	27.9792	15.1492	96.149
P12956	XRCC6	60	577.98	433.157	418.599	505.909	434.211	194.81	399.205	456.377	425.017	427.213	527.526	537.207	511.042	363.294	476.946	347.479	431.761	450.83	482.059	307.889	344.513	317.929	326.359	376.49	348.453	611.396	326.577	496.321	430.887	378.996	464.032	459.007	478.551	474.553	451.762	451.272	380.879	349.4	315.383	341.861	393.791	407.425	455.948	268.711	294.023	283.338	395.397
P13010	XRCC5	54	1110.24	1121.29	1010.98	1141.66	998.142	1010.82	980.556	1044.73	961.971	1150.93	1198.16	1216.9	1213.87	1073.48	839.854	1013.13	1146.31	1031	1173.46	475.746	814.958	824.669	732.555	615.075	575.331	1412.45	802.817	1169.12	643.22	943.834	1117.82	999.104	839.329	835.915	1090.7	791.8	1013.31	811.54	502.301	978.148	994.778	915.701	1110.5	726.114	741.128	767.819	933.401
P13051	UNG	4	16.5438	13.5198	14.952	31.6037			12.8748		9.47237				2.09571	2.56366	20.5113	13.9547	13.7097										16.0227			17.5241				10.3799	26.6678						19.067		10.2614				23.9059
P13073	COX4I1	11	1573.52	1160.76	981.108	1199.09	1181.17	1213.78	1196.93	1403.46	1205.03	786.656	1155.55	1475.57	1195.52	1098.14	1049.99	1191.16	956.415	875.536	1077.13	1002.93	1185.92	1011.97	1153.32	1136.98	958.035	1804.06	1092.26	1472.76	1260.74	1068.31	1531.01	1279.96	1406.35	1323.58	1219.6	885.965	1108.04	941.848	723.932	823.68	1190.5	1027.1	1295.39	713.678	706.403	710.365	1154.07
P13284	IFI30	2
P13473	LAMP2	4	1313.87	1402.53	1246.68	1315.17	1311.75	1406.18	1291.88	2036.73	1515.94	1385.38	1983.13	2139.73	2270.3	1150.18	1202.96	1127.16	1640.59	1420.22	1939.01	993.936	1108.19	1028.2	1011.82	1116.99	1092.12	2314.07	1571.8	1697.79	1388.95	1192.16	1565.28	1965.44	2264.36	1967.87	1620.76	1656.97	1439.91	1183.97	828.73	1285.66	2037	1623.14	1732.95	807.852	790.624	782.937	2090.54
P13489	RNH1	12	208.132	126.228	152.594	127.255	76.5086	85.2269	47.3874	127.656	73.9651	48.3872	46.02	113.472	50.0538	12.3302	57.5387	18.5437	39.0838	31.1473	58.1916	11.5559	15.3055	3.1273	29.8762	10.3366		61.531	15.6282	13.5589	45.2137	18.0153	102.445	7.77666	58.7285	44.4325	103.803	65.4227	46.615	14.4294	27.1561	75.7092	123.185	130.912	131.086	11.4333	10.5694	21.2703	109.446
P13498	CYBA	2	6.36888								2.4003
P13591	NCAM1	7	94.6329	45.3657	40.8638	72.2195	42.3201	62.6819	49.4118	44.9663	48.6375	46.2101	42.4676	61.4772	36.7002	31.8695	43.5214	34.4807	49.6504	41.455	59.1691	42.0334	32.9022	34.8379	24.8871	48.1839	57.7858	58.1254	47.7439	49.2421	55.9108	43.5889	55.8522	36.887	58.1682	72.4852	70.2689	31.4576	41.8134	36.2285	33.9686	23.9248	61.0805	42.9204	44.7622	24.4901	23.0607	20.1919	52.1948
P13611	VCAN	7
P13612	ITGA4	2			12.7195
P13639	EEF2	72	722.957	632.827	632.323	1375.79	685.487	764.497	546.224	782.335	722.674	633.179	1027.27	1082.84	659.132	740.673	720.052	804.018	595.043	622.138	606.044	459.911	342.885	425.738	488.886	466.709	425.575	933.655	437.734	479.029	502.757	593.138	1063.58	425.76	504.591	787.081	684.657	642.255	603.096	551.299	501.306	695.241	1322.15	1350.15	1628.14	373.124	375.823	421.514	1472.82
P13645	KRT10	23	184.525	85.1804	86.6154	123.043	186.154	186.417	240.164	69.6716	111.904	112.192	90.0484	127.896	75.0688	192.463	222.164	185.875	157.531	245.744	144.333	255.492	275.074	303.75	207.762	278.786	226.787	103.149	217.826	107.148	239.443	358.822	303.676	361.187	173.992	213.874	191.302	188.781	292.781	181.891	102.059	143.222	141.175	434.337	54.6174	252.859	212.571	276.142	155.329
P13646	KRT13	2																																3.51639
P13647	KRT5	15	6.18425		4.75519	8.81141		4.90266			8.50988	17.4973				8.28139	15.8931	10.7563	8.8983	5.21215		15.059	11.3519	15.8601	13.4135	2.88643	7.97102		20.2691	7.85419	10.6051	22.6723	35.7006	23.2044				4.19692						62.353	2.34439	14.6906	11.1767	12.2622	5.74056
P13667	PDIA4	60	1702.96	1248.05	1117.12	1213.85	863.606	928.665	725.816	1154.71	1048.81	1539.07	1464.76	1450.85	1396.16	868.304	866.452	788.046	1426.71	1055.16	1676.62	1040.73	679.185	893.798	619.396	656.008	592.763	2107.07	1049.4	1293.07	1285.58	936.657	1456.63	1403.25	1825.32	2197.7	1328.54	914.262	701.125	601.506	628.06	686.906	1617.54	1109.22	1733.42	446.466	357.31	490.971	1500.89
P13674	P4HA1	23	594.712	476.715	490.593	317.168	592.857	519.133	395.78	658.851	507.02	482.01	533.54	562.086	453.607	498.401	625.516	510.485	410.445	384.734	519.909	431.465	420.09	391.373	379.637	372.349	307.568	543.112	391.384	513.467	606.471	553.496	573.172	553.054	669.93	688.448	689.125	576.296	611.046	458.175	334.461	364.275	535.033	449.606	522.782	363.449	255.737	290.105	450.588
P13688	CEACAM1	4
P13693	TPT1	11	265.064	245.245	201.101	277.895	284.459	315.787	298.583	354.581	315.316	197.811	227.758	257.808	167.996	329.551	378.963	298.464	142.77	135.095	182.462	162.085	157.191	187.039	155.65	189.291	156.245	184.314	129.195	134.812	264.598	265.947	336.62	123.609	151.731	123.959	303.25	322.239	217.226	210.807	183.48	292.928	341.868	284.263	334.63	178.908	90.6092	157.459	287.999
P13716	ALAD	8								13.5011	10.0062										83.538							5.26221															10.846	13.5906	14.2568
P13726	F3	2
P13796	LCP1	43	14.332					30.4613					7.52449																															20.221
P13797	PLS3	25	429.367	386.559	369.088	283.501	248.09	308.997	273.758	297.826	244.944	229.458	254.6	307.524	272.153	231.495	264.775	234.6	202.422	174.079	242.087	208.795	170.924	185.349	177.972	159.894	156.55	296.242	193.512	220.296	266.027	261.083	297.951	207.951	240.981	241.97	318.711	301.453	264.998	219.697	147.752	232.711	324.425	352.739	408.787	167.335	155.47	164.772	350.326
P13798	APEH	20	50.2638	76.1117	55.4719	64.0739	45.0854	52.9923	49.6521	108.202	57.9853	32.8663	61.7862	80.7333	65.1023	50.1399	68.11	35.4965	53.2215	71.4136	65.6112	23.2105	30.7348	31.4917	24.9021	11.2816	17.866	74.0514	16.017	49.6184	47.3176	40.3259	65.076	30.7998	57.9389	49.2543	52.2887	47.4039	54.9425	30.8835	27.7935	41.4382	86.2786	75.7185	86.9483	28.6073	18.2229	14.2605	86.3872
P13804	ETFA	24	819.063	775.628	777.703	826.477	969.632	968.204	909.049	1010.27	814.275	873.325	942.072	967.816	1089.83	796.846	787.718	816.308	925.816	812.573	1079.68	576.611	656.533	701.879	676.723	694.901	447.865	888.338	824.613	785.389	489.916	701.157	778.196	1021.18	1050.92	1254.87	1008.76	903.779	962.265	684.791	589.125	559.128	1000.91	765.064	903.059	486.791	510.175	522.723	813.016
P13807	GYS1	12	37.1675	11.5287	29.7287	35.3443	21.267	8.00334	33.6743	38.9719	30.2101	3.17084	29.8449	39.0856	45.4562	12.3113	13.6901	25.7033	11.8419	23.4594	31.1061	22.9666	5.47671	7.15391	13.9243	6.58419	5.92336	8.96353	12.8545	12.1022	24.7698	18.4448	30.2248	26.1333	36.317	28.2023	19.1028	42.2178	16.6459	25.8567		21.458	15.0008	15.491	38.6194	4.68336	21.0367	5.66586	36.7055
P13861	PRKAR2A	14	94.6847	62.9193	70.4136	103.716	80.8945	91.6805	72.0432	85.8152	81.9935	77.7231	80.9681	83.8151	100.584	68.3357	81.7184	72.7038	84.3974	65.9243	79.627	64.9525	45.9419	63.2565	45.2129	50.6903	38.2588	79.9304	50.2662	54.9988	68.2471	72.606	66.9958	55.3981	47.664	67.8389	89.9827	72.5593	82.7211	44.6429	32.789	45.3509	83.9029	77.1276	96.4252	37.1507	36.9195	45.4679	74.5724
P13929	ENO3	5	69.0066	37.9094	55.9427	45.1793	58.4783	40.4847	39.6311	70.5914	89.8862	72.3399	66.5046	70.764	72.2074		45.937	47.6882	44.8027	60.2909	55.2525	23.4466	18.7978	24.6843		20.1636	29.7684	78.0916	25.7396	48.4022	26.4155	42.4624	51.1629	27.2094	55.5117	42.1214	58.7051	53.0934	41.8906	24.3883	35.2535	58.4754	69.211	76.0135	90.5814	16.8942			80.8469
P13984	GTF2F2	15	102.953	57.6082	60.1941	66.5676	59.8909	70.5849	51.6223	47.7447	49.1035	39.2096	45.2377	56.0568	47.188	70.3508	56.1729	55.287	41.4263	28.4498	45.4709	56.9787	55.5381	60.5826	53.881	41.6948	36.5555	67.2578	57.2513	40.0448	47.4795	62.0245	52.8738	29.2224	41.497	40.5139	72.4293	70.2238	73.0688	24.0796	35.4841	45.214	49.7567	33.4304	58.9607	22.7791	26.7013	36.0348	61.1022
P13987	CD59	2	263.54	154.711	202.767	216.542	146.442	144.721	112.184	244.02	178.847	175.782	262.466	295.912	344.125	146.616	139.181	151.817	289.215	232.122	302.926	145.947	99.9543	141.448	92.5471	78.6	93.8906	269.347	112.088	180.239	189.987	132.077	221.862	110.995	178.99	172.43	223.723	162.12	134.588	132.362	106.71	128.725	334.904	238.268	325.473	93.5614	71.6296	83.8416	278.934
P13995	MTHFD2	15	238.339	195.114	210.154	204.015	210.04	228.992	186.352	282.449	193.041	183.639	178.655	213.671	178.044	256.27	233.416	228.679	132.033	103.82	185.571	207.608	199.891	230.151	221.547	269.753	194.895	285.592	248.657	292.261	225.975	204.387	230.252	296.694	321.116	335.832	225.044	190.047	212.279	170.148	132.969	156.318	186.849	200.456	202.489	184.927	160.457	158.727	137.545
P14174	MIF	7	1729.26	1505.03	1543.85	2060.3	1740.36	2074.81	1691.62	2478.2	1820.73	1805.43	2191.83	2284.84	1812.9	1704.4	1820.11	1751.52	1361.12	1598.51	1621.8	1237.78	811.746	1114.86	917.526	978.22	922.385	1654.1	1053.08	1121.41	1474.93	1341.28	1472.71	1122.05	1292.63	1255.7	1804.83	1753.21	1614.42	1366.65	1035.96	1564	2238.5	2007.16	2190.88	835.933	891.626	960.789	2061.73
P14209	CD99	3	353.06	64.3456	179.184	306.952	240.664	278.798	282.733	332.956	86.424	89.2273	139.418	120.6	229.377	211.164	202.149	174.446	161.918	166.541	248.943	207.52	271.324	242.615	229.824	155.796	191.606	209.004	268.294	238.588	194.73	226.342	266.34	293.409	353.332	283.266	247.477	279.747	263.089	157.413	75.929	223.871	215.77	169.666	279.647	120.043	147.909	139.352	288.53
P14314	PRKCSH	24	1962.24	1328.33	1384.1	1651.37	1619.72	1601.88	1452.38	1884.27	1580.94	1357.14	1842.16	1824.73	1517.46	1907.92	1862.66	1925.43	1444.13	1526.33	1811.85	1538.94	1573.88	1587.74	1569.18	1500.11	1302.03	1916.3	1784.04	2269.69	1557.5	1587.38	1417	2334.18	2398.69	3044.2	1970.94	1671.32	1517.25	1477.18	1295.87	1335.96	2148.29	1735.22	2059.9	991.049	1022.06	1153.12	1916.31
P14324	FDPS	7	83.3726	62.6459	67.782	102.399	79.7436	86.9609	74.653	98.6279	62.3613	46.1342	59.2941	99.4504	57.6196	79.4569	81.7552	82.5525	44.7854	56.4011	54.1858	49.2979	40.1466	39.5912	47.2713	45.7939	32.4863	85.2582	59.7957	51.9322	66.1895	50.8207	82.3551	74.9944	109.216	82.9252	52.9004	81.1062	61.613	57.246	46.5527	60.5298	125.271	93.7333	123.519	41.6088	40.4526	43.8197	118.679
P14384	CPM	6	8.75334			9.14491									57.849																													8.46866	6.68637			5.51013
P14406	COX7A2	3	1266.13	863.822	1031.91	960.908	1064.63	1083.53	980.152	1071.11	1000.78	1093.13	1175.17	1257.12	1284	806.527	984.512	951.147	1134.51	1123.89	1616.57	896.956	1003.5	910.514	940.33	892.436	914.769	1133.72	882.548	997.339	961.75	969.6	1027.26	1003.47	1128.66	1087.44	901.176	899.358	924.072	789.257	559.034	787.526	1011.86	740.857	986.003	633.438	693.359	619.508	915.569
P14543	NID1	4	18.921	51.9212	63.8129	42.2632	47.8209		43.077	50.985	48.8016	42.0512	7.22696	13.8767		39.7787	46.7328	36.0947	39.96	40.2089	35.3003	77.8748	51.7684	52.8837	52.3679	14.8702	54.2951	46.3625	57.8942	40.7679	36.0318	54.5816	36.6581	17.0442	81.5614	65.0482	58.4061	14.7523	19.9794	6.42381	23.9064	42.1456	38.8957	15.8814	69.4458	27.491	35.3141	34.6661	82.4401
P14550	AKR1A1	17	105.994	52.4917	54.0061	67.2018	54.6599	69.8074	33.0893	81.6583	69.4319	108.716	105.116	144.691	111.705	51.9001	39.1429	31.8089	71.9188	81.9121	87.9006	46.3853	12.4039	22.0087	42.6232	19.284	16.8986	70.0837	12.7159	59.7312	45.1363	44.7671	33.2092	84.1014	49.322	41.7366	75.4696	64.1277	33.2331	40.8312	53.9137	49.8257	90.9363	71.8549	60.8951	19.9551	16.5491	15.9176	92.2159
P14618	PKM	62	3358.22	2771.23	2781.8	3432.96	3168.11	3814.15	3684.08	4067.09	3729.31	2524.83	2640.31	3335.2	2906.14	2713.97	3338.25	2935.01	2409.35	2447.41	3207.81	1980.78	1725.12	2007.01	1919.04	1616.6	1802.06	2415.55	1725.61	1923.21	2765.62	2730.46	2932.94	2206.08	2522.74	2418.4	3263.08	3542.53	3588.75	2811.08	2066.02	3263.53	4017.65	3307.37	4478.92	1766.24	1860.21	2033.21	4358.54
P14625	HSP90B1	74	5474.79	4175.81	4119.77	4356.51	4812.82	5189.89	4654.41	4758.52	3903.59	3484.87	4255.47	4548.49	3455.44	4443.15	4770.48	4441.68	3477.24	3471.09	4662.32	3891.91	4623.94	4442.24	4560.27	4388.98	3959.54	4830.15	5109.09	4887.01	3306.19	4199.89	4571.38	5716.18	6235.87	6521.68	5214.37	4390.54	4951.04	4267.06	3580.13	4310.96	5826.77	4556.99	4966.03	2976.95	3236.42	3304.33	5088.44
P14635	CCNB1	9	44.9753	28.8783	31.2244	26.3463	6.73453	20.0262	7.88775	18.3097	27.9546	20.5545	28.9215	27.3154	15.55	31.6308	33.0739	29.9335	21.8776	17.5362	24.1011	11.9691			16.9192		10.5133	26.7217		12.1502	33.4748	47.417	42.6867	14.6069	7.52583		18.854	16.6504		10.658	6.63414	17.9806	16.3786	9.02848	29.2675	9.52688	15.6536	18.9713
P14649	MYL6B	2	12.5017	5.39701	14.1224		17.392	14.5603	7.17114	12.8104	11.8032	9.1004	21.8155	28.446	12.3642	6.01483	12.6734				18.3902	6.01467	9.78427	12.5363	10.5115			19.5676	9.93214	12.1927		11.7573	13.2253	14.4438	20.3182	12.2916	16.0271		14.7373	12.4748		10.0432	28.7164	30.7934	38.393	12.4278			47.2741
P14678	SNRPB	8
P14735	IDE	30	60.5352	57.3234	68.0552	86.2665	89.044	79.529	62.4554	99.8843	62.975	86.253	94.0509	105.205	94.2473	65.7798	74.382	67.8836	70.7037	63.5674	82.2485	49.4441	35.3962	50.7954	44.1244	51.0263	25.0159	73.8513	36.9516	40.556	47.7387	48.4559	64.9671	49.8405	57.6165	65.5298	81.0777	76.5434	67.9729	55.6637	38.0856	61.1855	113.965	65.5167	111.497	24.965	38.4409	25.0219	110.387
P14854	COX6B1	3	165.322	69.2897		44.1127		96.8217	75.4814	77.6277	64.7922	32.6777	100.706	119.923	71.6101	25.9733	82.1886	47.3642	31.3701	64.8034	63.9234	52.5928	53.4168	60.7543	101.315	60.9621	59.7221	75.1787	94.4195	95.6176	90.7746	41.647	98.4921	111.604	133.58	132.701	114.967	92.8593	29.1865	49.5416	37.2524	57.7156	97.3656	66.4517	55.1682	59.7221	48.9699	93.7596	80.8651
P14859	POU2F1	5	21.0938	31.7608	25.3917	33.3465					25.4931	12.5718	50.0589	44.8793		7.34554	28.5816	31.3379	40.7126	31.2511	60.4849	30.8214	26.2715	43.8484	36.4725		22.7423	42.3711			22.2578	34.9169	44.2045	18.5151	35.2683			32.8063	39.7536						22.1735	22.4696	14.4508		30.1934
P14866	HNRNPL	30	1117.4	1092.34	1096.96	1089.84	1009.3	1117.89	991.961	1072.01	1179.17	945.82	940.133	1123.72	815.089	958.717	931.069	972.304	674.366	614.633	832.481	860.862	893.268	769.876	862.833	998.874	805.188	1170.23	806.145	950.762	1068.14	982.939	1110.99	952.69	956.503	1156.94	929.54	1046.75	929.875	895.078	544.791	957.72	991.645	933.026	1003.54	718.811	597.291	700.829	783.021
P14868	DARS1	35	248.677	221.7	173.335	238.013	255.922	212.499	188.355	300.145	201.348	112.673	163.284	224.852	150.824	241.969	235.236	232.545	129.045	129.555	176.481	140.639	118.859	151.616	175.191	149.816	113.145	140.164	110.456	134.549	177.567	201.261	198.739	123.609	169.036	133.456	181.927	199.163	192.522	166.475	142.087	176.704	202.791	192.855	214.379	108.667	120.777	123.532	219.482
P14923	JUP	23	54.9996	42.854	39.7934	47.0645	64.8418	42.4664	36.5649	48.113	30.4023	27.3354	33.5614	37.6425	23.1439	40.4108	51.8258	41.1808	25.0179	23.1244	36.5259	47.4817	50.1259	34.1537	39.4972	33.5308	35.7071	60.0313	43.8311	52.8092	48.1594	32.3969	44.8733	37.4762	65.8459	64.1599	49.0879	44.0711	32.2151	42.5406	28.6963	37.9633	59.2425	59.7527	48.1387	31.0717	16.8996	13.0331	60.3627
P14927	UQCRB	9	1033.97	778.019	757.139	800.554	669.032	786.395	793.395	776.024	766.904	927.614	987.152	896.518	873.931	664.6	660.571	729.427	920.525	750.046	1089.43	676.809	768.708	726.398	936.916	837.012	821.455	1143.44	892.311	945.185	809.323	813.504	824.74	1082.13	1138.29	1088.6	802.001	750.772	826.147	695.871	502.147	637.839	689.946	632.378	697.477	411.289	431.959	582.297	775.839
P15104	GLUL	5
P15121	AKR1B1	17	80.8112	55.1946	73.1609	92.9908	88.6465	109.159	87.8786	124.455	69.1983	104.586	101.408	100.295	94.5451	95.3616	81.2058	76.1249	90.1316	76.2409	105.692	43.449	22.8713	47.9328	55.5946	35.4851	52.2475	68.1462	36.9085	63.8929	55.7914	58.3676	72.2531	68.1216	81.1659	72.9097	92.6514	89.7	89.9216	49.8081	59.1031	86.8905	121.058	110.583	128.001	31.9598	31.5888	40.0336	113.127
P15144	ANPEP	54	4285.61	2459.57	2923.14	3041.72	3758.03	3624.77	3358.71	3385.1	4085.98	2446.64	4188.91	4932.22	3871.77	2518.23	2751.5	2644.22	2944.91	2866.85	4049.06	3323.73	2564.87	2510.13	2274.89	2457.87	2457.9	4172.17	2694.65	3526.64	3856.5	3533.53	4298.33	3429.7	4227.77	4401.66	3606.67	3131.43	3247.67	2824.66	1769.27	2259.38	4284.06	3499.78	3969.28	1733.54	1544.87	1969.66	3982.77
P15151	PVR	4	176.338	100.054	115.793	120.813	104.84	115.781	74.0872	129.947	119.234	68.9922	96.0468	103.095	102.581	101.818	123.67	113.721	67.5339	66.5618	80.3858	95.148	74.5923	109.621	111.721	94.5791	77.4397	147.757	114.247	153.302	107.896	131.678	137.337	109.5	149.564	158.143	107.347	117.92	65.85	88.4352	55.4233	60.5734	135.437	97.4175	114.777	78.0749	71.4574	53.7734	124.091
P15153	RAC2	2		2.43884						26.4895								33.4008					36.6256	13.4701					18.169	19.7992				33.3707				26.1192		10.5138		24.6744		2.70351		18.2826
P15170	GSPT1	11	209.979	275.399	174.471	156.933	64.7234	98.9953	72.8546	86.0348	124.345	130.875	125.028	166.556	137.61	88.9	101.094	101.187	147.135	121.397	134.429	43.6901	36.4149	50.9855	49.6209	32.9288	35.9697	148.386	52.4138	82.7582	124.85	115.865	131.72	64.7435	103.697	66.1929	119.991	87.2397	53.9006	85.8181	61.1458	95.7024	169.543	152.369	163.406	102.329	51.3448	54.173	125.898
P15260	IFNGR1	2	311.201	266.193	369.53	276.714	123.402	121.422	50.4747	180.944	139.577	194.923	221.867	256.887	273.555	81.2421	102.885	43.9854	192.842	200.506	279.703	57.1201	46.5159	82.3401	23.9696	23.6908	25.552	270.984	53.6752	121.917	113.421	132.481	230.881	82.7557	187.076	186.784	177.888	149.806	68.5644	53.6368	71.1436	77.8299	368.062	329.102	326.383	36.562	15.5463	16.6931	323.841
P15289	ARSA	6																																	22.2632										17.2588				14.5092
P15291	B4GALT1	6	225.826	158.527	136.704	252.021	196.958	191.436	161.7	173.308	131.48	53.0267	125.218	160.701	109.928	186.868	203.357	182.929	76.9915	89.4503	118.937	141.779	157.253	167.223	154.796	141.28	124.772	113.159	173.322	160.572	166.994	157.359	168.146	145.832	182.47	189.826	220.67	205.234	170.396	140.061	130.887	153.404	248.392	207.143	259.416	124.301	111.746	127.21	255.655
P15311	EZR	35	305.602	273.521	256.653	264.894	261.605	286.672	242.441	298.724	254.333	251.821	271.891	320.419	295.131	256.047	237.481	266.639	271.583	243.038	340.19	126.327	127.969	152.055	157.219	159.757	121.519	246.751	157.567	154.073	206.486	220.123	210.185	144.348	151.164	163.479	255.244	243.364	205.108	164.252	163.963	245.238	322.63	281.431	325.865	165.384	135.847	154.559	355.401
P15313	ATP6V1B1	7					9.56444				1.23159								21.0875																				14.6902					10.3398
P15336	ATF2	2	5.48764	4.63379	3.18657				1.27729				4.71452	3.66281	4.36101	4.69429		6.09834				7.0515		2.53804	5.74007			9.34234	3.67856	7.38323		4.58843	2.64055	7.4343	2.78421	8.62746		5.04724	2.27291			3.23442		12.1379	4.06983		1.53831
P15374	UCHL3	11	41.6208	48.4127	39.8841	35.9967	32.5059	31.1401	21.9104	44.6612	24.3727	24.4927	28.4361	36.2429	21.427	18.6293	47.979	33.7064	17.2709	16.526	26.0591	19.7365	16.866	15.608	16.1384	20.6871	15.2895	25.1625	11.0599	15.7753	38.363	36.5081	27.5613	13.9091	40.0478	15.2546	23.6824	41.3165	18.4686	22.2817	17.2068	42.6365	34.8493	21.0875	43.6106	19.1966	13.042	30.1418	23.1283
P15408	FOSL2	2	12.6149	8.79607	13.6149			13.9315				11.9207	1.92249			11.2737	4.97489		9.90424	6.49941	10.794		10.5437	9.02017	6.18125	3.96488		11.1652			11.8047	13.1518	8.26544			2.61473	12.237		15.0401				6.66696		4.85192	4.38303
P15529	CD46	2	58.792	24.0827	34.56	50.583	19.4197			15.0391			15.3378	25.1085	21.8929		13.5242		23.4895	13.2971				16.9134				18.6394		26.3394			21.1611		21.3069	21.8013	33.4515				19.0019		61.0727	52.6444	62.6453				52.8384
P15531	NME1	10	553.73	389.896	434.78	511.83	394.523	395.966	282.342	428.01	373.666	564.943	713.426	803.019	754.211	300.111	331.585	315.042	524.985	518.29	572.537	113.824	176.009	237.381	245.723	209.966	199.144	573.522	195.28	242.04	227.912	235.19	372.706	185.939	253.234	276.25	323.991	270.519	301.974	262.666	221.696	288.099	645.982	464.195	650.41	180.613	153.633	188.565	481.899
P15559	NQO1	16	907.67	601.712	670.036	739.191	734.603	799.02	705.189	897.496	755.627	693.363	1050.53	1023.11	1183.28	637.311	686.717	686.901	885.071	1031.17	984.975	427.044	355.571	406.613	459.37	417.21	366.593	842.419	421.517	472.543	577.543	505.462	698.727	460.368	683.119	681.631	718.75	573.48	617.661	404.27	427.116	602.155	1387.24	1134.15	1322.05	330.597	335.077	348.827	1310.1
P15586	GNS	13	64.9566	66.3265	54.1422	45.5927	61.2066	58.1561	43.7431	111.76	82.2097	80.5869	76.956	82.1042	92.5478	47.7195	51.3133	47.4357	73.4858	65.3114	89.1369	42.2047	58.0958	43.1415	47.1774	75.3975	70.1292	144.391	106.189	117.499	42.1085	55.1274	34.0436	149.044	174.704	176.686	49.0269	48.728	46.4269	39.2728	27.711	35.2986	71.2342	37.3228	72.2953	22.609	23.9866	23.9584	58.8671
P15735	PHKG2	6		21.3711						28.1736																12.4774							1.29801											19.0457
P15848	ARSB	2	8.3308		5.31668	5.96681			3.98731					10.3265	7.1369			8.25942	5.32215					4.92129	6.28131			13.0872	11.805	14.2928				11.9521	15.1995	19.1665
P15880	RPS2	14	932.315	673.137	692.157	710.386	728.438	814.608	537.866	823.958	637.478	482.097	848.861	1019.88	732.425	846.811	750.444	878.313	622.93	548.067	668.264	510.467	751.284	602.771	695.821	533.812	684.841	1037.77	587.768	654.961	490.667	925.307	891.797	539.25	609.476	658.057	970.453	833.486	820.716	587.323	611.222	720.839	741.523	539.94	807.948	509.589	472.785	490.501	813.876
P15924	DSP	100	103.175	101.178							105.758			91.4061				98.9154		18.0481			25.3342			86.3748			116.575			0.700596	14.8755						96.4191	86.3947			122.194	126.786					148.11
P15927	RPA2	10	195.024	117.014	170.266	93.7264	64.3002	51.7424	57.8969	70.5496	145.057	55.277	62.8652	86.5813	72.7138	49.8984	59.4344	60.7392	64.2289	48.0334	46.9701	48.7688	83.6335	42.8897	52.6026	50.4398	40.2659	68.0984	41.3706	40.8452	119.125	68.9989	65.7118	34.8798	49.7795	55.6714	63.7524	71.6109	39.7961	46.39	29.0306	104.607	70.0041	49.718	60.2628	37.2297	35.859	44.2783	62.9217
P15941	MUC1	4
P15954	COX7C	2	986.709	701.843	757.303	766.441	954.831	1018.07	750.666	1024.63	927.427	901.396	865.648	1037.45	876.732	692.645	779.698	854.3	991.248	825.896	1148.1	707.447	911.531	759.138	847.067	850.281	712.988	934.424	880.839	974.359	669.209	742.618	976.404	1008.71	1147.68	1070.98	990.347	802.15	776.151	761.678	624.565	803.93	845.535	768.535	777.148	580.364	544.438	604.277	856.087
P16035	TIMP2	2	7.53707	3.77782	4.64313	11.9157	4.32086	5.41912	5.64132	4.05528	3.72493	10.2003	9.47353	18.476	13.881	5.02819	5.95875		6.33984	1.92464	9.74231	9.55627	11.13	7.93513	7.44476	2.33724	6.71212	14.7671	8.39244	12.4848	5.29098			10.6472	20.5575	12.5444	10.463	8.09429	12.509	3.89215		4.15816	16.1898	14.4731	13.9104	0.860924			17.3005
P16070	CD44	10	908.955	871.821	970.781	924.897	801.309	767.601	728.073	895.051	901.016	687.553	800.539	992.345	714.25	732.519	959.372	746.775	430.59	485.857	772.192	492.114	712.19	752.433	575.305	613.294	580.749	705.572	560.836	687.811	757.415	797.085	874.736	548.143	728.121	628.376	794.618	675.775	824.099	577.744	456.849	657.864	1013.87	729.27	857.07	530.217	483.514	565.1	746.262
P16083	NQO2	6								3.23292					7.20273
P16144	ITGB4	25				10.1966		5.48724			10.6821							13.3035										11.9059	5.60508	9.40854			10.2186	22.642	15.0685	27.585		17.2628		9.77586	11.5635		19.39	25.791	21.2376				61.6119
P16152	CBR1	13	224.849	215.038	188.309	192.566	147.514	146.711	134.588	180.846	136.572	134.248	187.983	243.116	173.648	118.624	142.616	120.798	125.244	129.286	166.874	86.8303	96.0331	82.3794	72.0135	74.5256	79.3977	164.17	103.33	118.449	128.226	151.375	170.508	98.8927	124.805	119.315	173.994	155.621	125.919	114.678	104.354	104.322	242.405	221.44	256.235	97.2083	112.329	48.9029	220.078
P16157	ANK1	3	40.1324	28.2293	25.8582	18.3817		23.6476		40.0178	8.76061	19.3635	18.1169	48.4666	21.3065		9.42745		16.1675	25.9698	33.21											37.0989	16.9895					12.4031	20.1695	17.644	4.66988	17.9479	29.1001	27.1586	32.6395				43.1358
P16219	ACADS	9	21.0253										12.2279	37.0052																											11.1314				39.0911
P16220	CREB1	2	69.6881	55.3426	79.5447	35.0582	37.5241	58.4352	40.005	50.8517	33.5723	78.3404	66.0716	90.0233	33.5578	54.4977	26.3457	42.0627	34.4149	40.3308	32.7621	51.1745	34.2267	54.6215	32.9419	25.5089	48.8718	77.7743	40.9184	36.8114	54.6263	67.793	64.4345	31.5133	55.0181	32.4917	74.4006	51.5957	36.0206	27.501	31.4757	44.4171	21.5115	53.5216	68.5182	16.449	21.0177	34.3201	52.4208
P16278	GLB1	13	35.1973	29.6261	30.2181	5.79394	26.9713	11.99	13.7765	34.3001	36.4191	14.1613		28.8036	27.6448	20.2495		19.0849	16.1842	21.0201	15.9046		27.4182	27.1492	14.8139	25.8893	14.2624	35.1595	34.1176	22.0539	15.3324	21.1001	19.2682	39.4915	50.5274	60.9672	30.0251	13.2333	13.069	16.1281			15.9292	17.8212	30.2076			9.69727	37.0534
P16333	NCK1	9	8.19115	4.62662		17.5353	23.7161		14.8883	23.4089	18.3965	15.6488	16.6438	23.9493		21.1018		11.4472			5.04636	9.78179					17.9762	6.55687					11.8958			4.82413	25.1332	12.288		20.1868		21.6712	18.8396	15.4474	21.7263				49.2206
P16383	GCFC2	2																			11.6457
P16401	H1-5	10	6466.57	4471.45	4459.52	4175.71	4231.61	4667.82	3957.67	5017.38	4134.73	1710.23	5006.1	5770.44	5736.37	4523.3	4131.72	4917.08	3772.72	4179.4	4681.51	3678.96	3974.13	3689.43	4002.84	3807.35	3840.78	6324.51	4237.72	5311.29	5609.72	4366.35	5057.64	4482.78	5023.11	4858.37	5174.86	2311.82	2426.35	2892.73	2911.26	2859.86	3743.49	3429.24	4482.82	2288.35	2026.41	2135.14	3069.02
P16422	EPCAM	5																					10.0063							6.36305
P16435	POR	26	529.825	314.57	283.401	405.954	394.357	434.392	370.867	504.6	373.936	159.312	396.157	459.524	283.159	367.414	285.483	371.091	206.802	213.592	311.171	276.652	314.185	295.558	242.776	239.567	266.663	502.768	397.192	495.188	397.25	350.904	464.017	507.871	729.639	678.091	476.163	367.67	310.992	284.788	221.574	265.65	558.89	410.714	533.571	201.261	88.8173	139.607	618.573
P16444	DPEP1	8											6.28617
P16455	MGMT	5	12.2646	14.8976	14.5575	11.4686				8.87969				12.5085																8.45472						6.45169							12.7585		19.3095	9.93254
P16615	ATP2A2	26	647.298	371.658	471.525	551.954	516.9	589.173	525.412	537.68	472.654	256.324	461.97	542.927	566.329	519.234	514.994	342.224	322.594	351.805	492.63	408.689	475.7	462.103	357.895	402.227	363.084	870.799	534.922	709.027	601.731	491.176	591.138	598.742	712.82	710.419	592.548	359.869	397.502	385.888	349.558	285.616	540.03	502.074	625.981	343.504	215.674	239.36	451.311
P16870	CPE	5
P16885	PLCG2	2											11.3901				38.3162																					45.6874			16.2002
P16930	FAH	14			5.33882										10.5624	8.57347
P16949	STMN1	9	984.276	722.762	697.159	988.462	904.176	1076.82	1053.47	1195.91	1093.62	1240.5	1268.11	1379.6	1334.71	865.293	1096.78	942.539	1234.61	1220.94	1291.65	637.704	454.676	595.626	560.391	516.874	425.821	852.821	551.094	443.797	710.21	511.17	672.618	534.998	664.421	545.318	960.226	865.888	908.944	684.756	625.532	809.961	1103.32	949.195	1218.25	430.279	450.663	528.928	986.878
P16989	YBX3	13	57.7679	49.5761	72.2347	54.5335	68.5397	59.209	47.351	71.8079	44.2386	41.894	70.5607	63.1378	47.2514	89.631	62.5912	60.1644	25.156	28.4376	40.8342	34.4685	43.5018	47.1007	35.0286	37.4991	38.7077	61.5504	31.0569	33.42	69.3572	57.8131	75.8966	17.4487	34.1595	18.7087	77.5351	77.3176	76.0546	38.5113	36.1132	53.208	77.0258	57.3717	65.8303	28.4764	37.4104	35.1921	64.5175
P17028	ZNF24	2
P17050	GA	5																																		2.18524
P17096	HMGA1	6	619.356	380.4	379.782	636.775	617.133	676.852	603.852	733.457	421.017	243.215	413.873	431.815	327.19	589.05	456.497	683.414	175.336	182.994	349.833	414.73	509.585	508.793	484.402	526.457	523.588	357.126	477.435	416.601	473.571	591.717	552.711	481.19	424.188	438.768	668.616	527.728	445.542	422.324	263.426	337.991	384.429	398.29	427.725	326.734	326.405	441.107	426.778
P17152	TMEM11	3	153.636	164.802	134.217	198.7	203.719	168.04	178.747	237.062	155.784	76.783	123.954	166.558	112.694	185.724	190.989	205.591	72.8196	83.2547	120.328	110.935	174.185	135.398	140.532	118.909	84.0767	76.5324	73.686	105.337	187.35	173.931	208.241	86.6081	138.569	113.613	166.036	151.66	152.1	134.328	88.2471	136.027	173.597	189.724	218.097	99.1428	83.3531	93.9072	187.609
P17174	GOT1	24	70.0918	49.5974	60.5487	77.9687	83.6885	82.4028	65.3103	86.2731	76.3575	45.0441	64.5959	57.8397	58.0342	35.3016	74.5315	61.3746	45.1163	53.2363	45.8291	34.502	20.7652	30.4242	24.1183	39.0652	32.9805	62.8161	36.0146	34.0184	23.4768	44.45	63.6271	54.8979	49.1819	48.217	59.9306	53.9606	23.0358	15.0307	15.5596	50.6106	50.8483	53.6647	69.1788	22.5916	21.2219	18.9073	59.5007
P17252	PRKCA	8	407.748	287.178	312.221	313.27	236.839	228.569	261.397	296.108	263.113	386.844	335.26	357.838	380.108	307.549	218.524	239.623	274.077	245.729	348.794	223.772	200.154	224.988	181.154	154.622	158.784	342.199	240.425	240.129	275.287	245.819	308.976	228.977	270.353	256.061	270.644	258.961	238.491	211.408	145.148	200.761	361.848	326.031	386.588	194.992	176.045	220.037	378.938
P17275	JUNB	5	16.5194	16.5396	15.5111	20.2289	32.647	31.7606	27.788	22.8767	29.6774	19.9655	14.5115	14.0792	8.16497	32.0144	51.7221	53.4046	11.1655	9.47722	13.665	30.0566	22.4141	20.5111	22.1576	21.9629	21.1622	9.36526		17.4062	26.813	28.9556	26.3235		21.4841	13.4857	23.5244	15.8851	13.6828	22.285	16.1231	9.58346	10.0413	7.27444	11.0856	20.0924	26.8199	23.5635	15.054
P17301	ITGA2	18		21.5281	19.4791	8.86803				13.5131	8.02867		10.5423	24.0177		13.0305	12.53	9.5743		14.8125	8.20212	15.2901						12.3769	9.44188	13.0408	5.46132	17.5589	21.887			11.8829	20.5951	43.2675	17.3864	13.4356		14.0323	14.1557	10.5071	22.8476	12.8382			15.9261
P17302	GJA1	4	214.837	92.2178	113.384	170.391	159.608	154.391	170.687	155.265	87.2568	101.617	114.343	131.243	112.058	130.599	132.955	164.826	55.0304	60.7368	90.6547	151.642	141.568	120.938	145.355	135.897	126.37	151.152	99.1653	120.643	196.562	168.264	198.152	105.374	98.6202	115.987	171.934	158.865	195.646	153.777	117.89	179.961	209.883	217.773	314.33	67.9488	42.2597	114.641	274.658
P17405	SMPD1	3
P17480	UBTF	20	350.111	248.376	243.996	232.159	256.93	263.535	180.949	285.248	260.611	161.093	204.022	249.232	200.184	208.04	215.821	198.992	160.665	128.969	214.656	163.977	250.645	229.91	237.735	247.584	233.816	263.692	211.201	225.318	196.904	268.752	313.316	203.601	252.694	276.047	260.937	212.898	210.658	196.464	141.548	232.444	225.511	209.711	219.009	144.123	150.412	122.941	183.509
P17540	CKMT2	2
P17544	ATF7	3	20.8322	18.7769						13.8344	7.19918			14.1809			2.81315							4.88612	8.61432		5.15383	12.213					6.46883		6.08255				12.7063			4.32602			9.49511
P17612	PRKACA	4	25.6291	30.6434	36.7727	50.9539	10.3687	34.0228	26.3175	26.027	15.3049	22.86	27.4828	35.3368	4.45658	22.0172	21.5086	24.6919	15.5017	14.5616		15.9339	23.0421	5.98711	19.1842	19.9676	31.2982	19.5671	17.6606	2.83839	29.0189	29.0418	21.1947		23.7436	1.75868	32.3975	29.206	18.6355	22.3287	10.0501	24.8367	47.0331	38.7689	44.2862	8.69692			40.3173
P17655	CAPN2	30	384.115	369.584	367.63	315.858	256.404	272.885	278.126	291.982	251.289	205.432	263.19	309.498	246.837	260.262	259.794	189.132	182.208	193.6	238.614	157.781	162.128	172.282	174.14	156.338	132.873	229.79	181.147	206.991	235.792	240.575	263.3	171.264	216.928	164.447	291.955	273.291	238.067	234.86	195.594	263.136	421.944	314.968	399.53	165.121	182.732	182.77	373.31
P17676	CEBPB	3	187.42	148.682	154.36	128.58	126.416	137.624	92.8053	166.597	107.425	104.824	107.473	163.042	104.838	176.095	180.407	176.346	77.8765	96.2923	152.327	134.747	99.9557	104.283	114.363	129.807	156.532	286.933	164.058	264.086	219.576	152.094	220.96	196.062	207.043	202.046	162.029	117.308	68.4751	78.68	66.9375	92.0038	169.82	170.825	111.272	91.7694	94.8717	62.0746	137.576
P17677	GAP43	2
P17706	PTPN2	6	36.716	15.2559	20.0608	52.2651	39.7048	41.2377	35.2616	53.4341	31.0511		16.39	29.4943	22.0621	47.2154	35.6143	62.7405	18.1814	11.3331	15.0754	40.0701	42.0316	41.0182	49.3261	47.1958	41.1773		19.1214	19.7961	23.5043	41.3653	67.0784	19.0131	15.5201	17.9466	32.819	53.3392	22.4697	15.9254	43.1878	14.534	44.861	41.9202	47.571	34.2371	40.246	32.6542	56.9955
P17812	CTPS1	19	351.366	253.313	267.601	271.446	252.562	258.591	194.167	299.54	231.699	232.41	248.865	299.046	276.208	222.15	183.813	194.046	180.99	208.478	273.617	134.118	103.88	122.083	148.734	140.965	128.639	169.977	123.118	169.522	179.025	188.307	237.424	157.484	180.737	190.716	267.577	242.797	172.564	209.319	156.581	198.884	387.688	319.4	388.44	177.546	125.767	132.229	391.23
P17813	ENG	4	38.4301	27.0575	24.0451	22.3313	11.0862	26.7244	60.6715	17.9231	24.6736		3.68255	17.3942	15.0724	21.1155	72.0532	20.3346			7.97097	17.9933	55.3962	28.1696	92.9027	34.9523	49.8092	14.4397		24.6848	39.2096	37.7723	31.0947	11.8727	25.5367	27.0919	49.8882	30.4265	39.541	19.1535	15.6771	10.283	55.724	49.115	30.2076	14.8848	18.4227	6.74161	30.9727
P17844	DDX5	34	730.393	773.059	815.932	706.158	515.765	597.51	376.966	596.411	541.27	368.23	516.822	541.253	512.666	541.037	642.796	492.41	412.107	349.955	344.939	488.629	467.035	437.092	404.01	410.016	306.696	565.919	272.171	440.87	722.794	637.049	757.911	321.955	400.944	380.143	817.712	578.147	539.706	390.185	385.854	399.532	772.332	599.185	620.442	426.995	298.753	387.258	590.857
P17858	PFKL	27	27.7954	29.8774	13.8074	34.8155	28.8081	35.2264	38.7996	33.3035	11.9746	14.1756	28.9924	19.9611	29.3684	20.5661	20.5083	30.628	18.1344	23.4159	23.9616	26.5038	18.9757	28.6697	11.5017	15.067	17.7455	28.6172	5.57291		26.8974	27.3787	12.3779	26.0835	18.6944	16.5435	38.7408	26.1372	29.1643	19.4723	13.1904	33.0528	44.9751	29.4098	29.6764	7.89308	15.6803	25.2908	61.6004
P17900	GM2A	3	18.7527																											13.3978	13.6252					17.1199													13.3136
P17931	LGALS3	11	213.854	213.061	262.525	324.483	257.99	288.032	235.783	280.258	236.415	193.846	308.797	265.588	214.743	257.554	222.338	243.588	148.715	140.152	148.17	77.5498	144.758	192.323	138.552	136.446	146.765	240.867	169.831	165.549	254.093	195.513	255.879	199.886	223.831	232.134	260.623	362.038	239.267	155.467	136.516	210.175	341.758	313.628	280.179	164.745	163.439	170.893	306.378
P17936	IGFBP3	3		12.0001		19.1543	56.939	58.1112	24.6771							42.4603						32.7516	26.7876	56.4511							10.4163	24.0017		13.8001			24.4751	30.8487	48.9093						38.0826			10.9553
P17980	PSMC3	30	168.278	142.044	133.533	187.57	155.464	151.259	125.679	187.574	165.675	159.206	156.483	155.062	126.34	133.097	122.838	113.611	150.711	130.922	126.509	84.3142	53.6736	80.3878	63.2392	113.833	60.3216	184.05	84.5491	81.8982	97.9867	104.375	116.063	96.2378	124.564	131.196	132.834	134.101	120.479	84.4272	66.2768	108.459	195.136	193.719	194.199	67.7976	55.2699	98.7189	156.548
P17987	TCP1	36	613.86	503.655	474.535	482.603	351.235	387.753	331.621	462.836	370.525	338.704	478.196	587.665	393.14	282.389	360.136	323.628	305.929	367.047	360.538	215.268	237.251	244.946	242	232.894	181.116	467.726	227.334	268.51	376.31	303.953	432.593	270.265	262.71	308.131	374.602	398.314	308.269	269.476	169.777	248.368	582.809	538.245	643.748	207.35	192.149	233.363	610.609
P18031	PTPN1	13	372.101	268.859	264.074	314.732	359.372	361.526	329.034	395.542	257.822	198.787	255.155	334.692	293.845	335.549	344.601	339.925	251.267	214.839	331.707	298.496	294.952	295.145	292.066	292.119	262.019	393.146	268.009	359.96	335.501	303.935	373.366	342.102	341.742	395.222	403.369	324.346	255.36	262.407	243.166	254.885	338.259	308.047	383.465	258.786	200.272	249.152	318.518
P18074	ERCC2	5	17.3911	7.82827		26.9063	11.1715	18.9097	15.4458	20.1782	11.6212		16.9839	37.3906	19.566		7.93906						21.5869	7.26026		29.2393				12.4478	19.7983	7.46114	24.0321	11.9685		6.69531		19.5258		13.8815		11.0412	47.4989	33.3653	40.8765	12.7519			39.2008
P18077	RPL35A	4	895.351	809.069	815.774	731.386	677.458	738.806	502.155	689.104	649.033	445.9	930.373	1047.36	585.755	734.183	637.398	706.984	509.539	430.733	620.333	520.09	646.007	532.692	658.87	610.84	696.065	1222.97	804.61	759.079	653.626	808.681	858.875	698.425	802.67	810.199	943.188	618.669	584.214	535.454	598.752	548.427	804.412	600.164	933.208	364.856	376.135	463.599	756.814
P18084	ITGB5	5	2.52442	6.93821	7.65944	6.99565				15.2651	9.81892				7.21885				6.68108	6.64689	5.10975				25.7806			7.25942									2.76924						27.8754	18.1667	16.985			5.44497
P18085	ARF4	7	710.019	383.629	448.807	483.266	595.676	622.817	605.62	757.98	490.997	362.599	344.566	465.874	450	441.078	556.039	465.1	300.181	280.993	451.491	367.025	474.744	444.786	437.675	449.102	361.846	243.013	378.764	347.238	388.781	413.984	456.956	362.001	357.188	301.108	589.233	495.639	578.627	493.693	272.019	582.221	621.03	515.889	480.704	420.218	511.069	384.111	621.636
P18124	RPL7	20	742.271	613.402	572.34	740.414	729.891	729.604	689.136	747.095	574.801	366.163	551.013	766.684	584.308	799.016	857.856	866.389	492.865	447.473	554.261	612.566	690.902	646.576	648.532	654.745	540.269	842.389	671.583	607.937	778.185	858.248	914.174	564.097	648.23	631.467	883.701	842.705	861.993	586.598	545.065	707.388	863.239	611.654	820.479	553.114	497.585	655.668	748.649
P18206	VCL	74	771.403	637.963	814.109	671.879	643.228	752.303	667.538	596.632	599.195	686.194	585.789	726.258	578.876	603.896	668.777	688.951	539.645	544.721	584.452	435.684	426.725	457.073	518.114	482.447	489.063	601.05	521.416	455.541	412.828	440.471	546.775	493.464	508.608	466.928	586.959	724.46	627.453	506.466	479.176	447.673	773.863	690.283	844.958	492.708	589.111	545.779	739.377
P18283	GPX2	3																									7.70861
P18433	PTPRA	3	44.8027	50.4048	23.1112	59.4332	59.3441	41.138	28.009	61.3065	63.1554	13.1363	30.9218	40.7815	28.6514	41.7346	43.4203	32.6693	28.7905	25.3413	38.0487	51.5891	23.4751	46.6941	35.0032	13.6794	21.2566	42.2805	25.4439	51.8261	57.0712	29.6182	75.2487	23.2835	49.4304	57.4165	49.0728	47.1055	25.0184	20.6544	26.4363	28.0445	82.6388	56.0837	81.0773	14.8617	22.6413	17.1797	76.3321
P18583	SON	31	258.018	187.078	180.474	178.273	129.957	146.921	99.1501	161.834	123.098	172.65	159.437	159.043	127.857	129.971	147.296	148.137	111.953	86.0886	144.856	130.64	136.845	126.067	120.167	95.8541	133.84	215.699	121.802	169.41	179.504	145.857	203.965	149.379	190.495	155.335	194.466	165.235	117.807	148.91	95.9278	113.989	136.114	111.356	157.64	97.3034	73.3147	100.641	127.765
P18615	NELFE	14		6.32707	14.0975	17.1296	23.1483	17.1709		23.7481	5.55349	7.55455	21.9771	16.7109	23.7431	22.3591	4.38146	2.70443	4.96287	18.7874	18.7861	9.3744		17.6265		18.6645	24.2497	4.20851		11.799	17.6586	14.3303	8.1328				8.90449	20.4456	10.933	7.73982		10.6186	9.93528	19.5128	22.2304				13.1259
P18621	RPL17	13	487.614	330.899	393.984	410.014	373.285	386.837	345.892	435.665	364.728	257.135	390.153	485.379	482.149	407.143	411.309	406.407	343.248	327.004	339.949	345.322	367.427	354.237	292.123	355.864	351.356	646.593	338.931	415.744	457.955	461.722	546.555	295.525	359.214	328.902	538.633	378.334	338.467	324.784	243.916	378.844	419.246	402.765	485.523	288.964	277.588	301.533	363.916
P18669	PGAM1	31	2051.88	1674.71	1784.72	1659.17	1552.53	1632.41	1417.63	1677.23	1428.26	1232.52	1470.73	1655.78	1350.03	1406.74	1400.92	1538.97	1013.18	1157.59	1333.44	826.12	834.851	896.816	929.729	831.24	753.902	1157.88	830.801	827.881	998.388	1243.26	1447.28	791.556	893.843	907.454	1500.82	1364.14	1504.34	1137.7	976.861	1417.88	1673.14	1658.12	1831.12	960.371	951.139	1074.08	1695.2
P18754	RCC1	14	468.902	443.851	405.23	519.288	427.035	403.689	339.837	634.259	460.265	411.192	386.032	452.142	411.576	400.296	437.629	345.937	332.616	284.504	461.023	273.93	277.187	329.656	214.469	217.592	242.77	626.87	218.36	374.236	512.703	460.533	617.053	297.292	403.325	438.517	412.136	407.919	318.856	248.247	209.823	329.83	529.758	469.068	535.86	247.591	140.425	163.624	450.194
P18827	SDC1	2	40.7896		24.4097	71.4012		19.548	23.4805	5.86607				24.4263		19.2088	35.633	21.736		14.7402	27.9684	22.9626	29.2086	43.2423		31.5637	13.5611	44.2978	40.2518		27.4988	23.1614	37.8235	22.712			25.8897	31.8453		20.7641	21.5712	30.822	30.3954	38.1277	15.7267	22.3266	27.5577	19.0197	12.5311
P18858	LIG1	21				46.6773		22.6357		4.91511											2.14718						19.2492				16.6219		33.7718												3.64313
P18859	ATP5PF	10	1116.19	558.091	542.347	584.558	585.995	668.48	555.71	758.294	480.097	688.323	724.013	783.798	939.878	539.456	522.163	538.52	812.256	601.939	925.08	606.328	659.769	600.462	596.776	613.97	618.426	1127.31	711.465	1001.98	767.986	658.088	770.596	1077.63	1025.57	1197.04	786.049	585.469	515.843	535.49	441.756	504.949	494.882	408.625	648.017	292.063	365.729	437.296	690.86
P18887	XRCC1	8	91.0267	62.3746	51.5048	61.6993	32.545	47.5625	54.3613	61.4249	46.56	43.0208	70.8072	70.8133	58.9133	41.959	57.5891	40.0871	65.7228	70.0138	81.8224	34.0053	38.7842	20.6027	30.486	25.8078	32.6519	83.1013	42.6485	39.5069	57.8093	63.9137	61.0296	27.7995	69.4529	29.9012	49.9926	36.3843	57.2505	39.2678	26.4225	43.757	56.4211	49.8478	61.7543	30.3044	23.3367	20.5838	32.396
P19012	KRT15	5
P19013	KRT4	14										15.4975																						12.584
P19021	PAM	3	84.6623	73.9051	44.5205	79.3176	37.3155	34.2644	28.1912	38.1121	48.1271		36.6489	35.3368	31.0567	43.5345	51.1088	45.6285	24.0835	24.5961	33.8838	30.4982	23.058	27.0021	25.5451		13.088	27.6787	20.6497	33.51	70.6974	57.6906	56.6658	21.3396	46.2296	40.2269	51.1882	50.7365	36.0026	23.7887	14.6937	22.8484	94.3134	62.7553	80.6867	15.0484		4.30323	76.7788
P19022	CDH2	10	29.2946	21.449	28.178	22.8439	6.46142	17.9677	14.3336	15.875	10.9047		17.147	26.4867	33.144	12.316	17.4797	12.6631	9.42794		17.8264		7.90676	12.0857		47.8044	13.945	20.5435	13.1181	18.9406	9.74876	18.6078	18.4543	16.7267	15.9051	20.1088	10.6912		7.61461	8.90226		9.75429	23.5078	34.8618	27.3643	8.45543		11.7356	14.7602
P19174	PLCG1	14	59.8769	56.526	58.9859	61.2264	38.0326	53.1309	39.7916	41.4074	35.2434	38.3865	43.9933	58.8908	35.3045	48.5708	51.4603	50.2723	46.1227	25.9167	25.5366	31.1353	11.5036	28.2677	31.0917	19.2961	14.5242	48.9924	17.9382	28.5469	46.8897	33.2796	58.0936	15.6628	24.0383	33.3913	55.8903	57.6304	33.96	30.1013	22.6241	30.1779	76.5633	50.0751	77.036	15.8199	15.0926	21.5314	91.941
P19256	CD58	2	51.8178	14.9637	27.6705	18.528	32.3418	21.7423	29.444	20.7457	34.0406	11.2966	20.1156	33.9451	17.3372	18.3494	19.4336	25.7634	13.3042	19.1852	20.4411	22.7913	11.7283	29.6305	27.6488	21.8616	20.0064	45.0554	26.8705	25.243	28.9782	20.8394	36.0564	25.9235	26.0246	46.9971	32.8943	22.3854	22.8213	9.90736	20.3696	20.8507	17.933	20.8924	22.4824	12.2513	13.1346	19.0265	21.7901
P19338	NCL	46	1817.85	1410.37	1592.88	1591.65	1065.27	1118.3	1064.28	1228.77	1209.36	1622.23	1722.64	1898.38	1584.21	1159.54	1100.66	1193.23	1521.36	1324.08	1326.49	1153.85	1180.63	1161.81	1061.1	1243.69	1220.35	1891.26	1069.68	1370.22	1569.85	1488.86	1806.35	1061.31	1067.09	1178.64	1530.68	1247.36	1215.7	1020.1	857.666	1050.68	1409.91	1302.35	1484.29	934.679	830.95	919.605	1018.38
P19367	HK1	35	495.423	346.281	313.61	418.679	433.45	393.12	376.074	554.557	413.204	241.444	415.764	506.666	418.845	440.529	497.061	414.237	213.816	235.611	268.28	377.064	344.454	408.611	363.608	328.185	297.823	559.002	441.532	502.895	493.513	395.442	572.57	557.767	559.704	571.242	396.531	287.57	295.223	246.617	218.606	292.444	440.649	363.353	431.671	225.828	174.19	229.55	358.221
P19387	POLR2C	10	191.13	127.066	179.757	158.185	128.047	143.877	131.405	174.739	120.756	143.468	116.818	158.992	136.596	115.849	137.572	135.122	78.868	91.2857	121.312	70.6109	65.1385	92.6239	70.7845	96.4563	61.9964	139.93	81.3826	110.908	92.136	119.862	168.334	98.7245	88.2235	98.255	166.033	141.462	140.126	90.0618	75.7553	58.067	171.297	134.382	192.711	62.0778	60.0134	95.7203	169.522
P19388	POLR2E	7	94.8515	119.292	99.7748	102.973	89.9153	74.781	81.4988	103.97	77.7542	84.168	69.038	78.6122	72.3965	86.3811	84.1943	80.4834	79.8416	55.2604	80.5486	75.7346	53.4542	71.1711	66.9812	78.414	63.4262	93.9735	66.5646	79.4579	79.4998	72.2256	95.4296	57.3076	54.5151	83.2109	98.0644	87.1342	98.1838	62.756	57.365	66.0375	98.6608	80.0533	84.8632	55.8513	61.685	67.6989	68.2091
P19404	NDUFV2	8	632.166	587.196	539.743	547.015	342.763	385.741	239.789	501.777	413.003	339.405	505.072	649.66	499.199	302.125	334.589	317.263	384.254	388.702	516.636	351.096	254.429	310.18	215.61	258.011	240.805	781.822	337.583	482.247	455.493	376.394	517.748	540.553	745.883	805.993	476.998	397.77	261.335	227.356	186.255	251.247	584.948	562.175	649.397	196.677	151.268	154.462	566.707
P19440	GGT1	7
P19447	ERCC3	4	18.136			7.86	7.80294		5.36786					32.3141		14.7794		9.62887					14.9554		14.1772	24.8791			8.4361	24.1631	9.98624	20.5034		16.3147		15.3603	24.957	14.5302	14.9976	11.0524	8.13378	12.0803	29.1509	18.8178	49.9732	8.82163			16.8587
P19525	EIF2AK2	15	49.2802	43.1223	48.7015	54.5914	48.4683	55.6811	23.914	57.4621	37.2247	48.9733	60.9814	61.08	57.8485	32.6081	38.5845	43.6567	48.7878	42.6601	58.5799	22.3811	23.8572	32.4649	21.5325	29.2587	22.5415	57.8992	24.6926	42.0512	53.5315	56.7636	42.8141	34.4509	50.105	46.2401	73.5532	54.3764	40.9737	36.7753	20.1584	39.2198	53.0381	56.7719	68.2551	23.8831	25.7114	19.0576	59.9286
P19532	TFE3	2	28.6523	8.64637	15.5245		13.5562		14.3847	18.4283	22.6104	18.8137	2.16058	8.72772	12.9718	8.38824	14.7851			4.65887		10.1137	11.6303	21.7881	19.5421	7.78111	12.4262	18.524		18.7215		45.1597	6.4423	7.62599	8.94383		21.8322	14.2269	20.8067	12.0136		4.94104	24.8687	15.2063	21.4255		4.9948		7.38859
P19623	SRM	11	650.244	652.609	566.809	529.642	418.47	416.321	375.629	493.287	400.547	341.862	471.675	480.864	328.367	353.435	394.882	337.666	236.36	251.829	305.292	261.457	244.342	242.867	278.213	235.606	206.979	446.321	250.64	254.308	422.806	437.48	478.872	223.343	259.742	267.382	366.035	380.112	346.014	319.739	255.618	399.521	489.816	468.24	505.836	280.374	261.295	250.982	474.866
P19634	SLC9A1	3		9.35413				8.75087			5.08444			13.3238																	21.9341	15.4695						31.1546					28.3259		27.5802	12.9112
P19784	CSNK2A2	14	53.5637	44.6751	50.0697	81.6746	72.9449	93.2107	57.9588	63.8033	68.7644	51.7406	60.9069	66.8344	64.9381	53.1643	58.932	70.4445	45.9554	52.9329	49.3207	54.7951	56.1327	42.679	58.6833	52.17	58.1565	75.3997	53.9152	44.9483	85.0114	66.0329	76.6592	43.9861	54.4087	33.2814	94.9591	58.7152	58.576	61.8743	33.3295	50.8337	71.6263	73.4555	74.6436	27.9845	36.2312	48.3161	56.7182
P19793	RXRA	3				26.4801				12.6139					29.264																																		22.2063
P19823	ITIH2	3	52.6164	42.3893	63.7989	60.7914	38.2791	17.301	32.0649	20.8143	21.2372	23.5227	24.0807	29.7915		23.9824	27.7822	25.4573	22.3102	17.7301	33.7221	20.6687	28.3162	20.5083	22.1366	17.397	8.1915	18.4776	23.1124	8.06506	62.7245	31.008	59.7923	13.3734	20.2505	22.5758	51.6347	49.7331	45.6375	30.9051	20.4417	38.2143	61.9967	60.8808	72.0672	59.0212	36.369	26.1997	55.5252
P19838	NFKB1	15	43.0744	50.4395	51.2904	66.3883	34.6264	43.4172	38.5407	104.697	25.2656	46.3991	63.5254	75.7677	30.9327	27.1026	30.9248	16.1878	43.5082	9.05369	24.5863	8.22501	5.37296			17.5707		77.5695	4.15025	17.7694	28.1905	22.0558	86.3511	19.1512	27.4879	91.7954	27.3246	18.7202	19.3549	15.7211	14.7125	13.5868	60.7818	83.1165	73.8934	25.0545	14.2949	15.0628	97.2051
P19971	TYMP	19			5.76609							2.8781		7.97472																														4.38384
P20020	ATP2B1	15	225.29	147.013	126.004	144.586	174.811	198.482	104.483	167.416	146.623	69.5365	152.272	180.608	130.939	100.308	154.236	142.901	68.0571	84.9303	103.949	94.8352	160.318	128.721	135.399	85.6727	130.055	190.876	138.776	142.564	194.152	157.812	147.046	130.581	138.453	164.539	129.182	151.438	163.473	136.095	92.5501	128.321	192.895	122.453	183.07	77.2387	98.5898	100.502	131.967
P20042	EIF2S2	22	303.328	183.44	187.119	225.854	202.06	229.328	226.824	262.761	169.462	163.805	187.72	223.711	252.588	240.257	182.62	259.23	176.666	153.801	205.686	144.247	205.967	180.795	203.291	164.302	176.858	311.086	197.579	187.878	219.296	270.096	279.976	141.157	151.474	142.421	266.997	254.49	266.432	171.003	157.123	216.537	220.928	216.887	228.861	146.717	133.223	176.49	193.174
P20073	ANXA7	14	127.967	107.159	94.5336	93.8007	49.8208	26.7485	92.1654	124.933	82.182	56.9072	59.8724	50.9866	63.8081	59.7696	90.096	77.0706	50.1172	39.8993	59.5946	71.8146	11.2087	16.5696	40.8026	9.07551	14.602	75.1551	54.3568	60.7503	77.3133	47.4759	89.0041	35.5645	84.6317	77.0236	53.5335	79.2937	20.7269	38.301	25.4405	23.8006	93.2154	96.4783	98.6575	62.1328	66.7357	39.4349	73.868
P20226	TBP	2	19.6281			23.546		18.3242	9.30638	24.0759	9.62756		7.9969		11.8923			12.6205		14.2368	12.885			10.5113	15.8152		12.7335	44.7779	15.9959	10.3872	19.0746	16.3801	32.5171		25.4138		20.3684	10.0531											10.5997
P20290	BTF3	10	255.188	229.376	222.479	263.941	218.336	241.823	133.33	237.152	165.719	173.525	190.304	217.616	168.652	230.86	300.361	311.701	177.157	158.781	162.558	184.492	104.514	147.52	144.741	125.429	161.717	192.76	102.352	63.82	199.272	166.337	206.487	78.0867	74.4771	92.0674	147.528	188.332	199.144	116.68	114.926	113.261	214.958	161.125	183.531	77.2878	94.1168	124.656	166.633
P20337	RAB3B	2	55.2094	39.5615	30.4351	64.4247	33.2717	43.3798	64.7117	64.5955	36.8325	21.7361	62.0507	55.7563	76.1465	28.255	36.515	42.7733	38.2873	37.582	51.1263	54.2959	57.9219	21.9504	50.9531	32.4734	44.5702	66.5492	21.4356	67.2292	35.7788	50.2765	41.6382	43.5626	49.4043	72.7496	55.2124	43.3707	39.2063	41.8621	30.0103	41.9879	129.012	72.3498	120.455	23.7063	22.3745	47.7619	96.0918
P20338	RAB4A	5	48.266	27.5674		69.7751	54.2419	76.9195	19.3099	80.6271	43.1692	21.7838	10.8528	52.9401	10.3349	41.6517	67.6813	47.0505	41.9753	11.46	24.0512		48.4828	42.4506	20.0455	46.4339	32.6453	11.4883	31.125	59.4517	43.6232	35.7883	69.0646		18.5548	60.2106	65.3145	48.9705	23.7954	60.2749	30.8218	58.6293	43.1768	34.0022	45.6113	35.3833	32.8527	28.3681	81.6144
P20339	RAB5A	6	70.883	97.3099	39.5475	131.379	42.3103	45.8518	35.3981	110.825	35.1075	75.1584	121.264	65.709	112.693	46.4194	49.692	93.8786	37.0322	93.9098	80.7533	139.641	88.2413	26.1216	34.3021	35.5181	74.3539	177.985	35.6285	152.131	41.8584	38.1626	58.6626	55.7664	102.736	137.381	134.413	98.731	36.8072	41.9685	17.4549	38.5671	91.0178	90.8442	129.341	13.8931	22.1486	38.2355	84.0159
P20340	RAB6A	4	451.788	376.691	344.749	348.501	311.4	399.594	348.326	399.624	370.34	366.263	435.559	446.69	483.538	294.614	351.948	355.61	304.658	314.272	407.681	260.299	318.523	280.592	298.523	348.829	228.929	499.512	267.492	416.065	333.228	296.247	429.267	270.31	363.967	462.359	352.799	304.512	410.386	233.984	178.135	292.321	444.904	373.139	415.78	154.566	205.245	237.557	376.096
P20472	PVALB	4
P20585	MSH3	5	17.7979	1.40546		44.8173			6.21715	4.57364		10.651		7.20366	10.4921	2.93533			19.6459			14.8374	5.2647				11.6786	16.1392		15.6545	10.7919	4.41529	4.17303			22.569	3.2311	7.86127			4.92437			1.47775					29.5304
P20591	MX1	10														4.04798
P20618	PSMB1	14	108.327	91.4197	67.5005	126.734	130.622	142.042	151.668	180.092	149.931	116.106	157.829	196.386	133.865	109.012	118.336	130.313	112.085	122.973	151.23	77.933	66.3185	60.4822	69.5032	95.7467	53.6461	71.983	74.4321	75.5248	91.1565	95.0898	112.592	68.2362	51.8883	74.1053	121.674	117.347	124.366	91.0895	74.0199	90.661	141.045	122.406	134.814	51.965	49	96.6693	95.2024
P20645	M6PR	6	96.6754	52.1254	59.2243	138.067	163.551	153.321	141.752	163.733	121.229	49.4151	92.3324	130.705	81.4415	126.83	143.188	150.382	60.3766	47.9844	66.2482	96.7521	109.268	103.144	96.2923	121.052	46.6419	49.582	72.125	109.463	103.273	84.0104	117.332	79.9713	107.914	90.6062	135.226	110.415	126.397	87.9023	75.0149	99.8358	111.073	122.78	175.152	92.7748	61.2659	104.553	145.891
P20674	COX5A	9	2338.86	1873.53	1851.08	1725.44	1434.19	1585.75	1387.3	1830.71	1461.46	1977.98	1956.28	2093.99	2169.63	1322.23	1307.65	1373.34	1904.51	1621.32	2350.49	1207.61	1435.53	1348.81	1291.14	1198.07	1352.45	2445.37	1472.73	1952.98	1534.79	1600.19	1714.34	1809.6	2099.08	2414.8	1752.91	1572.9	1590.49	1262.51	1042.22	1385.32	1718.74	1494.78	1954.99	1006.28	920.492	1082.57	1676.41
P20700	LMNB1	53	2032.3	1581.33	1550.77	1422.95	1414.62	1440.37	1340.17	1492.7	1394.68	1523.66	1371.62	1599.78	1507.59	1362.14	1443.53	1445.48	1378.83	1363.37	1544.22	1314.06	1507.99	1254.63	1519.36	1283.42	1260.97	1842.19	1409.46	1763.04	1544.42	1366.8	1433.19	1514.08	1613.72	1670.94	1423.93	1485.88	1527.52	1218.01	938.578	1329.61	1406.31	1328.26	1405.83	1080.1	1206.19	1137.95	1324.38
P20810	CAST	23		14.8766	9.83189		38.337	36.4161	23.0339	9.86467	13.9331	19.1485	6.10276	14.4743	5.99433	23.2426	15.0041	6.14802	11.4344	8.93198	5.81329					7.62234					22.4861	6.3494	15.8025		13.5138		12.0505		15.8976	13.2356		15.01	5.6218	12.9347	23.0266
P20839	IMPDH1	15	43.7602	43.1163	42.6353	29.3003	20.2439	49.7217	27.5504	24.0479	23.387	24.1999	20.7909	33.9649	20.4913	17.1755	36.1818	37.891		20.6155	11.3801	13.4059	35.7315	34.0474	34.5028	38.6684	31.3164	20.9591	28.2496	11.5424	17.4009	23.277	28.0833	25.7367	27.227	13.708	25.4625	45.1554	65.1168	32.8582	14.6063	34.4066	45.0199	28.2326	22.2485	1.82917	20.2955	21.5093	40.8715
P20908	COL5A1	8	117.752	119.897	117.06	102.554	83.9649	77.0662	65.281	49.1856	49.5426	56.0044	50.7333	70.3979	45.91	77.849	68.7039	86.9886	32.4662	46.471	72.8069	69.2915	87.6924	56.1957	63.5514	54.8686	42.232	99.5928	65.7831	64.7406	68.8509	64.6548	66.6548	107.844	118.508	139.468	110.253	105.357	63.6837	70.6889	49.6354	55.275	94.5701	83.6124	93.7995	45.5429	32.2832	30.2821	91.5854
P20936	RASA1	9	68.7417		13.0754	17.4735							10.416	14.9669							13.4936				34.5029			1.92538					10.2579		58.9502			4.92931					17.3247						18.0208
P21127	CDK11B	15	113.111	67.0089	88.3261	106.795	101.929	108.062	86.6748	88.3456	77.7094	95.8544	89.4427	104.187	95.9263	79.7795		72.3193	68.7337	76.6217	86.8743	91.328	84.765	85.6475		84.6527	63.2507	89.0776	73.6972	82.8056	92.3661	108.332	117.137		83.3361	77.1917			88.9698		57.3469		89.1581		112.759			41.0304	88.6945
P21266	GSTM3	13	96.9209	71.7554	35.1862	112.511	107.082	91.1269	84.2199	124.785	98.6417	58.1928	78.2837	99.0108	91.2662	69.1937	98.8808	85.9844	64.4735	76.4212	109.351	48.7457	38.0656	58.7512	60.7055	49.802	43.8087	50.1069	62.7728	43.5166	49.0941	67.7891	55.0511	61.4641	79.1881	62.4505	98.1701	97.0994	82.2337	79.1323	49.6079	85.1394	109.129	100.182	108.786	41.4827	46.0405	52.9985	124.509
P21281	ATP6V1B2	19	110.584	83.8245	80.3743	89.2962	72.3293	75.203	54.7728	86.1481	91.7775	68.559	61.7416	106.36	113.04	46.855	49.1753	66.8126	64.8033	62.7993	93.4499	76.6311	76.7409	60.2701	59.1634	68.2373	53.4974	157.028	84.7883	84.3557	64.7289	68.307	83.5334	102.001	110.85	116.459	113.732	76.532	63.755	64.3192	50.331	50.784	112.333	111.748	145.992	43.6461	38.9994	34.9721	98.6128
P21283	ATP6V1C1	15	65.5629	70.8707	58.0306	58.1355	47.2042	60.8295	44.7159	73.9059	59.7463	57.1083	50.3714	71.5221	70.5771	50.8756	54.7854	55.1448	53.3179	41.6417	75.2257	37.1363	35.8931	33.6848	34.3979	46.4953	50.7265	72.9363	47.6126	42.22	56.7154	60.0925	52.2068	57.526	69.192	68.8348	70.7775	56.1186	55.7181	41.2618	34.9382	46.4423	99.2813	82.5641	102.465	33.1172	46.9874	27.5089	85.7441
P21291	CSRP1	6	46.5058		6.73441	31.0501	29.6486	32.1779	41.3598	24.3804		24.6161	34.0507		42.9999	14.1608		37.7299	36.1984	37.0145	34.3371	21.6631		18.7964	4.20499	10.0302	12.3178	35.2642	17.4245			20.7367		26.5878	32.3858	12.4817	29.8251	25.8814	38.8994	22.2146	16.6898	11.2157	34.5411	10.3917	38.0627			8.51097	37.3
P21333	FL	140	1399.91	1405.81	1439.02	1547.64	1268.37	1282.63	1083.52	1496.38	1158.04	903.771	1351.35	1614.31	989.847	1127.73	1225.99	1108.39	982.988	1037.6	1296.89	770.534	636.099	804.939	682.694	641.6	588.995	1092.02	610.047	722.948	967.215	990.601	1165.58	737.46	912.302	854.06	1182.54	1154.99	927.173	877.52	729.58	1026.49	1569.59	1532.61	1540.63	640.488	468.625	674.97	1666.75
P21359	NF1	6	13.3002	7.39662	25.7601	10.8391		14.2672						4.43454	15.8358		15.311											10.6148		10.2214	6.8415		3.08517		8.66482					13.3396					12.9296				2.83812
P21397	MAOA	6													12.2349							23.2149						9.46268				27.3379										21.3202						17.2433
P21399	ACO1	24	53.4994	16.9754	32.8348	49.54	24.5072	32.4462	44.2355	42.9685	42.7913	21.8907	33.8373	48.9344	78.8253	17.0875	26.315	39.9002	34.6742	18.147	19.6055	24.4858	13.1694	21.2285	19.197	13.4307	17.1154	42.9682	22.7395	18.9246	20.8678	25.7467	39.4668	39.4697	36.2251	32.6653	32.7579	24.9666	39.4094	18.2554	10.6958	26.7978	49.3949	64.8918	59.1566	16.6305		9.77214	41.7532
P21589	NT5E	19	157.895	191.945	162.228	115.68	204.53	219.316	111.981	211.903	179.399	156.704	228.578	241.146	223.072	127.744	134.413	231.895	157.158	125.67	154.39	103.286	178.309	162.456	93.7406	176.191	171.628	224.921	185.161	123.196	214.637	221.725	250.753	105.407	176.326	182.256	218.201	115.743	108.894	153.756	100.176	127.621	142.301	132.106	166.43	128.172	161.305	165.221	144.816
P21695	GPD1	5																																															39.8588
P21796	VDAC1	27	2682.33	2267.9	2139.54	2230.48	2315.9	2279.42	2188.73	2607.96	2194.09	2365.9	2388.93	2307.45	2390.4	2104.39	2149.66	2024.29	1976.64	1883.6	2444.8	1999.74	2218.69	2009.96	2050.06	1669.82	1832.05	2809.09	2112.2	2305.34	2292.38	2277.21	2549.83	2360.74	2546.31	2599.49	2327.05	2006.09	1957.15	1858.35	1354.84	1825.23	2045.5	1884.79	2036.98	1599.19	1428.24	1649.9	1876.02
P21810	BGN	2		5.0796																																							14.4237		16.9452				25.1559
P21912	SDHB	11	962.537	727.426	795.033	737.097	753.996	636.675	604.664	911.537	588.969	656.334	788.62	904.7	668.993	549.965	669.716	563.623	634.018	521.72	890.028	533.363	704.132	558.078	585.01	532.253	596.507	956.018	443.449	684.635	619.287	724.664	711.376	710.812	824.791	1019.73	714.511	752.618	734.712	460.807	358.203	597.594	817.397	718.622	808.717	482.18	384.493	433.086	835.861
P21926	CD9	3	918.524	542.56	488.189	555.723	505.156	487.552	362.087	519.71	442.539	315.954	504.678	605.994	640.86	464.579	438.531	374.594	506.599	480.087	623.348	361.251	296.826	377.991	233.251	209.885	252.689	584.7	314.003	406.192	343.092	403.784	488.471	321.364	490.742	588.679	677.146	629.344	401.921	356.211	347.315	398.99	805.417	705.756	630.699	306.044	201.284	245.448	841.77
P21964	COMT	14	158.259	82.4606	87.5555	147.915	106.087	120.984	88.6758	109.646	129.811	37.6812	93.5168	158.142	158.378	106.167	98.7389	89.8225	92.4536	87.5237	158.541	108.27	82.4289	71.0656	63.6121	77.5309	97.6266	175.375	100.737	141.03	109.969	97.3164	117.01	116.735	174.858	168.274	126.541	54.6841	81.948	72.5789	59.6767	91.658	119.829	126.604	163.432	56.8866	37.7994	48.5215	147.088
P21980	TGM2	25	354.268	123.082	165.052	185.621	392.337	255.662	290.086	337.789	283.605	362.7	390.399	406.68	423.171	320.712	215.917	339.702	378.034	350.979	484.059	304.592	326.619	322.54	261.993	244.84	206.458	313.625	136.549	217.4	335.801	351.605	337.266	180.037	229.314	176.466	524.513	397.673	380.728	293.237	197.452	310.776	476.786	422.042	533.199	203.563	183.681	244.503	489.62
P22033	MMUT	19	108.591	63.8643	61.4594	73.4646	90.7311	115.484	97.7582	131.678	94.527	74.4488	106.258	109.152	122.573	84.1261	105.162	109.856	77.7001	104.962	130.526	88.1207	63.9575	106.828	62.4679	95.4751	53.8276	123.059	67.913	92.1356	72.7603	59.8457	72.0175	145.948	147.218	127.505	104.494	65.5021	93.9134	96.8339	56.0847	70.6654	136.374	116.411	111.516	52.528	44.1034	34.4358	123.042
P22059	OSBP	22	25.3378	16.0498	19.3494	24.3381	14.3547	23.5452	13.0001	18.7005	11.0325	10.4756	22.7139	23.833	14.0479	15.3108	17.1291	18.4121	7.19489	2.50954	29.0511	13.8717	21.352	23.3148	26.1238	19.4973	17.5047	35.1137	14.5365	21.2429	14.6324	18.8467	58.4272	36.7027	39.2112	45.401	15.7978	9.15058	18.282	16.5258	12.0013	15.0832	17.0881	43.2193	60.0229	8.36517	16.804	9.71934	25.2309
P22061	PCMT1	21	201.056	165.035	158.56	146.43	150.591	148.051	237.975	118.082	120.324	130.768	131.828	138.715	100.16	138.65	161.422	209.878	68.7406	80.5161	95.3294	104.244	75.6553	131.889	78.3371	91.8788	289.018	149.207	254.482	103.985	118.082	111.609	132.472	108.207	160.557	105.809	162.431	261.606	101.885	192.96	88.2606	104.214	143.104	105.253	137.558	254.141	156.37	71.0096	119.073
P22087	FBL	24	815.797	983.905	760.666	974.094	918.314	901.967	701.239	992.6	817.502	760.09	875.185	1093.1	1128.66	812.477	794.089	1051.04	852.168	748.287	924.889	759.923	873.638	807.77	697.206	897.246	845.925	1340.77	926.737	1193.35	972.512	1020.44	1193.52	1080.91	1027.24	1071.55	1016.5	726.581	892.793	656.371	620.87	693.489	766.322	778.463	836.712	603.341	515.174	633.692	691.36
P22102	GART	45	182.117	204.783	191.223	211.003	141.608	167.148	136.436	206.782	128.141	132.43	160.493	179.543	161.001	139.223	137.449	150.264	128.478	96.6291	150.235	93.8958	80.3766	90.7052	98.4527	98.7766	105.221	146.397	91.1563	125.38	165.047	150.688	163.407	116.465	140.107	128.168	154.575	152.688	129.607	102.998	117.531	139.913	186.76	161.151	266.689	102.334	91.1079	76.4743	218.817
P22234	PAICS	23	418.963	282.198	309.451	352.867	224.116	232.173	196.36	268.591	202.25	169.062	208.48	315.671	304.658	236.011	234	207.75	211.745	202.005	236.385	135.544	102.136	139.564	140.883	120.622	114.833	207.255	157.176	109.649	199.175	216.066	257.943	127.265	147.866	172.742	227.636	220.702	192.469	172.925	141.872	131.547	315.796	314.037	405.934	148.074	124.57	142.858	313.597
P22307	SCP2	23	761.03	567.805	527.96	593.503	619.995	716.694	621.377	718.457	471.786	561.932	583.157	572.794	639.556	584.75	539.188	573.142	594.715	499.55	705.184	493.78	578.146	585.858	463.524	461.173	452.23	705.327	418.501	612.926	572.935	575.324	620.637	770.044	689.6	792.237	721.697	687.063	555.7	503.714	370.482	459.531	646.86	587.688	676.386	362.516	402.587	408.772	698.237
P22314	UBA1	55	517.531	549.165	538.094	399.984	251.909	236.218	268.488	408.344	337.939	414.224	408.229	229.958	477.549	202.931	118.882	116.902	413.177	338.722	438	83.4803	117.273	120.285	121.032	50.6599	123.784	380.316	146.341	168.38	241.861	226.949	356.659	163.783	242.215	292.75	243.329	246.028	208.461	175.106	135.13	220.636	440.293	446.809	510.261	82.0227	168.398	151.218	450.257
P22392	NME2	11	353.069	347.472	448.217	321.619	323.046	340.99	262.371	420.593	355.219	339.01	358.146	450.749	433.502	280.059	307.454	303.787	370.77	310.436	381.126	187.213	148.904	177.039	174.662	193.345	147.105	250.169	187.089	152.8	238.62	241.068	243.393	193.948	253.996	207.203	313.417	312.182	274.543	201.188	174.783	262.631	383.913	312.871	373.027	159.752	115.941	142.196	350.079
P22413	ENPP1	5	15.2233	3.16384	15.599	21.6302	28.175	22.7952	28.4696	17.7048	30.5087		12.8832	16.61		32.9569	25.9624	28.4749				12.0968	10.3226	6.82757	28.9322	25.7059	7.16026	31.5047	9.83081	27.2879	13.7634	38.0728	17.1172	35.8131	40.9325	21.7972	23.4601	23.5322		19.8359	4.61228	20.1842	23.3064	30.5559	19.3975	7.08634		11.3633	33.1374
P22570	FDXR	24	27.5328	2.69041	8.73323	17.6236	13.4159	5.27529	12.4235	20.8199		6.61951		9.49775	13.3973	6.79308		16.5444	11.0239			16.8872							30.1269		13.8458	5.44055	19.6665		31.91	33.5716	10.0561	15.2139				11.6826	34.9054	5.94548	21.0411			27.7456	33.936
P22626	HNRNPA2B1	43	6551.81	5613.72	6180.22	6142.23	4613.53	4509.39	5035.01	6166.32	5704.15	5499.35	5282.15	5796.32	4995.46	3907.65	3820.39	4350.23	3914.24	3684.6	4744.56	4382.54	3921.91	3386.12	3298.14	4014.17	3088.04	6654.87	2825.56	4462.14	6021.52	5226.51	6355.35	4408.2	5022.73	5656.93	6055.22	4316.82	4517.41	3529.66	2598.97	4660.72	6063.59	5703.88	5283.17	3546.8	2986.13	3310.09	4821.07
P22670	RFX1	5	22.0743			7.11227		11.09	7.84138						10.3789	6.14854						4.13578	0.863283	8.18862				3.0115		11.7138		7.21347	10.3409			16.3742
P22676	CALB2	12
P22681	CBL	9	14.589	23.1849	17.2065	9.14746		14.8081	8.33489	23.7316	3.09483		10.3892	21.392		8.0084	4.69752		8.88467	14.2672								12.0692			14.626	8.81429	13.9197						13.6278	2.48464		5.38914	9.22487	17.4645	18.4688	32.1587			18.1334
P22694	PRKACB	5	26.8294	18.3079	18.3059	30.0882	22.1844	26.5446	17.7205	27.3765	11.4936		13.2124	31.3099	12.4602	25.0266	14.2554	23.5219		13.9299	11.6112		12.3875	9.78972	4.00716	15.818		18.6521	17.7108	19.1923	18.4277	19.4058	22.8272	14.3611	26.7038	13.8243	31.8269	20.9773	14.5273	16.1313	20.6692	16.0197	32.8107	28.5499	34.3044	5.95589		7.07465	42.4739
P22695	UQCRC2	20	935.714	588.65	609.793	822.699	745.606	847.756	790.024	839.975	622.952	405.196	776.628	830.893	737.681	649.958	637.141	741.349	520.901	503.775	613.063	641.992	756.324	688.264	688.038	690.897	555.892	1181.76	684.774	825.745	580.19	713.438	631.537	955.526	971.59	1151.95	830.682	767.605	661.568	680.983	463.927	649.86	718.636	627.082	803.664	473.591	483.679	480.481	846.183
P22830	FECH	17	99.1369	56.4411	58.9326	51.2119	71.5446	70.1183	57.0262	82.3034	56.4588	45.7935	89.2061	85.1416	62.9847	49.271	46.7526	49.5322	58.6156	57.1174	66.0411	39.721	42.7461	47.2799	48.1654	51.6745	24.9442	70.4587	45.6878	54.9519	58.2505	42.6783	78.7172	67.1671	64.5046	97.7805	59.9664	40.343	65.5297	27.3957	23.9682	44.0033	86.2138	66.0835	94.3102	34.6223	20.8892	39.8454	62.653
P23141	CES1	2																																			42.113
P23193	TCEA1	13	70.6512	42.5875	74.265	67.5524	46.4379	47.0408	161.162	70.2612	76.6748	78.4197	89.5181	77.5192	79.932	42.9837	37.3455	55.47	47.3783	67.294	72.3926	31.1203	62.4942	40.3645	96.748	27.5064	16.5228	83.9122	23.9647	15.6635	42.4149	31.1729	63.2525	60.2759	21.6019	45.0813	57.9361	45.5879	28.0353	24.2167	17.6505	27.2919	50.7635	54.7658	59.5293	16.8439	82.2764	18.1984	34.9878
P23229	ITGA6	29	325.505	235.706	232.175	301.684	260.779	264.106	245.136	250.033	213.163	161.728	223.219	274.826	161.565	236.12	253.25	223.93	155.17	133.905	163.773	199.816	211.331	208.375	165.82	142.725	130.617	335.011	133.46	188.6	257.049	256.699	357.077	160.001	241.737	261.826	271.563	230.929	232.067	183.031	140.253	163.988	264.821	221.671	279.119	171.981	128.581	145.797	248.158
P23246	SFPQ	42	2773.06	2623.59	2634.18	2497.66	2394.19	2279.17	2352.52	2502.02	2243.68	2213.68	1881.92	2427.44	2203.37	1905.96	2182.64	2344.52	1661.63	1687.98	2272.64	1881.97	2074.3	1985.02	2180.54	2467.1	2030.62	2926.31	2129.98	2658.89	2639.86	2515.81	2643.6	2259.44	2537.66	2571.41	2447.55	2433.18	2210.97	2058.87	1494.93	2240.41	2144.17	2250.96	2290.81	1848.07	1679.42	1930.57	2078.31
P23258	TUBG1	12	135.17	98.7306	117.276	101.419	12.7725														64.7281										106.845	65.5139	42.1272							15.0807			106.629	99.5075			15.1281	6.6669	105.667
P23284	PPIB	23	3345.24	2293.28	2603.76	2817.21	2569.77	2775.46	1920.55	2937.71	2409.04	2877.59	3140.52	3224.39	3023.73	2432.97	2470.02	2497.47	2760.06	2322.53	3594.67	2078.29	1935.58	2234.95	1796.87	1623.12	1737.04	4683.21	2563.31	2730.21	2345.8	2483.83	2973.89	2568.58	4076.31	4555.31	3250.88	2497.87	2021.48	1788.62	1767.95	1859.47	3431.71	3177.37	4004.92	1383.29	994.368	1238.94	3234.31
P23297	S100A1	3
P23368	ME2	19	190.135	122.727	119.431	164.785	151.144	165.95	126.793	203.462	123.576	96.5936	144.887	187.819	133.652	141.903	117.577	174.038	118.406	107.414	142.605	121.093	106.647	124.743	101.137	95.9234	81.3684	124.675	107.349	124.874	122.574	155.061	135.113	187.266	213.817	224.05	218.27	136.742	84.537	101.829	101.663	84.8531	208.905	156.199	210.655	86.8907	67.8857	94.1931	151.673
P23378	GLDC	5		1.35818							3.58091					8.85735	2.88055	2.66941	5.64525	3.04841					2.55512											8.05149								8.92396
P23381	WARS1	26	274.022	265.391	217.917	196.384	176.098	167.167	132.8	190.796	178.824	160.812	206.922	234.931	191.037	160.693	133.143	145.686	135.63	151.819	155.527	102.53	76.7349	92.4275	110.052	89.3105	76.7401	242.584	150.523	147.047	157.217	148.843	203.22	184.367	210.698	173.311	139.514	151.089	149.594	145.002	85.9867	152.314	218.441	238.39	228.909	71.6304	86.6573	75.7052	199.137
P23396	RPS3	25	1452.21	1163.49	1215.56	1278.89	1586.16	1685.13	1525.14	1487.84	1228.14	1297.78	1145.96	1452.15	1228.19	1644.82	1633.64	1621.94	1212.73	999.349	1256.86	1259.38	1507.38	1279.24	1508.55	1706.55	1385.68	1122.25	1308.1	1210	1076.48	1394.79	1219.15	1231.52	1197.51	1074.87	1594.68	1631.96	1800.68	1447.71	1256.89	1558.21	1295.81	1244.76	1208.02	1182.14	1568.88	1421.84	1365.27
P23434	GCSH	3	219.679	193.015	150.354	195.311	205.173	224.018	171.679	253.809	141.362	153.586	196.056	243.091	189.803	179.278	206.365	208.565	211.28	193.971	239.12	173.175	131.934	148.967	150.361	156.386	108.808	241.443	181.92	202.898	148.114	140.514	146.819	211.308	261.148	210.972	177.17	150.83	178.757	157.105	118.005	155	206.707	165.582	161.394	123.187	91.2233	131.346	168.626
P23443	RPS6KB1	10																															8.06578																8.41458
P23458	JAK1	9	454.392	298.055	279.984	419.628	270.081	326.692	277.786	369.385	281.435	189.286	296.276	354.461	239.162	281.934	323.152	240.647	161.743	225.546	255.799	275.133	251.327	265.771	197.794	170.255	176.215	277.218	162.084	255.496	346.784	311.748	439.141	193.217	238.667	282.389	377.364	326.538	261.165	211.393	199.388	268.221	546.187	566.202	641.692	185.205	114.507	145.749	627.235
P23469	PTPRE	6		9.00615	1.66163	7.83316	9.73339	12.0972	6.24613	13.7499	17.8853		5.60107		6.61294	10.4499		7.9561				9.27799	14.7199	8.73877			25.1708	23.2006				11.9389					19.2479	7.23007	4.45184	17.6108	7.1133		28.6861	15.7427	24.6882	3.32617			29.0279
P23470	PTPRG	10	62.0915	40.5683	34.4587	59.514	33.0494	44.1881	34.2695	28.4474	32.1857	7.93819	39.0235	43.1145	32.7528	36.375	30.451	26.5687	24.7489	27.0563	28.3879	22.0497	31.1398	25.873	38.488	30.657	26.8277	45.3396	29.9993	35.7382	32.0087	30.8544	37.7488	31.7153	37.5608	36.389	40.1456	49.3731	33.5696	33.7567	29.215	42.8066	49.9969	52.1573	56.1764	27.8975	13.0183	20.2649	77.1231
P23497	SP100	4
P23511	NFYA	2	51.5509	28.6594	26.6818	33.0752	17.6493	29.8211	15.621	35.9361	27.4589	12.8198	16.4444	47.7144	20.8179	14.0094	36.318	24.3423	8.02238	22.4611	19.2376	23.77	34.7084	18.9772	30.7126	14.3338	32.5322	33.6266	8.99398	13.1664	37.1097	23.3796	46.5303	15.5011	24.8215	25.1022	24.6774	31.1514	20.6012	14.2954	9.48376	22.5534	19.0656	23.6321	27.171	16.2402	6.30076	8.30063	16.6498
P23526	AHCY	27	591.146	479.058	535.519	612.185	512.629	495.75	417.505	637.877	613.13	350.064	521.506	613.92	456.584	448.902	501.811	410.853	440.731	460.785	435.116	352.509	276.529	281.221	288.657	266.71	234.579	386.919	285.699	303.434	477.311	426.592	572.835	337.631	463.855	420.968	581.037	580.064	386.506	389.96	335.755	397.635	833.021	845.715	883.653	241.039	192.887	241.438	859.787
P23528	CFL1	14	1902.74	1589.73	1497.83	1413.79	1737.63	1834.64	1522.12	2163.31	1903.26	2100.8	2163.1	2174.32	1958.09	1572.11	1688.33	1586.72	2077.35	1654.07	2045.1	1455.38	1089.51	1133.8	1183.44	1042.55	1044.24	2000.34	1296.94	1286.31	1528.51	1423.98	1763.26	1525.45	1613.7	1484.07	1755.22	1922.22	1378.66	1405.51	1100.91	1441.1	2258.72	1994.5	2171.42	806.648	768.943	937.611	2179.45
P23588	EIF4B	19	76.7729	61.2682	71.4899	85.9006	100.064	101.789	60.5789	77.7469	89.2883	54.3542	67.4097	95.4716	60.8481	93.7749	101.828	124.215	59.4479	52.8184	54.5565	83.9804	27.3778	81.6498	44.3708	55.0332	33.5437	49.0344	38.6986	33.3365	90.3323	81.441	78.3278		45.7555	35.9311	118.031	116.552	54.7938	72.5635	46.7789	61.1671	108.782	99.6397	110.033	43.0454	50.9515	60.0866	117.857
P23634	ATP2B4	14	234.407	128.347	114.824	247.526	134.207	100.039	73.8068	186.27	129.577	60.8385	57.1282	183.071	117.347	56.4426	139.295	170.069	65.3023	94.025	73.3118	113.909	140.214	70.6752	45.5732	35.3178	92.9233	146.055	60.4051	81.3681	154.357	132.486	186.36	134.061	166.151	91.2333	170.124	107.427	148.534	35.2445	40.6773	123.654	153.154	143.086	200.403	84.705	33.5604	33.2714	159.771
P23743	DGKA	3
P23786	CPT2	24	49.0089	19.8343	24.2214	39.778	35.9877	37.8123	22.9681	40.5592	31.2444	23.3254	33.7001	44.3575	52.5132	20.0076	32.664	46.7353	42.6128	32.8511	27.7705	13.3037	23.9549	22.4927	23.845	20.0363	31.595	28.0175	21.4627	46.7809	25.4575	28.9399	30.5821	79.5341	83.0831	49.7667	48.5548	35.3678	13.5533	25.9928	18.629	21.6294	58.4165	35.5893	57.6503	15.6842	15.7981	8.41003	106.02
P23919	DTYMK	14	152.949	126.258	162.292	86.8396	83.9058	79.239	116.914	98.0134	103.166	82.368	126.105	74.756	67.1016	56.3799	84.3426	136.154	108.37	44.3502	56.1797	62.9447	37.4079	35.4781	52.2566	27.386	33.6831	111.381	68.6522	59.6363	64.05	107.373	74.8057	52.0402	74.7237	94.6573	72.1932	102.647	87.3915	89.3982	86.6505	76.5273	130.274	85.9877	108.876	55.1177	24.9076	39.4638	75.7241
P23921	RRM1	30	103.711	82.2738	97.7075	88.1312	46.9498	57.0566	26.98	60.8312	42.7759	29.4113	42.5277	27.6582	44.9957	31.9385	43.8605	49.2484	31.686	34.7277	45.2801	16.984	12.1897	43.1392	13.6617	7.1693	23.3541	55.6504	26.6055	17.1097	49.4717	31.1027	32.832		30.9639	19.9292	46.8545	56.4333	31.2243	31.1949	19.6908	17.1613	71.2043	39.167	77.3717	24.2245	17.0824	33.121	52.7028
P24468	NR2F2	3				31.9546																17.8792															33.3808			16.6079			25.171		34.7473		12.9422		50.9538
P24534	EEF1B2	11	853.778	762.1	884.267	807.476	665.927	651.165	330.826	940.503	727.789	849.293	1014.98	1117.77	855.859	711.31	796.661	746.536	885.896	684.93	858.803	496.787	367.696	550.259	254.254	274.947	352.878	895.185	363.951	475.414	653.814	724.12	777.583	308.256	538.183	489.881	888.548	838.51	368.293	459.004	353.524	461.294	994.227	826.842	1104.51	288.727	172.127	245.708	913.975
P24539	ATP5PB	16	602.718	496.555	274.094	473.13	296.854	326.345	253.748	404.1	261.509	321.996	300.797	411.132	614.474	193.103	207.177	251.215	424.244	397.404	487.671	358.629	206.646	225.266	419.97	184.887	369.527	593.803	394.2	549.136	385.316	218.93	286.971	560.905	322.838	655.864	327.299	306.315	284.252	172.974	168.278	272.871	453.108	262.95	485.055	130.516	99.4779	135.78	399.901
P24557	TBXAS1	6																2.21212
P24593	IGFBP5	2
P24666	ACP1	7	20.8564		15.0016	32.3214	22.0086	16.5034	18.4155	24.3084	20.3967	16.0185	15.1478	35.6999	20.2843	21.976	27.315	24.0022	7.82408		33.2316	13.8529	12.9539	22.0537		10.0693	11.2122	16.9039	21.4505	14.5026	22.0179	23.5919	25.1		19.3167	23.9589	28.5909	37.7109	26.8757	30.4509	23.4475	26.7408	14.715	27.7598	20.7732	13.3702		17.7915	36.4059
P24752	ACAT1	35	1023.49	820.225	851.058	789.422	385.548	411.332	372.591	708.822	874.962	946.833	1001.33	1005.62	1147.31	308.579	306.138	336.152	932.902	786.84	1218.74	592.294	252.187	308.361	265.398	272.506	215.236	1071.2	321.247	674.202	737.51	607.402	735.543	725.22	1004.11	1131.61	820.434	367.584	408.335	458.372	225.317	306.066	1222.93	954.891	1001.47	195.754	186.827	207.106	866.382
P24821	TNC	29		6.0577			1.1345	13.9628		9.2248														4.11029										10.4283			16.4605	7.42371
P24844	MYL9	14	1104	746.815	748.334	799.834	742.42	784.186	692.088	827.196	721.711	457.595	646.442	748.748	542.674	583.687	600.904	457.656	475.185	554.754	661.907	829.053	1022.6	1070.64	738.913	896.587	729.926	655.288	582.765	600.534	543.267	606.025	604.643	852.076	1100.44	1002.5	797.025	741.142	962.093	748.061	398.878	644.395	1254.71	1010.17	1066.98	423.887	472.483	405.579	1206.42
P24928	POLR2A	34	119.871	47.2351	29.2229	35.721	43.3835	75.7503	40.9144	45.5438	71.1861	27.867	51.1355	37.0802	28.0624	30.8438	26.4746	34.0248	26.9016	49.4067	43.5523	22.0986	13.734	17.6155	22.3304	38.1604	33.4176	28.4297	31.1519	29.4865	37.6426	72.4807	49.3608	27.142	34.6359	25.6653	56.6339	39.8461	30.6359	34.8345	19.2673	19.0578	53.4425	48.58	49.7857	8.03707	18.9758	18.2124	32.9264
P24941	CDK2	13	73.7519	57.9581	59.9684	60.2978	34.38	35.8964	27.6187	42.348	25.3827	19.9519	29.157	46.0317	25.3097	48.4834	30.0616	38.2343	29.6962	21.0901	34.7073	26.5857	27.5983	31.5574	34.8008	2.87822	27.4862	41.9406	29.2306	46.0922	56.2681	61.6717	78.5893	32.4996	33.5055	30.2228	57.2163	49.9339	35.58	36.0497	24.5685	26.705	51.3613	42.7268	55.8719	22.3008	25.372	19.4541	31.3574
P25098	GRK2	12
P25205	MCM3	39	173.987	128.948	115.208	118.082	101.508	98.8446	92.0604	145.969	111.552	150.687	117.081	128.33	112.089	113.09	93.4111	84.8112	127.789	100.733	105.763	69.3299	52.56	77.3684	68.1148	59.6735	49.4502	97.5801	72.1083	40.2005	77.9136	76.4966	105.755	72.8118	88.6	103.864	87.0784	100.927	66.4413	69.0619	51.315	74.9055	79.5355	106.288	107.31	50.4046	49.5253	40.332	92.687
P25208	NFYB	2	113.927	73.0498	49.96	59.5341	50.2648	49.5318	53.3055	51.3891	45.0262	93.4018	92.1022	68.8075	41.3027	45.8017	48.323	34.5236	56.6023	63.7365	72.5607	61.7996	28.6853	53.322	47.9141	35.8376	54.9027	103.401	51.0769	61.827	83.8568	81.1838	69.159	40.7165	54.4503	63.2973	63.5725	58.7426	55.009	41.0023	22.7858	37.5137	43.0763	40.7689	49.5832	15.7109	6.19751	33.5042	57.244
P25311	AZGP1	12					4.13906							4.88323
P25325	MPST	12	97.1206	115.319	79.4682	81.962	60.3689	65.5268	62.2347	104.456	80.4547	60.1983	93.7305	88.8259	69.8482	69.0035	90.3126	69.9492	54.7452	58.5309	64.4477	71.4776	48.4119	37.8383	71.3939	56.8959	32.9061	83.4898	58.2105	43.5045	56.6633	68.8734	97.6815	62.8307	82.7435	63.9778	82.997	75.1784	84.6151	55.2035	50.597	47.7006	104.974	103.304	113.196	31.1595	47.9447	51.2811	93.5183
P25398	RPS12	9	910.956	839.362	831.304	983.029	803.717	873.266	685.83	879.484	777.722	1064.67	1067.42	1285.19	1025.64	881.831	1038.43	881.913	959.238	801.279	906.407	661.249	538.395	655.283	642.712	615.833	606.797	1027.68	587.059	555.694	775.398	900.228	852.434	559.993	524.633	554.248	964.513	1039.15	840.902	718.649	597.719	756.704	917.095	721.92	940.046	496.52	493.608	665.76	877.444
P25440	BRD2	4	25.8735	5.41878	7.01147	19.5663						16.6607		8.81384		4.95346		7.9747	17.5398	15.612							11.5482	20.1006																	15.2313
P25445	FAS	2	18.8053		19.7787		12.8885	15.0682		23.4857	5.53032	9.5165	17.3944	21.1145	7.40289		6.98285	3.18943	22.1214		23.9317							34.5709				25.3043	5.33251		7.41483	29.126	17.2261	21.9908					25.1539	14.7582	5.97654				20.6065
P25490	YY1	3															1.96783
P25685	DJB1	15	59.2031	54.6703	51.7409	49.1453	47.4885	43.5408	43.9282	53.4689	34.8093	48.193	49.8484	56.7755	46.6546	36.7666	49.0974	55.2481	41.8995	27.7772	33.9093	28.2181	24.78	43.0943	27.6264	34.5563	28.4327	60.0705	32.6131	37.0825	24.9189	41.0286	56.8603	36.6626	28.1329	37.951	42.5394	70.9002	57.4032	38.0735	28.3382	73.8766	67.7487	67.3461	52.1598	25.8554	35.9266	40.9585	62.2872
P25686	DJB2	2							1.97642					5.93774		3.26106	6.43428					11.9469	9.54349	10.0331					8.82683							7.57309								6.06235
P25705	ATP5F1A	46	7038.8	4719.04	5065.65	5587.29	5893.49	5854.11	5879.74	6364.61	5343.75	3869.68	5100.75	5578.18	4390.01	5120.09	5235.71	5314.98	3139.33	2975.64	4156.33	5005.22	5696.46	5874.25	5544.6	5612.44	4441.25	6231.32	5226.26	6107	5920.5	5415.32	5454.81	6504.58	7046.36	7128.11	6746.52	5699.97	5620.53	5395.08	4002.62	4796.23	5550.83	4937.83	5478.47	4112.84	4254.31	4369.65	5489.26
P25786	PSMA1	18	100.815	99.8678	89.6502	134.384	141.056	136.265	124.708	191.89	120.459	176.11	139.239	181.495	140.57	116.771	99.4616	128.206	148.613	136.449	116.907	88.8051	49.1282	73.7005	62.1078	40.8937	49.7354	97.4895	71.9926	76.8722	99.4736	93.3893	122.891	68.8919	90.4063	100.986	130.421	123.41	96.5965	76.6788	62.0685	89.9863	142.135	117.264	159.489	46.3317	34.4471	46.5438	129.811
P25787	PSMA2	12	110.981	179.533	103.306	129.315	104.773	154.201	82.463	159.11	129.479	165.094	180.282	189.508	185.436	99.5169	90.9876	119.124	181.824	137.073	171.187	62.7306	40.5066	52.8329	43.7079	55.4162	36.5619	131.592	48.8277	49.2015	83.9236	85.7616	111.96	48.7368	67.5054	84.7131	76.5515	131.342	59.6977	56.9274	60.2044	79.3861	134.831	119.074	158.364	50.1249	22.8968	39.5639	143.946
P25788	PSMA3	11	163.321	152.758	112.239	175.523	175.239	203.715	162.039	221.23	207.644	142.207	198.345	278.413	166.531	180.833	175.624	177.572	182.049	134.813	166.722	108.59	78.7283	108.303	88.9241	92.8611	66.655	146.673	97.8862	92.1513	107.737	136.351	169.651	97.0876	120.022	99.8162	147.399	170.172	118.063	109.327	81.2407	149.562	214.124	186.351	218.655	73.9152	62.9039	72.2843	221.864
P25789	PSMA4	12	263.711	232.354	228.904	247.225	293.074	291.617	256.269	350.667	253.547	292.975	249.398	308.368	293.406	252.673	246.991	285.629	273.483	273.957	317.708	160.737	88.2352	148.329	181.547	137.343	129.386	203.851	154.675	160.063	203.817	191.716	204.437	149.609	159.764	154.717	254.558	274.86	156.337	184.183	131.941	180.333	282.469	226.282	286.277	122.51	94.9098	126.136	246.851
P25815	S100P	3
P26006	ITGA3	18	473.471	420.416	415.244	418.687	399.889	502.076	457.882	460.759	457.121	391.988	417.856	473.956	326.743	417.532	433.907	403.54	287.952	293.809	405.783	394.688	411.206	394.541	419.756	370.143	345.869	574.061	380.845	479.593	435.107	442.988	470.284	414.829	547.715	506.954	539.832	479.728	438.761	405.696	335.958	355.489	595.817	513.029	556.305	327.917	267.631	310.289	566.085
P26022	PTX3	4
P26038	MSN	48	654.475	468.152	427.636	577.721	660.752	714.133	681.024	839.188	541.434	410.96	586.759	836.178	517.453	683.332	689.704	697.459	446.627	429.211	528.148	405.44	377.136	383.626	389.297	351.95	369.965	327.132	380.135	435.167	522.884	504.176	551.138	498.178	535.795	513.523	631.954	659.688	360.299	494.461	236.778	549.91	784.017	656.592	643.382	366.227	394.677	413.039	763.283
P26196	DDX6	20	329.691	242.529	236.14	285.577	174.862	216.379	164.643	201.785	205.201	139.194	224.06	239.218	157.88	161	183.303	157.71	117.508	141.577	172.39	143.02	77.6681	115.173	104.957	98.6128	123.184	196.885	85.3641	132.154	224.612	207.622	254.201	106.477	124.405	118.508	277.227	248.914	185.188	125.433	131.052	167.753	318.496	274.26	336.065	108.94	71.7209	101.321	277.531
P26232	CTN2	2		52.7811				31.271	124.191	78.737					78.2781	15.163		94.2666	34.0746				109.2		69.0165	91.4542									61.598		199.045		81.8651						158.495	37.8015	40.7383		55.2496
P26358	DNMT1	24	51.3071	29.6488	39.0165	44.9766	35.2499	40.3883	29.563	40.4684	31.7009		19.6045	11.8582		55.3977	46.3868	34.2934	47.3475	8.90853	37.9787	30.7589	23.3429	18.5341	23.0488	28.3625	59.7175	33.3305	35.2425	34.3213	28.833	37.282	63.9269	33.4826	37.8617	38.1888	47.1954	40.2721	24.9187	43.6738	8.3568	19.631	50.8885	38.8895	45.1353	12.2546	25.3304	31.3062	28.2208
P26368	U2AF2	21	1327.65	1027.41	1141.83	1263.68	1029.06	1039.51	980.43	1236.48	1083.16	1370.64	1217.35	1256.06	1455.09	1119.09	1110.72	1078.89	1067.12	1004.54	1260.74	1038.18	844.602	881.762	1004.42	886.146	878.462	1464.81	850.883	965.431	1314.81	1060.85	1210.93	899.31	871.371	1012.39	1332.12	1077.59	1079.79	844.94	611.947	989.674	1157.33	927.572	1075.51	781.094	735.299	728.722	994.555
P26373	RPL13	13	1326.24	1066.34	1108.72	1240.15	1027.76	1062.34	910.769	1147.6	928.587	550.249	872.872	1347.76	757.045	1183.3	1159.45	1162.06	423.785	604.807	645.874	971.525	964.5	869.308	957.357	909.175	869.522	1438.28	926.77	923.629	1104.94	1289.06	1461.9	874.313	938.749	999.007	1499.61	1244.08	1181.75	967.882	845.933	1133.75	1240.35	1035.35	1545.29	748.927	676.384	835.062	1061.01
P26440	IVD	14	86.1513	55.4743	78.6866	70.0551	53.7327	66.8662	62.2797	125.605	87.4684	70.4189	106.658	134.501	96.7397	45.1237	56.9119	55.0214	84.0941	70.8278	95.8133	46.1301	27.7066	52.3625	35.5895	47.6355	36.3823	106.649	57.447	76.4201	51.9268	59.6421	63.6935	74.4068	112.474	112.568	85.974	62.0965	54.6871	55.7738	48.0122	49.2936	124.017	88.1662	115.415	36.3419	25.7917	23.9841	106.074
P26447	S100A4	4
P26572	MGAT1	7	64.7754	41.0172	42.3561	54.1995	54.0251	55.3455	40.689	44.6975	22.3101	33.8895	31.8811	43.8845	53.6832	36.3404	43.9689	39.5507		27.8333	42.3067	42.4857	32.6557	21.8699	59.6218	24.5847	38.5152	61.6013	26.1594	37.0095	56.0604	39.8602	40.3885	19.2028	49.4433	50.731	45.4924	35.3902	32.864	31.7779	39.292	26.4052	57.4854	52.2247	62.5897	41.2559	20.0309	31.5298	59.8758
P26583	HMGB2	11	400.595	91.8097	127.895	216.557	287.593	334.635	252.094	360.684	263.856	128.58	173.216	211.72	187.57	236.479	243.211	268.991	196.08	156.654	175.683	210.126	154.866	179.095	146.373	131.385	150.073	272.889	178.774	166.214	215.672	190.655	244.752	170.666	225.364	165.611	231.356	154.912	128.404	121.085	119.341	130.737	136.743	136.468	180.922	69.3236	59.0755	78.812	117.266
P26599	PTBP1	29	1609.78	1531.19	1430.72	1482.67	1169.73	1320.6	1216.56	1583.79	1438.21	1571.55	1680.29	1541.92	1597.68	1269.24	1381.13	1326.89	1251.98	1345.06	1476.84	1177.53	1057.93	1003.26	1243.52	1032.35	1148.78	1850.68	1214.64	1359.1	1135.65	1249.88	1392.2	1237.38	1348.74	1463.48	1324.32	1470.85	1261.46	887.047	810.181	1202.43	1496.5	1341.26	1377.4	883.271	867.004	840.02	1184.87
P26639	TARS1	42	114.156	80.239	182.082	99.44	92.69	118.569	98.5984	126.726	104.705	92.8419	108.938	108.442	137.173	150.109	161.987	69.1822	100.928	112.324	78.6514	58.5278	146.856	70.9522	54.0692	44.1866	95.2791	113.086	93.4163	49.7925	71.2377	42.4379	108.195	87.069	95.3383	105.513	119.066	183.108	93.5646	94.8383	53.6417	80.5958	104.236	108.812	132.024	50.0082	75.0217	49.8932	144.256
P26640	VARS1	39	99.3804	89.8903	68.5446	81.0894	72.3459	38.2805	55.7827	90.0407	44.9011	36.3917	61.7908	82.5409	51.7426	45.4339	70.4955	70.8592	44.5251	44.3644	50.6987	48.4549	49.6273	35.9469	47.0764	23.3158	30.3428	79.6415	49.6137	41.5391	60.8916	60.2784	54.2517	38.9684	47.6522	81.268	67.7852	49.3914	41.0468	66.9452	45.8962	34.6912	74.1499	82.0405	101.949	37.7402	19.1175	23.8785	101.61
P26641	EEF1G	29	1614.47	1166.07	1075.42	1704.24	1266.27	1333.72	1113.69	1363.96	1033.44	825.292	863.543	1228.71	1128.47	1557.06	1362.15	1489.35	890.11	913.748	875.746	917.365	813.223	922.687	938.852	819.592	826.62	1387.05	958.188	829.362	1189.8	1242.89	1282.89	645.267	701.082	655.625	1494.68	1330.67	1177.14	1035.83	912.634	1133.56	1354.87	1309.83	1648.15	806.32	740.402	901.871	1421.21
P26885	FKBP2	9	978.402	672.401	674.948	823.335	863.45	1018.2	855.544	1045.99	794.909	548.194	714.241	742.125	495.681	922.607	975.68	955.027	566.48	653.255	840.573	941.428	944.029	884.377	881.901	968.612	804.407	1155.9	1041.76	1199.56	808.693	836.692	980.159	1264.45	1403.58	1522.82	1068.22	826.029	956.724	865.129	704.01	761.307	1184.06	977.635	1132.27	547.44	592.467	609.485	1057.7
P27105	STOM	13	635.255	566.208	634.475	679.827	632.462	576.07	577.654	650.515	587.007	567.466	524.066	734.897	712.566	491.833	689.321	563.095	526.069	471.212	575.748	443.822	494.15	477.573	434.184	494.478	447.429	983.539	557.005	632.626	594.804	559.943	696.384	593.446	804.799	701.681	725.134	582.316	257.005	474.196	389.233	545.601	755.471	644.392	716.865	334.666	407.877	381.399	781.668
P27144	AK4	13	492.65	447.987	447.413	478.012	411.568	485.143	453.078	495.299	419.384	326.847	427.39	409.271	478.515	408.879	443.044	517.927	338.656	377.992	458.679	292.597	327.808	359.185	281.424	292.92	239.1	466.682	262.498	311.872	383.95	375.794	393.356	369.775	430.809	405.683	535.401	432.014	442.529	322.014	241.51	308.687	503.16	348.769	542.117	278.242	279.598	300.369	343.352
P27338	MAOB	6													4.11526							7.36618		11.1235																					26.3345
P27348	YWHAQ	14	563.653	403.872	357.267	276.815	435.948	497.04	363.883	619.705	495.979	327.64	463.583	568.425	496.219	382.755	471.807	400.884	416.214	339.679	460.403	113.323	214.164	245.384	221.719	225.581	206.943	394.792	233.893	278.806	391.52	325.906	408.705	275.256	140.973	287.616	466.139	400.088	384.684	343.019	289.91	326.615	579.797	478.886	601.304	240.514	201.067	199.649	563.536
P27361	MAPK3	10	72.4393	45.1803	50.4575	37.6542	28.2393	39.6543	30.0036	42.9008	32.1057	15.6457	41.1853	47.8513	26.798	31.6213	22.8909	21.802	22.6943	28.0772	31.7538	26.3081	21.3184	22.507	21.4577	24.4699	22.8942	31.6876	26.7925	27.3167	30.6206	29.7124	31.0178	25.2337	28.0381	26.532	32.7865	17.9307	25.0821	24.7772	25.6179	23.6397	52.0531	63.514	73.4087	25.8253	19.3092	12.1133	49.7657
P27448	MARK3	5					6.24584							11.0355														19.6241							17.1485														7.42828
P27635	RPL10	11	938.646	880.416	823.999	874.634	744.341	766.693	552.402	882.146	647.269	452.807	816.372	986.616	577.523	899.338	688.671	733.229	407.137	422.234	498.524	636.194	503.174	558.322	464.384	471.54	551.994	971.612	547.661	611.628	804.802	994.875	990.751	579.297	802.236	782.677	1049.27	825.503	630.073	594.03	635.862	718.954	1038.2	868.785	1233.18	520.758	391.857	465.953	1002.08
P27694	RPA1	28	568.207	452.691	415.668	429.67	276.002	271.984	231.427	392.213	295.837	345.651	411.2	436.695	410.677	263.345	320.689	254.678	307.04	250.295	321.921	217.552	212.363	199.451	188.994	199.281	209.228	355.372	186.775	243.947	346.664	327.839	423.112	168.88	280.238	237.228	284.934	283.405	228.045	171.702	118.332	196.63	261.247	292.409	305.382	186.657	97.9481	149.882	303.011
P27695	APEX1	20	201.302	84.7723	103.045	191.257	174.634	188.695	114.637	234.183	163.935	126.717	196.925	241.932	151.726	179.164	251.871	180.453	135.679	153.132	162.228	81.2622	62.3748	79.3777	100.295	69.6799	63.7617	237.549	72.9299	82.8925	92.4629	101.926	149.513	118.859	133.616	132.343	131.808	130.661	88.6188	81.9053	81.201	108.488	177.563	160.386	181.309	77.9867	37.2363	47.6905	152.367
P27707	DCK	5	20.6795			5.63399					27.9834			22.0144				28.026	3.36274				9.21816								23.3235	20.6225	42.1019			19.1134	42.5322			37.5796	6.38217	14.8968	49.76	39.4	47.4382	2.28859
P27708	CAD	60	147.816	104.582	97.9257	170.854	172.779	193.189	151.023	173.046	120.926	71.4313	125.043	146.087	117.296	129.446	116.951	121.67	82.6663	46.8134	105.145	79.4409	73.616	69.991	96.0033	66.2318	86.5839	104.73	97.0797	82.5449	115.298	82.9696	101.868	91.964	101.962	89.0703	179.63	176.696	152.178	113.295	117.723	144.35	203.618	184.01	343.325	75.8948	76.528	87.3724	318.59
P27797	CALR	34	4683.88	3535.93	3556.72	3020.5	3919.12	4265.37	4007.53	4005.94	3337.15	3162.5	3429.92	3547.69	3068.31	4101.77	4295.13	4526.19	2698.09	2650.32	3437.85	3768.09	3497.08	3880.43	3887.76	3584.76	3147.79	5114.86	4402.36	4902.01	3629.8	3560.03	3888.75	5277.42	6067.67	6154.07	4587.51	3892.73	3878.27	3560.66	2897.13	3238.05	3869.1	4100.54	4218.09	2468.64	2514.34	2623.25	4522.34
P27816	MAP4	40	279.177	168.543	163.026	224.854	247.175	245.71	203.994	232.617	180.712	170.603	179.515	187.131	190.091	261.78	214.229	217.832	200.56	173.348	171.148	161.515	141.134	168.457	164.528	98.5566	178.915	263.797	122.912	88.403	208.171	236.952	250.223	73.448	90.5442	64.0154	203.597	153.61	164.801	136.121	92.6784	157.475	188.255	135.288	190.801	85.3671	78.2264	124.947	173.049
P27824	CANX	36	2228.99	1558.04	1448	2392.86	2238.18	2291.35	1856.82	3127.44	2083.73	842.058	1650.01	2233.37	1467.4	2258.35	2330.12	1981.9	1056.2	1083.82	1638.66	1365.44	1873.07	1779.39	1768.47	1354.85	1571.8	1732.33	1512.89	1789.79	2196.2	1940.89	2553.66	1737.83	2019.67	1937.07	2183.36	1891.8	1812.61	1785.62	1160.75	1904.38	2631.51	2294.99	2519.06	1696.26	1210.37	1423.84	2298.09
P27986	PIK3R1	8	21.3587	10.7736	16.8046	12.6176		13.0048		5.23315	8.07689		20.7275	22.4227		12.7624												19.5371	6.01224			16.1364				6.70104		3.70731				30.1992	16.5638	21.3277	19.8064				14.8334
P28062	PSMB8	7		8.05554		23.2017	15.4598		11.2658	17.9449	24.2853			27.8379		21.2655	27.0864	4.30647	10.4534		18.149											17.3977							15.4874	22.3093			22.0376	21.7901	15.5715
P28065	PSMB9	6	3.95076				3.12884	7.25881		3.50072			6.35776						19.4178																	3.10556
P28066	PSMA5	14	263.77	276.886	213.391	183.466	250.658	270.773	187.915	284.652	224.824	277.557	287.549	336.973	267.768	183.4	239.467	120.376	294.628	255.543	257.386	102.817	91.4146	135.991	140.627	154.112	132.156	214.39	149.48	135.64	133.042	194.588	209.01	155.373	174.164	171.705	220.748	241.632	193.249	154.966	134.64	150.224	249.434	209.113	248.613	54.8162	132.499	97.121	225.619
P28070	PSMB4	9	113.68	39.7501	82.506	116.281	76.1517	80.0288	65.3638	140.601	92.5534	94.1778	109.215	129.383	89.0346	71.7708	64.6761	76.06	87.5945	71.3263	108.185	43.7352	34.3539	31.8955	35.4439	33.8757	30.033	85.051	35.7114	58.7895	64.8192	38.1112	95.3435	48.0412	70.6023	32.7256	91.1838	104.95	52.7956	30.523	26.1294	52.0592	109.842	111.547	145.066	19.1501	19.5366	19.7396	134.704
P28072	PSMB6	7	79.6704	68.8461	75.0145	88.7123	123.984	118.649	110.542	150.727	100.715	103.968	106.395	143.189	78.7778	96.3912	107.438	126.799	84.6982	59.0091	69.5439	38.662	38.1734	53.7406	65.2256	59.6527	35.5504	96.5134	61.4975	46.2944	82.294	53.9317	115.274	67.2162	63.8029	48.1375	59.8374	119.121	67.9136	66.2845	27.79	62.1961	99.3418	87.4305	109.115	35.9336	35.1653	52.7974	99.6014
P28074	PSMB5	15	88.2419	73.3802	69.35	98.6471	127.826	122.261	99.707	129.298	112.302	114.767	85.1019	116.072	111.785	97.799	92.6606	120.912	117.857	98.5879	116.744	62.9628	56.1833	55.1996	46.7225	71.4652	45.4936	95.1735	56.1278	73.8109	77.3717	68.3099	91.4673	55.4979	62.8471	74.783	118.792	118.416	60.5104	62.6761	59.4267	70.9795	93.812	100.711	110.566	38.6799	35.8629	30.1103	105.788
P28161	GSTM2	5
P28288	ABCD3	17	323.92	199.307	179.709	268.65	260.001	289.691	239.197	323.451	226.242	70.4342	204.269	250.243	185.085	274.244	237.626	289.904	101.148	100.746	157.322	192.714	198.696	218.228	204.455	217.756	192.389	229.101	232.304	277.114	241.447	222.661	319.93	225.402	312.932	337.319	304.067	259.597	183.083	176.085	158.113	174.525	279.882	262.992	313.04	153.462	108.177	132.101	286.124
P28290	ITPRID2	11															1.78331																								5.03743			7.52547
P28331	NDUFS1	34	324.547	223.189	227.749	239.447	220.233	232.032	194.057	252.151	201.886	221.759	287.125	243.663	304.264	190.104	207.835	197.308	250	229.344	309.549	179.734	207.804	199.38	205.633	184.584	188.364	415.784	259.795	295.91	182.475	203.435	241.07	382.782	436.831	418.693	242.258	199.361	206.548	172.062	114.666	177.883	274.769	286.643	290.402	124.399	114.299	144.758	283.249
P28340	POLD1	24	9.33484	9.47115		5.19695	13.5441		17.708	20.2537				9.6278		9.20708		6.27073			9.39501						11.1212			17.5377	12.2455						2.28298	13.2644							17.8841
P28370	SMARCA1	8	95.6003	68.4322	68.3854	82.9893	37.2744	58.4053	63.0651	68.1648	38.3889	27.9911	48.734	51.1153	70.0072	69.7358	50.5701	56.3107	58.0566	55.5789	92.1996	48.8414	36.395	45.4996	61.1966	48.2275	51.5273	77.491	55.1143	76.7359	60.2687	53.5514	84.5549	70.5189	78.9781	83.1198	54.9387	35.3048	49.0382	37.7964	33.0091	39.5541	61.9371	55.7205	78.8924	24.287	36.4031	40.8516	46.5212
P28482	MAPK1	12	136.02	114.809	95.7752	111.176	81.16	97.3659	73.463	79.3785	62.8279	67.3807	79.9545	85.2439	79.7992	86.7364	83.6816	72.4058	57.2045	53.3859	63.4469	46.5993	52.5561	48.0264	57.3664	45.7943	43.796	96.953	76.4895	59.203	62.2361	89.1983	69.4884	55.5587	55.4537	56.4433	94.8337	78.9248	71.3875	71.5627	43.7968	58.37	122.06	120.473	118.201	42.523	48.0393	50.1628	123.705
P28676	GCA	5
P28702	RXRB	2									4.02957			16.4688			11.0141				2.90181									4.09367											0.911296		11.146		20.9025
P28715	ERCC5	2	2.96832
P28838	LAP3	32	140.497	82.0021	116.632	98.0995	73.0317	94.6247	85.9335	126.644	112.393	104.189	133.726	119.402	109.827	76.3518	104.066	134.915	95.0979	83.6527	111.191	67.6544	75.1181	70.9483	63.8	61.361	38.3486	111.48	82.9596	85.015	69.9445	76.5906	95.8742	90.5105	107.954	103.35	108.331	89.7619	77.9705	86.6093	52.3701	85.7322	126.767	99.9783	160.475	52.5594	34.7289	28.051	122.072
P29083	GTF2E1	3	27.4388	14.5795	20.9721	8.38258				20.445	16.8966	11.1295	26.4389	24.0871	11.978	6.049	0.645516	1.32982	1.108	6.63126	4.84894	8.05278	0.767198					18.9378			13.6231	7.58846	17.0824						4.39875				23.9112	15.5648					15.8415
P29084	GTF2E2	3	14.3985	22.1406	23.3722		5.99797	18.4968	8.22765	32.0017	3.98167		23.3463	22.0003		18.6569		23.2006							9.85748	12.8862		8.70905	9.77656	7.68173	14.6883	8.54356	20.0952		5.07842	6.65116	5.47064		8.60771	10.101		7.74066		3.29559	15.3818	13.4231	6.1347	6.43869
P29144	TPP2	38	46.4222	37.0063	46.5442	51.2732	30.7377	47.6637	35.1134	59.9848	40.1084	37.1766	45.3141	60.2727	52.9994	45.7687	55.5558	49.1899	42.1585	37.8951	40.3596	47.4925	25.3739	44.0544	29.0631	39.1536	29.8745	43.5596	33.6165	30.9568	41.7404	38.5253	67.216	21.5121	40.5499	35.4781	36.2633	47.9816	37.9742	27.8484	17.8963	29.1997	55.3387	37.928	62.6998	20.1074	37.4508	12.8675	43.0937
P29218	IMPA1	10	61.882	49.607	54.8173	42.8756			32.1713	34.448	19.4465	12.1261	31.4687	35.5917		21.5805	45.3286		18.8321	22.88	25.1305			20.3917				33.4729		25.7717			8.99112					6.6052			10.7616		43.6027	42.0917		16.0504
P29279	CCN2	2	268.18	147.245	128.711	330.675	182.646	228.915	197.852	135.98	76.6584	57.8007	146.454	170.765	111.404	109.002	112.73	120.775	177.537	212.184	254.983	117.013	132.512	130.06	101.915	93.9483	97.0822	66.2949	64.4646	60.2151	93.1545	102.944	100.366	50.9114	92.315	119.109	207.301	180.584	166.426	144.042	110.183	134.926	363.673	292.819	490.641	88.2828	38.9445	84.64	545.667
P29317	EPHA2	22	515.209	531.344	488.521	478.623	444.124	472.189	469.183	580.999	448.141	364.901	458.191	485.077	478.062	511.382	528.199	424.704	433.937	331.873	555.029	429.925	399.703	376.917	357.246	402.316	304.522	398.71	270.78	313.273	477.722	505.718	594.24	271.355	277.91	327.536	577.153	453.499	488.919	420.164	364.508	391.206	695.317	519.541	601.267	344.028	289.013	340.666	560.691
P29323	EPHB2	3				6.46895				3.75594																		17.7204																32.037
P29350	PTPN6	18		9.84375									15.0573																																20.0108
P29353	SHC1	9	53.3644	70.6826	56.6321	57.4084	52.3364	65.6594	32.1272	40.5772	50.9685		39.1708	63.57	39.7972	53.2257	50.4227	46.7953	41.0839	21.8941	39.3436		30.8488				26.6857	47.3542		30.8657	42.057	45.6497	42.0805	38.1309		48.1252	59.5228	59.6318	48.773	48.7265	38.7247	59.1744	72.0974	74.086	87.0273	25.0099	31.8884	24.4623	48.444
P29372	MPG	7	71.8642	36.9012	43.8947	54.1485	38.2386	46.2409	20.2891	45.1292	28.2166	16.4804	26.1879	45.5214	2.65173	43.3236	38.3507	34.3629		15.6463	23.0207	23.0984	20.1697	17.8802	28.8211	16.1216	26.2129	25.4336	30.2886	29.3095	39.9745	38.146	49.461	31.9353	30.6612	24.6489	40.0837	43.2715	22.0388	29.6493	21.3052	22.6607	39.4337	17.5528	40.9463	19.6494	11.1917	25.2709	26.681
P29373	CRABP2	13	29.0014			18.795		16.121		17.4242		5.65592				21.761							1.29338							3.85835	16.0971		13.3144				13.7336					10.6097	20.3262		34.9128	16.084		9.61321
P29401	TKT	42	435.364	615.656	592.116	1000.61	449.527	417.545	354.521	1024.07	452.991	462.638	1095.96	621.614	517.279	358.162	356.434	302.183	497.788	472.944	556.04	195.276	165.557	227.958	176.262	141.38	311.28	704.192	236.098	225.222	599.025	247.993	364.085	526.795	371.345	319.564	944.18	569.998	330.576	268.835	454.899	583.722	1149.06	683.584	1348.42	160.714	288.691	375.384	1511.05
P29508	SERPINB3	5							18.2416
P29558	RBMS1	2																										46.8269										58.2138
P29590	PML	13	83.0914	84.408	73.0687	98.7196	85.2162	67.9289	72.9406	76.4094	77.9872	68.4611	71.2652	84.0644	49.4561	53.5807	71.9665	72.9623	44.3711	48.6548	47.5746	80.7526	60.3885	56.1226	59.8181	69.3104	44.7455	87.5166	43.8096	96.7308	76.5471	47.5864	82.1675	74.7477	95.3518	102.364	90.3972	79.4403	85.2419	47.8674	50.637	35.1197	98.9398	74.84	98.5966	35.0209	31.5121	47.9126	78.795
P29692	EEF1D	20	745.752	702.245	719.942	1011.54	464.192	568.142	385.595	753.438	490.822	371.593	770.687	862.255	552.056	568.061	609.941	601.434	483.93	512.285	554.295	389.323	328.852	449.647	383.237	408.276	347.986	619.781	286.413	355.229	646.976	510.464	845.607	239.334	344.271	297.811	589.982	564.015	529.614	400.406	357.951	458.392	1060.06	958.336	1200.26	256.839	250.925	331.721	845.336
P29762	CRABP1	7
P29966	MARCKS	14	961.659	506.815	653.017	776.373	455.14	527.306	527.128	603.836	499.16	654.441	573.415	671.873	675.333	378.146	499.483	441.493	536.845	491.059	844.239	373.556	382.13	356.625	361.046	408.89	323.353	760.128	353.263	494.84	375.223	372.639	518.929	502.11	645.917	650.721	590.867	489.083	546.102	416.06	290.635	429.61	625.519	495.069	740.463	251.186	267.959	277.051	685.874
P29992	G11	7	238.239	180.414	200.657	255.163	218.647	228.441	247.76	271.412	217.672	121.425	181.479	260.191	173.049	203.531	227.138	236.969	138.86	123.857	182.105	207.45	174.808	193.213	155.301	151.286	140.119	180.523	159.032	176.399	243.23	226.748	285.136	142.901	193.055	207.287	244.817	239.885	203.695	155.882	120.921	199.82	334.21	236.889	313.508	131.149	91.3576	139.045	263.936
P30038	ALDH4A1	25	26.6337		19.2088	16.6186	29.4619	20.6463	27.9647	27.1685	25.9495	10.152	47.0406	22.0671	47.7619	10.7193	19.4537	16.9203	22.1582	48.9314	48.9517	21.3684	18.7212		42.1	13.8785	35.1328	34.6672	27.6981	14.5366	20.846	15.2831		59.2392	45.0628	64.8697	19.1469	50.2091	58.0452	11.0825	18.1844	9.8925	71.8478	59.7106	63.514	24.2061	3.9691		26.0699
P30039	PBLD	6				11.4413								5.84014																														18.1032					25.0709
P30040	ERP29	18	1814.63	1418.93	1380.96	1336.15	1407.07	1265.11	1006.98	1678.82	1340.76	1647.54	1761.37	1619.7	1743.37	1324.58	1364.16	1137.11	1585.63	1490.1	1957.55	1425.39	1121.45	1146.98	870.902	919.92	1098.81	3112.26	1271.87	2194.93	1370.88	1279.07	1703.11	2578.85	3028.6	3402.6	1767.84	1369.7	1161.83	1104.15	1002.74	1240.95	2231.79	2076.45	2083	779.647	607.921	686.182	2114.01
P30041	PRDX6	27	792.072	529.995	549.597	693.458	867.653	806.079	705.321	957.99	687.874	512.465	760.874	837.59	621.992	681.021	708.452	705.473	582.464	535.998	666.101	435.413	446.262	531.445	656.975	547.394	346.185	617.973	419.387	555.288	482.245	579.276	749.84	516.33	539.016	576.578	709.154	714.598	587.295	579.965	419.321	749.337	830.243	769.652	863.467	412.252	351.804	430.246	879.592
P30042	GATD3	12	272.684	210.271	134.232	233.754	185.137	230.452	177.285	255.884	209.719	246.762	261.616	296.9	329.8	139.802	224.044	234.292	241.382	183.544	362.538	105.123	114.886	134.75	61.7265	76.1609	109.58	290.672	141.856	176.092	172.573	157.941	183.834	249.777	279.281	324.12	204.768	189.685	331.491	99.696	91.0258	141.351	314.553	256.18	322.379	96.7953	7.67237	44.775	288.978
P30043	BLVRB	14	47.5589	52.2228	44.4566	77.9809	28.6508	37.0904	36.5837	75.3341	49.6825	36.1455	53.6114	73.0481	46.5902	40.811	33.953	28.7307	41.3981	39.1336	53.2234	32.016	16.812	14.7122	15.7285		18.2376	45.4815	24.2491	34.8429	38.7878	36.7012	58.4372	24.0417	42.4878	40.6161	44.399	35.0959	41.7326	34.6889	19.1027	29.035	59.1661	86.4196	83.3184	23.2556	19.5424	16.7593	87.9263
P30044	PRDX5	17	672.166	591.177	679.802	678.711	665.629	777.058	644.451	893.234	636.834	753.154	788.89	826.288	816.701	563.029	606.043	602.629	774.158	722.382	960.746	503.978	466.218	474.47	431.989	484.9	370.008	779.875	521.439	567.468	607.562	579.141	595.007	746.675	851.518	853.212	703.181	650.816	698.185	548.94	387.634	591.535	859.373	724.935	901.069	375.511	365.632	382.136	843.97
P30046	DDT	10	183.027	117.62	140.137	132.694	196.812	131.995	185.146	213.964	203.868	211.886	252.026	284.43	158.276	150.908	159.956	98.0857	126.837	109.77	172.805	100.848	93.8245	72.1695	44.4855	92.175	97.5459	147.37	98.7801	87.0813	124.412	131.106	110.231	84.3827	135.841	108.312	168.851	144.067	141.771	65.8542	39.3811	126.758	189.448	217.095	189.926	68.2273	67.8353	82.1489	221.384
P30047	GCHFR	3
P30048	PRDX3	16	2732.96	2293.72	2202.89	2384.16	2136.26	2404.16	2245.19	2587.13	2267.11	1914.47	2626.55	2566.32	2197.82	1878.66	2061.66	2064.59	1833.28	1864.36	2386.4	1953.3	1820.7	1886.81	1574.07	1633.36	1293.46	2563.74	1768.97	2058.29	1893.88	1790.78	1882.63	2361.74	2775.46	2878.01	2522.86	2201.83	2060.7	1703.91	1504.68	1849.04	2587.39	2198.38	2520.93	1407.67	1224.56	1484.02	2276.15
P30049	ATP5F1D	4	888.257	732.76	717.148	659.883	614.785	740.795	674.995	676.558	700.998	559.181	671.593	693.866	550.293	556.811	695.416	617.014	387.559	405.96	583.184	581.253	551.395	591.55	610.095	629.888	530.459	760.689	557.373	688.85	625.411	615.76	738.553	763.1	936.827	820.906	694.36	728.19	649.274	508.84	404.459	547.237	678.127	573.731	610.11	354.187	370.296	436.811	568.264
P30050	RPL12	7	948.594	824.449	743.103	887.32	1023.78	1019.24	808.464	953.188	761.682	785.107	937.451	1056.56	820.484	925.7	986.674	1008.79	725.733	573.287	877.864	791.608	636.421	612.616	552.037	729.132	744.934	1104.97	719.074	760.36	741.456	967.679	1029.04	765.76	683.759	701.332	1134.78	1024.72	945.832	726.786	702.096	805.443	958.309	748.275	903.089	559.759	666.518	731.697	800.892
P30084	ECHS1	18	801.181	678.082	535.249	529.375	664.998	789.249	755.798	856.806	661.9	477.6	760.026	646.717	527.169	668.745	660.85	714.056	471.769	590.517	685.031	656.139	535.489	640.064	525.697	523.311	496.838	665.226	751.475	634.239	477.02	519.96	529.24	899.258	877.372	881.417	799.544	708.662	667.442	575.549	428.581	446.57	564.044	506.81	536.104	436.057	557.117	424.068	573.565
P30085	CMPK1	15	67.6185	44.7152	76.0536	63.7648	18.3528	26.5434	24.3166	52.2551	47.4189	77.8403	93.7873	97.2805	79.3051	25.1194	25.8681	21.4627	72.4216	41.6966	70.0494	8.97779	10.1436	20.2194	12.7056	10.7926	7.71183	39.8354	8.88675	31.2284	44.7671	31.9539	57.6899	20.0976	39.9409	38.7514	52.0394	30.1891	13.5208	25.1457	18.4133	25.3898	50.817	89.1089	130.541	20.1781	12.6399	13.8311	84.2674
P30086	PEBP1	17	261.029	153.531	213.441	241.974	254.464	260.985	285.316	332.743	246.709	271.982	272.139	345.754	277.904	206.258	241.321	265.483	249.959	258.453	259.626	136.705	134.913	139.622	157.925	124.208	149.442	229.299	147.902	127.782	217.03	167.573	215.747	154.174	185.922	172.368	203.93	190.849	200.373	153.962	113.567	166.837	229.848	229.736	253.314	101.258	119.144	107.644	207.059
P30101	PDIA3	49	3230.95	2657.63	2564.47	2728.76	2690.11	2779.2	2698.71	3138.29	2497.18	2460.81	2928.66	2661.02	2414.1	2744.85	2440.87	2399.68	2224	1982.87	2951.94	2482.27	2220.17	2565.62	2296.64	2245.23	1872.08	3999.37	2792	3506.85	2804.23	2356.66	2972.27	3686.73	3894.27	4374.68	3400.69	2789.17	2404.98	2302.21	1850.09	2215.53	3379.59	3176.31	3673.06	1597.05	1393.52	1330.68	3345.46
P30153	PPP2R1A	22	813.794	583.4	623.069	690.995	494.339	591.91	530.559	658.386	583.224	507.94	540.52	653.665	600.281	489.648	540.515	582.366	528.925	486.731	614.907	361.619	310.993	356.938	362.401	359.493	326.549	626.231	361.05	388.126	518.708	522.409	572.444	395.736	470.568	495.192	577.617	632.65	465.812	499.028	380.472	514.938	797.887	714.673	852.707	356.579	276.388	328.724	778.752
P30154	PPP2R1B	10	23.5038	37.7932	37.4562	12.9366	9.88288	20.1683	3.28101	23.8073	31.1723	19.6029	4.58025	23.2363	8.49676	5.14019	22.614	13.9079	9.17505	9.2075	9.17629	6.08786	2.25642	4.08832	2.36491		4.57731	10.7804	2.34705	6.40475	14.9183	11.0681	23.2972	4.53358	13.6843	7.7181	24.9585	5.81004	8.00815	5.98654	3.36747	7.43696	34.0521	28.6386	19.5273	7.58201	2.75995		20.5701
P30260	CDC27	8		4.24641		14.6112	17.8855		8.16796	16.7424				9.65789	3.40118		14.8889		55.0046	3.76714	10.3405	19.1171	188.601			154.763		31.4103					17.0636	5.69004				13.078					2.61937	11.8565	239.679			6.7046	10.155
P30405	PPIF	6	327.866	223.263	241.78	129.991	66.3806	170.753	157.794	192.992	170.847	493.185	294.925	255.086	342.943	63.4736	162.252	126.374	373.786	244.006	436.273	178.949	159.409	167.744		116.238	158.518	233.261	287.562	218.756	191.514	159.98	226.47	364.916	267.71	363.356	269.351	178.203	147.853	175.019	136.394	131.966	192.76	120.594	205.8	72.1243	92.4704	114.512	196.961
P30414	NKTR	2	16.65	18.3466	21.9443	16.1906	11.5868	23.4535						19.8923					9.57625			17.1023		24.1208				31.8354	15.8275	21.3176		26.9764	36.5531				38.2562	20.3402					17.9914		25.6979
P30419	NMT1	15	60.2268	27.523	35.588	51.8804	21.4773	30.7861	15.7105	50.3546	27.8714	22.839	61.2374	84.7708	39.5955	34.6138	48.2618	31.1121	57.3669	35.8906	53.5079				3.67699			64.999	23.623	21.9983	29.6986	22.9597	28.0946	21.1222	29.3297	36.0055	43.9193	28.322	29.1396		15.6369	29.1555	49.0192	36.428	48.4773				37.8184
P30519	HMOX2	13	677.835	446.221	377.382	400.533	520.434	525.869	391.282	595.027	374.077	385.631	558.43	565.876	445.526	471.673	404.339	445.399	319.27	367.13	388.721	299.56	362.712	354.467	383.077	341.352	309.008	649.425	371.51	487.718	470.805	458.626	475.961	466.337	489.73	509.738	493.479	375.387	391.583	331.837	272.242	384.83	532.589	425.68	524.324	328.22	224.864	260.225	406.123
P30520	ADSS2	18	33.6687	58.7499	54.578	51.2066	40.6724	37.8366	24.2697	63.3468	43.918	27.7321	40.5423	51.3711	52.5419	32.9339	47.0483	49.967	30.436	31.989	22.972	34.3541	13.5986	34.0922	37.3487	23.4039	18.7497	33.7637	25.6528	41.509	46.1859	42.8533	49.0545	26.434	38.4657	20.6565	48.9744	50.7184	42.507	48.111	17.2557	45.3178	75.2576	61.2362	73.2688	31.4891	21.801	30.8913	58.6474
P30530	AXL	5	39.8873	54.237	28.6673	65.8987	41.0419	50.6393	43.0273	56.7615	40.5459	25.3806	30.6075	47.0774	37.5121	38.9007	72.6126	32.5126	38.9572	26.2921	33.3266	40.3446	35.4076	46.4653	52.0396	30.7014	28.5591	21.1853	10.5626	16.0088	40.6759	37.6086	54.0305	14.3021	13.2043	14.9521	49.357	44.4208	50.3155	44.8197	39.3544	49.9419	100.779	68.265	99.4691	21.6659	34.6079	31.2802	79.9594
[truncated: 4,230 more rows]
[truncated: 397 more columns]

## Sheet: B_IC50_corr_EV
UniprotID	GeneName	0h	4hrs	12hrs	24hrs	48hrs	72hrs
A0AV96	RBM47	-0.464286	-0.714286	-0.694623	-0.479051	-0.642857	-0.347312
A0AVT1	UBA6	0.217575	0.251048	0.476992	0.326363	0.451887	0.619252
[truncated: 3,396 more rows]

## Sheet: C_IC50_corr_MK
UniprotID	Geneme	0h	4hrs	12hrs	24hrs	48hrs	72hrs
[truncated: 3,249 more rows]

[truncated: 2 more sheets: D_IC50_corr_LA, E_mfuzz_selected]
